# Supplementary material for: Role of Central Inflammatory and Oxidative Pathways in the Morphine Exacerbation of Cardiovascular Effects of Sepsis in Rats
Source: Pharmaceuticals (Basel). 2025 Jun 12;18(6):882. doi: 10.3390/ph18060882 (PMC12195926; doi:10.3390/ph18060882)
Supplement: Supplementary file 1 [file pharmaceuticals-18-00882-s001.zip]

Archive with 11 entries (11 files):
- Supplementary file S1, CLP-Morphine, MAP-HR (11-1-2022) drawn.xlsx
- Supplementary file S11, Pharmaceuticals, ARRIVE-Author Checklist.pdf
- Supplementary file S2, CLP-Morphine, HRV-LVF (25-10-2023) AUC Edited, drawn.xlsx
- Supplementary file S3,  Pooled Baselines for Sham- CLP-.xlsx
- Supplementary file S4,  Naloxone, BP HR, drawn.xlsx
- Supplementary file S5, CLP-Naloxone-Morph, HRV-LVF, 25-10-2023, AUC , drawn.xlsx
- Supplementary file S6,  IC drugs BP-HR analysis, drawn.xlsx
- Supplementary file S7,  IC drugs HRV, 25-10-2023, Edited, drawn.xlsx
- Supplementary file S8,  CLP-Morph-IC drugs, TLR4 IHC.xlsx
- Supplementary file S9, CLP-Morph-IC drugs, MCP1- IHC.xlsx
- Supplemetary file S10, Uncropped Photos for cardiac immunohistochemical expression (Figure 6).pdf
