# Supplementary material for: Role of Central Inflammatory and Oxidative Pathways in the Morphine Exacerbation of Cardiovascular Effects of Sepsis in Rats
Source: Pharmaceuticals (Basel). 2025 Jun 12;18(6):882. doi: 10.3390/ph18060882 (PMC12195926; doi:10.3390/ph18060882)
Supplement: Supplementary file 1 [file pharmaceuticals-18-00882-s001.zip › Supplementary file S2, CLP-Morphine, HRV-LVF (25-10-2023) AUC Edited, drawn.xlsx]

## Sheet: AUC
	HRV Parameters													LV function paramers
	SDNN														Cycle duration
AUC	rat1	rat2	rat3	rat4	rat5	rat6	rat7	rat8	rat9	MEAN	STDEV	SEM		AUC	rat1	rat2	rat3	rat4	rat5	rat6	rat7	rat8	rat 9	MEAN	STDEV	SEM
Sham Saline	13.85	-45.38	-26.85	53.49	-22.5	-35.1	43.5	46.8		3.47625	40.6331	14.366		Sham Saline	0.675	-0.975	-0.45	-2.175	-0.6	1.65	-0.525	-0.45		-0.35625	1.12661	0.398315
CLP Saline	37.2	2.762	-3.75	-30.75	19.35	18.08	-15.45	-19.95		0.9365	22.935	8.10874		CLP Saline	0.15	-2.1	-0.375	-3.225	-2.1	-2.475	1.125	-3		-1.5	1.59351	0.563392
MS10 Sham	-121.4	-164.3		-212.2		-151.4	-59.55			-141.77	56.4265	21.3272		MS10 Sham	-0.07	0.09	0.07	-0.14		-0.08	0.02			-0.0183333	0.0919601	0.0347577
MS10 CLP	-54.23	-47.78	-115.3	-160.9	-147.6	-128.2	-55.67			-101.383	47.9192	18.1117		MS10 CLP	1.875	2.625	-1.8	0.075	1.65	0.3	-0.075			0.664286	1.49338	0.564444
MS3 Sham										#DIV/0!	#DIV/0!	#DIV/0!												#DIV/0!	#DIV/0!	#DIV/0!
MS3 Saline										#DIV/0!	#DIV/0!	#DIV/0!												#DIV/0!	#DIV/0!	#DIV/0!
CGS-NIC										#DIV/0!	#DIV/0!	#DIV/0!												#DIV/0!	#DIV/0!	#DIV/0!
CSC-NIC										#DIV/0!	#DIV/0!	#DIV/0!												#DIV/0!	#DIV/0!	#DIV/0!
MS3 CLP	-65.33	-52.13	48.6	-71.85	-62.7	-49.95	5.234	-37.65	-34.43	-35.5784	39.0098	13.0033		MS3 CLP	-0.375	-0.075	1.2	0.6	-0.75	-0.45	14.93	-3.525	0.375	1.32556	5.2722	1.7574
MS3 Sham	-85.05	-181.9	-57.81	-161.6	-141.6	-103.3	-58.83			-112.87	49.6364	18.7608		MS3 Sham	0.675	0.75	1.575	-0.675	-2.625	0.45	-1.5			-0.192857	1.47406	0.557143
	RMSSD														max dp/dt
AUC	rat1	rat2	rat3	rat4	rat5	rat6	rat7	rat8		MEAN	STDEV	SEM		AUC	rat1	rat2	rat3	rat4	rat5	rat6	rat7	rat8		MEAN	STDEV	SEM
Sham Saline	75.95	10.65		-38.93	-73.2	176.8	-69.75	132.5		30.5743	99.9097	35.3234		Sham Saline	23660		2489		-66562	26545	43704	-14820		2502.67	39479.7	13958.2
CLP Saline	-13.08	2.4	-4.186		-13.43	-23.78	31.28			-3.466	19.2176	6.79445		CLP Saline	12486	7109	67114	-22514	5554			-17413		8722.67	31922.3	11286.2
MS10 Sham	-1.575	-89.1		-280.4		-40.72	-146.6			-111.679	108.805	41.1244		MS10 Sham	19331	5775	-24611	15167		36099	37418			14863.2	22893.4	8652.89
MS10 CLP	-49.67	-121.5	-201	-247.1		-275				-178.854	92.6957	35.0357		MS10 CLP		-32123	-7642		-76314		-183775			-74963.5	77908.6	29446.7
MS3 Sham										#DIV/0!	#DIV/0!	#DIV/0!		MS3 Sham										#DIV/0!	#DIV/0!	#DIV/0!
MS3 Saline										#DIV/0!	#DIV/0!	#DIV/0!		MS3 Saline										#DIV/0!	#DIV/0!	#DIV/0!
CGS-NIC										#DIV/0!	#DIV/0!	#DIV/0!												#DIV/0!	#DIV/0!	#DIV/0!
CSC-NIC										#DIV/0!	#DIV/0!	#DIV/0!												#DIV/0!	#DIV/0!	#DIV/0!
MS3 CLP	-191.7	-35.25		-137.5	-165.5	-54.08	49.58	-72.3	-69.53	-84.535	77.9772	25.9924		MS3 CLP	-76798	-86766	8357		6425	-104606	-77499	7262	-150549	-59271.8	59879.1	19959.7
MS3 Sham	45.45	-245.9	28.95	-88.28	-148		-173.5			-96.88	115.634	43.7054		MS3 Sham	-72211		-41939	-80132	40319	84643	-33691			-17168.5	65652.2	24814.2
	Range														PTI
AUC	rat1	rat2	rat3	rat4	rat5	rat6	rat7	rat8		MEAN	STDEV	SEM		AUC	rat1	rat2	rat3	rat4	rat5	rat6	rat7	rat8		MEAN	STDEV	SEM
Sham Saline	422.3	111.9	-586.7	3430	-573.1	209.3	1251	-203.3		507.675	1321.08	467.071		Sham Saline	36.97	-78.21	-94.33	-185.7	-141.3	-50.51	-15.85	145.1		-47.9788	104.384	36.9055
CLP Saline	-1091	272.5	-102.8	416.1	802.7	753.4	743.7	-49.24		218.17	636.386	224.997		CLP Saline	-5.598	-7.678	-81.27	-155.1	20.88	-55.95	-98.85	-129.8		-64.1707	63.2385	22.3582
MS10 Sham	-67.5	-473.3	1523	-938.5		-2945	-1862			-793.883	1535.41	580.331		MS10 Sham	-84.16	-38.04	-52.49	-191.4		-98.73	-54.74			-86.5933	55.9871	21.1611
MS10 CLP	-106.9	-45.08	-355.7	-557.2	-642	-1073	-686.9			-495.254	357.967	135.299		MS10 CLP	-56.22	-176.7	-220.9	-49.52	-115.1	-163.3	-67.14			-121.269	67.2221	25.4076
MS3 CLP	485	148.6	386.5	-1433	-67.8	-1900	66.68	-142.3	126	-258.924	830.058	276.686		MS3 CLP	-83.22	-66.23	-34.88	-49.67	-212.6	155.5	-88.23	-27.16	-20.06	-47.3944	95.5793	31.8598
MS3 Sham	-516.6	-7842	-293.9	-578.1	-1314	-2950	-551.2			-2006.54	2730.5	1032.03		MS3 Sham	-30.19	-3.311	-244.6	-36.28	-115.3	-186.5	-202.6			-116.969	96.1068	36.325
	average HR														min dp/dt
AUC	rat1	rat2	rat3	rat4	rat5	rat6	rat7	rat8		MEAN	STDEV	SEM		AUC	rat1	rat2	rat3	rat4	rat5	rat6	rat7	rat8		MEAN	STDEV	SEM
Sham Saline	-1000	2020	851.3	8312	1869	-3937	1643	-943.5		1101.85	3540.88	1251.89		Sham Saline	-1844	-891	-527.5	-25294	49626	8087	17315	23224		8711.94	22053.1	7796.95
CLP Saline	-155.8	3347	1443	8018	3629	4121	-2767	7926		3195.15	3713.98	1313.09		CLP Saline	16471	834.6	-44169	-24489	1176	-1993	14937	3951		-4160.18	20452.8	7231.16
MS10 Sham	2630	-3851	-876.8	4609		3213	-1193			755.2	3227.49	1219.88		MS10 Sham	-2981	10161	29985	-12158		-15397	-693.2			1486.13	16633.4	6286.83
MS10 CLP	-5713	-12203	6917	-408.8	-2946	-488.6	431.9			-2058.64	5902	2230.75		MS10 CLP	4941	21278	-33877	-19952	4418		54390			5199.67	31107.8	11757.6
MS3 CLP	2507	913.5	-1957	-3460	3140	1962	-4201	9335	-1579	740.056	4168.1	1389.37		MS3 CLP	28989	16525	-255.1	-31798	-27831	59049	30828	-302.1	30127	11703.5	29604.3	9868.09
MS3 Sham	-1491	-2552	-3928	2351	5184	-1638	2783			101.286	3339.72	1262.3		MS3 Sham	42602	34874	8033	-14384	-45804	7798				5519.83	32491.7	12280.7
	total power														IRP
AUC	rat1	rat2	rat3	rat4	rat5	rat6	rat7	rat8		MEAN	STDEV	SEM		AUC	rat1	rat2	rat3	rat4	rat5	rat6	rat7	rat8		MEAN	STDEV	SEM
Sham Saline	119.4	-215.5	-91.05	-128.8	713.8		155.7			92.2583	337.123	119.191		Sham Saline	4353	-1053	2557	2710	7049	5504	974.5	-3680		2301.81	3505.66	1239.44
CLP Saline	212.2	-174.8	-34.5	-264.5	-79.56	343	229.7	-22.87		26.0837	213.326	75.4221		CLP Saline	3904	-3434	2524	7344	-2479	-5399	9038	4671		2021.12	5257.07	1858.65
MS10 Sham	-1215	-783.3		-885.5		-925	-278.3			-817.42	341.355	129.02		MS10 Sham	2105	6739	4018	1294		121.2	4391			3111.37	2403.16	908.309
MS10 CLP		-358.7	-433.1	-856.6	-1476	-598.5	-321.8			-674.117	439.03	165.938		MS10 CLP	7578	4555	563.1	4952	8645	2977	6848			5159.73	2803.2	1059.51
MS3 CLP	-368.9	-232.7		-201.5	-236.7	-293	42.16	-80.25	-130.7	-187.699	128.823	42.9411		MS3 CLP	11805	7124	2952	1716	20348	3099	22242	-5208	13790	8652	9108.33	3036.11
MS3 Sham	-113.8		-37.58	-456.4		-85.28	-299.1			-198.432	175.015	66.1494		MS3 Sham	4668	10016	6571	9108	-1358	7858	1287			5450	4194.75	1585.47
	VLF														tau
AUC	rat1	rat2	rat3	rat4	rat5	rat6	rat7	rat8		MEAN	STDEV	SEM		AUC	rat1	rat2	rat3	rat4	rat5	rat6	rat7	rat8		MEAN	STDEV	SEM
Sham Saline	-207	-203.9	341.3	-254	287	632	-90.53	565.8		133.834	364.937	129.025		Sham Saline	2.175		-1.875		20.03	1.35	-10.65	-8.325		0.450833	10.8883	3.8496
CLP Saline	106.1	9.75	-43.95	305.8	125.3	116.6	379.1	384.5		172.9	164.097	58.0171		CLP Saline	5.1		-0.45	-7.425		0.825		-9.45		-2.28	6.02773	2.13113
MS10 Sham	-183.3	-517.1	1011	-330.6		-934.9	8.775			-157.688	656.861	248.27		MS10 Sham		2.025	2.25	-41.55		-52.88	-39.9			-26.011	26.1773	9.8941
MS10 CLP	-16.88	-133.1	-162.2	-201.1	-1650	-17.78	-410.1			-370.166	579.74	219.121		MS10 CLP	1.275	-0.525	-1.8	-2.1	-6.386	-1.2				-1.78933	2.55194	0.964542
MS3 CLP	74.33	131.7	-277.7	46.41	-109.1	-266.6	-1.95	-7.5	-32.7	-49.2344	143.367	47.789		MS3 CLP	5.488	-0.15	3.9	4.425	-4.65	12.49	36.15	-2.475	-1.2	5.99756	12.4157	4.13858
MS3 Sham	-278.4	105.9	-176.2	-346.1	-1487	165.8	106.4			-272.8	572.799	216.498		MS3 Sham	5.55	0.45	2.663	1.125	-3.45	-1.575	-18.83			-2.00957	7.9587	3.00811
	LF
AUC	rat1	rat2	rat3	rat4	rat5	rat6	rat7	rat8		MEAN	STDEV	SEM
Sham Saline	24.94	8.1	-10.95	33.15	125.8	241.1	-72.9	71.42		52.5825	95.7356	33.8477
CLP Saline	4.35	9.327	3.45	-22.5	23.21	51.67	-197.7	-27.83		-19.5029	76.2041	26.9422
MS10 Sham	-79.6239	-52.05	-86.31	-50.85		-43.58	-2.1			-52.419	30.0048	11.3407
MS10 CLP	6.54	3.45	-21.23	-65.78	1.05	-24.38	10.2			-12.8786	26.9905	10.2014
MS3 CLP	-68.4	17.33	71.94	-22.28	11.93	-2.85	0.375	-1.5	9.075	1.73556	36.8421	12.2807
MS3 Sham	-46.13	65.24	74.18	-28.28	-208.4	3.225	-8.872			-21.291	94.0152	35.5344
	HF
AUC	rat1	rat2	rat3	rat4	rat5	rat6	rat7	rat8		MEAN	STDEV	SEM
Sham Saline	176.3	-27.39	-183.2	-96.53	263	1321	82.53	303.2		229.864	472.828	167.17
CLP Saline	113.3	-193.1	1.725	-604.5	-226.4	173.7	90.97	-450.4		-136.838	282.417	99.8494
MS10 Sham	-355.6	-24.61	590.7	-530		145.2	-138			-52.0517	395.159	149.356
MS10 CLP	-134.9	17.78	-246.5	-508.4	176.2	-548.2	87.9			-165.16	284.634	107.581
MS3 CLP	-276.5	-3037	594.9	-68.03	-105.2	-22.05	38.78	-73.13	-77.11	-336.149	1040.78	346.926
MS3 Sham	226.6	100.1	112.8	-57.68	-509.4	-143.3	-397.3			-95.4543	274.32	103.683
	LF nu
AUC	rat1	rat2	rat3	rat4	rat5	rat6	rat7	rat8		MEAN	STDEV	SEM
Sham Saline	-421.2	206.3	370.4	325.7	358.2	969.1	-1071	97.77		104.409	609.461	215.477
CLP Saline	-15.4	122.2	130	-98.55	264.5	179.3		-224.6		51.0643	171.31	60.5673
MS10 Sham	-355.6	-24.61	590.7	-530		145.2	-138			-52.0517	395.159	149.356
MS10 CLP	601	502.9	294	-542	-662.9	997.1	-290			128.586	631.97	238.862
MS3 CLP	689.2		272.7	-56.27		-54.15	-1821	939.3	963.8	133.369	962.478	320.826
MS3 Sham	-998.9	1088	1120	-804.5	-713.1	1420	1150			323.071	1095.44	414.038
	HF nu
AUC	rat1	rat2	rat3	rat4	rat5	rat6	rat7	rat8		MEAN	STDEV	SEM
Sham Saline	294.7	-354.5	1775	-1634	-532.5	131.8	971.8	-158.1		61.775	1019.31	360.379
CLP Saline	711.2	-122.2	-307.4	-1207	-264.5	-191.1		-1447		-404	722.249	255.353
MS10 Sham	2229	3087	1705	-20.7		3610	1587			2032.88	1277.53	482.862
MS10 CLP	-1303		-1529	485	344.9	-1172	832.8			-390.217	1052.93	397.972
MS3 CLP	-223.2		20.25	1836		-441.6	1695	-3141	-94.29	-49.8343	1650.58	550.194
MS3 Sham	1381	-434.6	35.18	926	212.2	1267	-1166			317.254	936.311	353.892
	LF/HF
AUC	rat1	rat2	rat3	rat4	rat5	rat6	rat7	rat8		MEAN	STDEV	SEM
Sham Saline	-4.95	2.55	4.8	8.775	4.772	14.52	-13.8	2.844		2.43887	8.5823	3.0343
CLP Saline	1.814	1.575	1.5	-0.825	2.775	7.304		-2.1		1.72043	2.98445	1.05516
MS10 Sham	-75.3	-12.38	-28.31	-4.725		-33.38	4.519			-24.9293	28.4709	10.761
MS10 CLP	9.3	3.825	6.688	-6.975	-7.875	13.88	-4.575			2.03829	8.5734	3.24044
MS3 CLP	16.43		3.225	-4.125		3.6	-28.43	16.89	13.5	3.01286	15.9299	5.30996
MS3 Sham	-13.05	15.75	15.15	-16.13	-7.712	18.38	17.98			4.33829	15.795	5.96996

## Sheet: Collective HRV
Δ SDNN
Time	Sham CLP			Sham Saline			MS10 CLP			MS10 Saline			MS3 CLP			MS3 Sham
	Mean	SEM	STDEV	Mean	SEM	STDEV	Mean	SEM	STDEV	Mean	SEM	STDEV	Mean	SEM	STDEV	Mean	SEM	STDEV
0	0	0	0	0	0	0	0	0	0	0	0	0	0	0	0	0	0	0
15	-0.0500625	0.0808686	0.228731	-0.12495	0.284095	0.803542	-0.511243	0.107229	0.2837	-0.7214	0.108725	0.243117	0.0979444	0.225164	0.675491	-0.232029	0.208556	0.551786
30	-0.0261125	0.111164	0.314419	0.0916875	0.124578	0.352361	-0.4431	0.260317	0.688734	-1.1223	0.0934357	0.208929	-0.0919222	0.222701	0.668104	-0.561329	0.197695	0.523052
45	0.0520625	0.135041	0.381953	0.197662	0.29103	0.823157	-0.798743	0.267241	0.707053	-1.07538	0.243724	0.544984	-0.217444	0.108028	0.324085	-0.923643	0.308893	0.817253
60	0.0646	0.0917262	0.259441	0.0564625	0.275972	0.780567	-1.21573	0.210018	0.555656	-1.6202	0.386462	0.864156	-0.380133	0.19077	0.572309	-0.968343	0.290541	0.7687
75	-0.0768625	0.0828	0.234194	-0.0812	0.137944	0.390165	-1.18736	0.19712	0.521531	-1.3211	0.339677	0.75954	-0.321856	0.102181	0.306544	-1.4301	0.220234	0.582686
90	0.114975	0.142008	0.401659	0.233512	0.171409	0.484819	-0.985186	0.279074	0.738361	-1.29624	0.263442	0.589073	-0.536089	0.115124	0.345371	-1.2244	0.161611	0.427583
105	-0.0241	0.0878225	0.2484	-0.0218875	0.185916	0.525851	-1.01567	0.186951	0.494627	-1.50874	0.342977	0.766921	-0.584133	0.114408	0.343225	-1.46517	0.177897	0.470672
120	0.0085875	0.128816	0.364347	-0.235275	0.277044	0.7836	-1.19746	0.142628	0.377358	-1.57906	0.378834	0.847099	-0.633122	0.173222	0.519667	-1.4148	0.326117	0.862825
Δ RMSSD
Time	Sham CLP			Sham Saline			MS10 CLP			MS10 Saline			MS3 CLP			MS3 Sham
	Mean	SEM	STDEV	Mean	SEM	STDEV	Mean	SEM	STDEV	Mean	SEM	STDEV	Mean	SEM	STDEV	Mean	SEM	STDEV
0	0	0	0	0	0	0	0	0	0	0	0	0	0	0	0	0	0	0
15	0.2977	0.144876	0.354871	0.0394714	0.332931	0.880852	-1.16818	0.275126	0.615201	0.36552	0.552192	1.23474	-0.4995	0.130681	0.369622	-0.12445	0.412765	1.01106
30	0.20135	0.214321	0.524978	0.206857	0.150848	0.399107	-0.81408	0.717331	1.604	-0.59692	0.477337	1.06736	-0.49875	0.273761	0.774313	-0.382467	0.416429	1.02004
45	0.23635	0.17849	0.437209	0.4083	0.434927	1.15071	-1.5471	0.602755	1.3478	-0.81118	0.622289	1.39148	-0.326738	0.282928	0.80024	-0.116567	0.410861	1.0064
60	-0.217217	0.232592	0.569732	0.2377	0.509918	1.34912	-1.9433	0.497722	1.11294	-1.14946	0.698474	1.56184	-0.696038	0.321732	0.909996	-0.224633	0.544916	1.33477
75	-0.305733	0.243279	0.595909	0.226329	0.547348	1.44815	-1.86358	0.393062	0.878913	-1.40084	0.483515	1.08117	-0.895087	0.323647	0.915412	-1.27247	0.532742	1.30495
90	-0.0204	0.0880761	0.215741	0.474029	0.498939	1.32007	-1.88016	0.34666	0.775155	-1.36922	0.50205	1.12262	-0.964938	0.31373	0.887362	-1.38795	0.576888	1.41308
105	-0.118033	0.325295	0.796807	0.5424	0.912435	2.41408	-1.74798	0.20054	0.44842	-1.63176	0.309501	0.692065	-1.11946	0.281337	0.795741	-1.95335	0.559853	1.37135
120	-0.613967	0.15598	0.382072	-0.202386	0.385099	1.01888	-1.97818	0.256207	0.572896	-1.696	0.504126	1.12726	-1.27565	0.316075	0.893995	-1.88863	0.593068	1.45271
Δ RANGE
Time	Sham CLP			Sham Saline			MS10 CLP			MS10 Saline			MS3 CLP			MS3 Sham
	Mean	SEM	STDEV	Mean	SEM	STDEV	Mean	SEM	STDEV	Mean	SEM	STDEV	Mean	SEM	STDEV	Mean	SEM	STDEV
0	0	0	0	0	0	0	0	0	0	0	0	0	0	0	0	0	0	0
15	-0.0482	2.63796	7.46127	-0.158175	2.56312	7.24961	-1.96039	1.52046	4.02277	-7.01362	5.66831	13.8845	-1.28807	2.98997	8.96992	-13.047	8.54472	22.6072
30	7.61151	4.3223	12.2253	6.07224	6.99576	19.787	-3.23747	1.32167	3.4968	-6.75277	6.31381	15.4656	-2.47643	2.86871	8.60612	-15.87	9.57279	25.3272
45	3.73739	1.83412	5.18767	1.7197	2.84464	8.04585	-3.41579	1.87891	4.97112	-5.87772	6.40881	15.6983	-3.0075	2.36543	7.09628	-17.2304	8.48296	22.4438
60	0.268212	2.15876	6.1059	0.461888	2.39195	6.76546	-5.68441	1.2816	3.3908	-7.7688	5.0337	12.33	-2.66529	2.61836	7.85509	-16.9197	8.68585	22.9806
75	0.3006	2.20779	6.24457	-0.452875	2.43044	6.87433	-6.77056	1.01563	2.68711	-5.71127	6.36606	15.5936	-0.230222	3.43829	10.3149	-20.5172	9.3707	24.7925
90	1.2701	2.34455	6.63138	10.7771	8.68212	24.5568	-5.48409	1.28693	3.4049	-7.97625	5.34206	13.0853	-2.64364	2.57776	7.73329	-18.8241	10.1727	26.9144
105	0.0693875	1.69199	4.78566	11.5408	8.38212	23.7082	-3.3594	2.28552	6.04693	-6.45945	6.59344	16.1506	-3.43127	2.42997	7.28991	-21.1379	9.56913	25.3175
120	2.32969	2.74196	7.75544	7.70839	8.97913	25.3968	-6.1954	1.08557	2.87215	-10.7517	3.99232	9.77914	-2.91069	2.11781	6.35343	-20.4324	9.75138	25.7997
Δ HR
Time	Sham CLP			Sham Saline			MS10 CLP			MS10 Saline			MS3 CLP			MS3 Sham
	Mean	SEM	STDEV	Mean	SEM	STDEV	Mean	SEM	STDEV	Mean	SEM	STDEV	Mean	SEM	STDEV	Mean	SEM	STDEV
0	0	0	0	0	0	0	0	0	0	0	0	0	0	0	0	0	0	0
15	11.9749	8.5635	24.2212	13.7258	8.25109	23.3376	-32.7266	29.2886	77.4904	-14.9162	14.5177	35.5609	24.7944	13.5685	40.7056	12.139	8.13036	21.5109
30	25.3999	6.50487	18.3986	25.588	18.7268	52.9675	-21.3067	28.3592	75.0315	-6.7723	16.5434	40.523	11.5204	16.3303	48.9909	9.43236	15.211	40.2445
45	28.3989	10.4359	29.5171	15.5236	11.5794	32.7514	-12.6388	34.1899	90.4579	12.3765	22.9108	56.1199	10.6247	16.7605	50.2814	-7.03564	12.9896	34.3671
60	23.3548	14.9468	42.276	9.95782	11.9408	33.7737	-12.0045	18.6919	49.4542	6.56487	7.66998	18.7875	6.58827	15.69	47.07	-9.61429	13.6848	36.2066
75	26.0488	17.1472	48.4997	-2.21738	12.2842	34.7449	-19.4849	17.4823	46.2538	8.76698	9.97972	24.4452	-2.34287	14.7205	44.1614	-0.138043	15.582	41.2262
90	28.2328	17.1643	48.5479	2.30496	11.663	32.988	-13.5109	18.4146	48.7205	14.0913	11.9987	29.3908	-7.15	16.0793	48.238	-4.62539	14.3043	37.8455
105	44.724	15.6223	44.1866	6.06809	15.4242	43.6261	-19.1594	18.6678	49.3905	17.2981	8.13746	19.9326	1.24864	15.7257	47.1772	4.30711	11.6566	30.8404
120	49.8206	14.596	41.2837	7.55327	15.7046	44.4193	-12.7287	18.6587	49.3662	25.2141	10.4107	25.501	6.8765	17.0812	51.2437	5.28219	15.4637	40.9131
Δ TOTAL POWER
Time	Sham CLP			Sham Saline			MS10 CLP			MS10 Saline			MS3 CLP			MS3 Sham
	Mean	SEM	STDEV	Mean	SEM	STDEV	Mean	SEM	STDEV	Mean	SEM	STDEV	Mean	SEM	STDEV	Mean	SEM	STDEV
0	0	0	0	0	0	0	0	0	0	0	0	0	0	0	0	0	0	0
15	-0.190313	0.52069	1.47273	1.15772	2.41586	5.91762	-3.8082	0.789089	2.08773	-4.5416	1.27892	2.85975	-1.31416	0.53023	1.49972	-0.7937	1.10867	2.47906
30	0.524462	1.13038	3.19719	0.1676	2.80747	6.87687	-3.63659	2.01999	5.34439	-6.86434	1.89852	4.24522	-0.837612	0.619543	1.75233	-0.30932	1.4876	3.32638
45	1.00953	0.832776	2.35545	3.02377	3.1023	7.59905	-5.27889	1.67146	4.42228	-6.44698	0.696239	1.55684	-0.94525	0.459161	1.2987	-0.72596	0.800114	1.78911
60	-0.693438	0.6163	1.74316	-0.299617	3.31561	8.12155	-6.33016	1.62493	4.29916	-8.52418	1.50114	3.35664	-1.78409	0.460472	1.30241	0.42362	1.36007	3.04122
75	-0.64045	0.772964	2.18627	-1.3785	1.45319	3.55957	-6.60137	1.62474	4.29866	-7.10478	1.3977	3.12534	-1.69884	0.617939	1.74779	-3.27154	1.32767	2.96876
90	1.43509	1.15924	3.27884	2.74625	2.58802	6.33934	-5.42109	1.90529	5.04092	-7.75084	1.6429	3.67364	-2.29339	0.601734	1.70196	-2.36274	1.08988	2.43705
105	0.31445	1.06985	3.026	-1.72248	1.4396	3.21904	-5.62049	1.49074	3.94413	-8.7284	2.00049	4.47324	-2.16964	0.502228	1.42052	-5.057	1.25038	2.79593
120	-0.123113	1.09754	3.1043	3.45332	1.22312	2.99603	-6.5075	1.61053	4.26105	-9.06306	2.83003	6.32815	-2.978	0.748717	2.11769	-2.29518	1.43457	3.20779
Δ VLF
Time	Sham CLP			Sham Saline			MS10 CLP			MS10 Saline			MS3 CLP			MS3 Sham
	Mean	SEM	STDEV	Mean	SEM	STDEV	Mean	SEM	STDEV	Mean	SEM	STDEV	Mean	SEM	STDEV	Mean	SEM	STDEV
0	0	0	0	0	0	0	0	0	0	0	0	0	0	0	0	0	0	0
15	0.38595	0.766058	2.16674	1.74686	2.12559	6.01207	-2.92426	1.92644	5.09687	-3.20897	1.61377	3.95291	-0.166622	0.320986	0.962958	-1.1402	1.3866	3.66859
30	0.493112	0.756431	2.13951	0.15305	1.93131	5.46256	-3.55283	2.05189	5.42878	-2.14527	2.38009	5.83001	-0.0213556	0.491375	1.47412	-1.17211	1.69808	4.49269
45	1.56311	0.898464	2.54124	4.06488	2.348	6.64116	-3.27137	1.94139	5.13645	1.51552	5.06709	12.4118	-0.589033	0.54971	1.64913	-3.20123	2.16	5.71483
60	1.32264	0.348235	0.984958	2.17569	2.32995	6.5901	-3.24584	1.96441	5.19734	-3.2708	1.56784	3.84042	-0.619378	0.349227	1.04768	-2.57141	2.5002	6.61491
75	1.88539	0.817168	2.3113	1.24308	1.83779	5.19806	-3.56389	2.01482	5.3307	0.884383	3.40422	8.3386	-0.337933	0.824759	2.47428	-3.15717	2.02944	5.3694
90	2.87913	0.926544	2.62066	1.38245	1.46489	4.14333	-3.19396	1.97305	5.22021	-1.08885	2.04159	5.00086	-0.801078	0.685249	2.05575	-2.59477	2.12762	5.62914
105	1.85001	0.668385	1.89048	-2.79795	1.48848	4.21005	-3.23523	1.76304	4.66456	-1.87078	1.80355	4.41777	-0.491167	0.628951	1.88685	-3.56397	1.95815	5.18078
120	2.27966	0.982312	2.7784	1.9254	1.98015	5.60071	-3.3989	2.00707	5.31022	-2.6665	1.49255	3.65598	-0.500567	0.410795	1.23238	-1.65196	2.36036	6.24492
Δ LF ms2
Time	Sham CLP			Sham Saline			MS10 CLP			MS10 Saline			MS3 CLP			MS3 Sham
	Mean	SEM	STDEV	Mean	SEM	STDEV	Mean	SEM	STDEV	Mean	SEM	STDEV	Mean	SEM	STDEV	Mean	SEM	STDEV
0	0	0	0	0	0	0	0	0	0	0	0	0	0	0	0	0	0	0
15	-0.278	0.236529	0.669006	0.601563	0.659969	1.86667	-0.107986	0.0799725	0.211587	-1.32988	1.13362	2.7768	0.119267	0.235348	0.706045	-0.0468714	0.428719	1.13428
30	-0.183188	0.236484	0.668879	0.35175	0.268986	0.760807	-0.0637286	0.108119	0.286057	-1.39602	1.16238	2.84724	0.332033	0.269937	0.809812	-0.288171	0.355345	0.940155
45	-0.136362	0.2746	0.776685	0.527913	0.298851	0.845277	-0.140357	0.105175	0.278267	-1.3586	1.11616	2.73402	0.0219	0.102586	0.307759	-0.0857143	0.424567	1.1233
60	-0.318388	0.220854	0.62467	0.361625	0.328525	0.929208	-0.245186	0.0965539	0.255458	-1.57263	1.1046	2.7057	0.0827444	0.131652	0.394957	-0.111943	0.427015	1.12978
75	-0.0991875	0.327475	0.926238	0.1306	0.238011	0.673198	-0.215514	0.0961593	0.254414	-1.65538	1.08998	2.66989	-0.116356	0.0816336	0.244901	-0.172286	0.186085	0.492333
90	-0.24615	0.210523	0.59545	1.19816	0.67783	1.91719	0.0438714	0.23117	0.611618	-1.62327	1.12433	2.75404	-0.124511	0.0910221	0.273066	-0.126986	0.307794	0.814347
105	0.0207	0.330037	0.933486	0.0626125	0.291392	0.824181	-0.0946	0.0932272	0.246656	-1.54578	1.10266	2.70094	-0.0951556	0.0464225	0.139268	-0.439657	0.281653	0.745184
120	-0.114413	0.254184	0.71894	0.28555	0.413287	1.16895	-0.0736	0.0745469	0.197232	-1.8352	1.12722	2.76111	-0.192544	0.112142	0.336426	-0.294871	0.190853	0.50495
Δ HFms2
Time	Sham CLP			Sham Saline			MS10 CLP			MS10 Saline			MS3 CLP			MS3 Sham
	Mean	SEM	STDEV	Mean	SEM	STDEV	Mean	SEM	STDEV	Mean	SEM	STDEV	Mean	SEM	STDEV	Mean	SEM	STDEV
0	0	0	0	0	0	0	0	0	0	0	0	0	0	0	0	0	0	0
15	-0.40385	0.581817	1.64563	-0.192463	1.02211	2.89097	-0.284429	1.28266	3.39361	3.39972	1.53151	3.75143	-1.12268	2.60603	7.81809	0.278886	0.990696	2.62114
30	0.0863375	0.798306	2.25795	1.2774	1.11769	3.16131	0.244614	1.32357	3.50184	1.23382	2.76577	6.77473	-2.91403	4.10382	12.3114	-0.393429	1.13384	2.99986
45	-0.630563	1.37371	3.88545	2.40171	1.52996	4.32739	-1.43164	1.08989	2.88358	0.27575	1.44629	3.54268	-1.56308	1.79151	5.37452	0.4254	1.09205	2.88929
60	-1.73834	0.971656	2.74826	1.49459	1.23155	3.48335	-2.33224	0.959592	2.53884	0.305933	2.33206	5.71236	-3.15561	3.40546	10.2164	0.766229	0.882993	2.33618
75	-2.37394	1.10152	3.11557	1.33127	2.14197	6.05841	-2.30436	0.873736	2.31169	-1.88653	1.14002	2.79248	-3.26747	3.12199	9.36596	-1.60131	1.18301	3.12995
90	-1.23594	1.15241	3.25952	4.01497	2.15077	6.0833	-1.81899	1.13757	3.00973	-2.23155	1.58552	3.88372	-4.05644	3.59235	10.7771	-1.81231	1.30432	3.45092
105	-1.60239	1.20691	3.41365	4.90221	5.71971	16.1778	-1.87551	0.952139	2.51912	-3.01735	1.19171	2.91909	-3.96856	2.8751	8.62529	-2.76116	1.20418	3.18595
120	-2.44711	0.705776	1.99624	0.015075	0.821625	2.32391	-2.50974	0.761632	2.01509	-3.2841	1.43054	3.5041	-4.89553	3.79419	11.3826	-2.56593	1.18944	3.14697
Δ Lfnu
Time	Sham CLP			Sham Saline			MS10 CLP			MS10 Saline			MS3 CLP			MS3 Sham
	Mean	SEM	STDEV	Mean	SEM	STDEV	Mean	SEM	STDEV	Mean	SEM	STDEV	Mean	SEM	STDEV	Mean	SEM	STDEV
0	0	0	0	0	0	0	0	0	0	0	0	0	0	0	0	0	0	0
15	-2.02814	1.27238	3.3664	2.61998	4.82268	13.6406	-0.0473	2.65877	7.03446	-11.7014	5.96119	14.6019	-0.993471	3.54472	9.37845	1.62436	4.40858	11.664
30	-1.36073	1.51756	4.01507	1.0191	1.38663	3.92197	-1.75767	1.82933	4.83994	-12.8721	6.2463	15.3002	1.51843	4.70393	12.4454	-1.76736	2.97675	7.87575
45	-0.197843	1.02588	2.71423	1.80731	3.01263	8.52101	0.561086	1.75209	4.63559	-11.5821	5.47481	13.4105	-1.89326	3.2984	8.72675	0.5667	4.69763	12.4288
60	-0.5442	0.873447	2.31092	-0.2814	2.5252	7.14234	-1.71733	2.04473	5.40986	-13.8083	5.81025	14.2322	1.25771	4.54366	12.0214	0.465929	4.68258	12.389
75	3.043	4.23678	11.2095	-0.260825	1.50267	4.2502	-0.404543	3.213	8.50081	-11.4486	6.09043	14.9184	1.06847	4.08736	10.8141	4.0377	3.94879	10.4475
90	-1.3877	1.42652	3.77423	3.05954	3.23344	9.14556	3.89401	2.79987	7.40776	-9.53415	7.12727	17.4582	1.35033	3.18181	8.41827	7.72787	5.64675	14.9399
105	3.66527	2.16275	5.7221	-0.57295	2.7911	7.89443	3.11003	2.58373	6.8359	-8.6366	5.99811	14.6923	5.5456	4.16649	11.0235	4.67789	3.9824	10.5364
120	4.56967	4.53831	12.0072	-0.665725	3.51279	9.93568	9.80893	3.27354	8.66097	-12.3122	5.8874	14.4211	1.82449	2.46379	6.51856	7.47721	4.30284	11.3842
Δ Hfnu
Time	Sham CLP			Sham Saline			MS10 CLP			MS10 Sham			MS3 CLP			MS3 Sham
	Mean	SEM	STDEV	Mean	SEM	STDEV	Mean	SEM	STDEV	Mean	SEM	STDEV	Mean	SEM	STDEV	Mean	SEM	STDEV
0	0	0	0	0	0	0	0	0	0	0	0	0	0	0	0	0	0	0
15	-1.17547	2.22999	5.9	-4.02835	4.57118	12.9292	4.9283	3.07288	7.527	25.5135	5.47598	13.4134	0.167871	6.9607	18.4163	2.86871	3.80107	10.0567
30	-0.183314	2.92834	7.74765	-1.15414	3.71884	10.5185	2.5477	3.38184	8.28377	10.1982	8.93306	21.8814	-2.00614	6.1841	16.3616	5.4119	2.77832	7.35075
45	-3.5601	3.09408	8.18615	-1.14934	3.77077	10.6653	-4.44445	6.2421	15.29	20.2182	7.32816	17.9503	5.38583	5.57795	14.7579	6.2568	3.67527	9.72384
60	-2.51063	2.71053	7.17138	0.613937	3.00331	8.49464	-2.1969	5.24105	12.8379	22.9509	6.33853	15.5262	-2.24817	8.30165	21.9641	7.05217	4.23576	11.2068
75	-4.00899	5.4519	14.4244	3.09693	4.64482	13.1375	-2.1682	5.05782	12.3891	21.2636	4.90803	12.0222	0.861871	6.03362	15.9634	2.50784	4.13423	10.9381
90	-2.11667	4.35459	11.5212	1.44189	4.35109	12.3067	-9.24127	4.53211	11.1014	12.6305	4.78091	11.7108	2.08036	5.76329	15.2482	-1.21864	6.16765	16.3181
105	-8.42774	2.08264	5.51015	3.86675	5.00286	14.1502	-9.01522	3.78475	9.2707	14.4711	4.51921	11.0698	-5.23189	7.30968	19.3396	1.98947	3.75139	9.92524
120	-9.91099	3.67817	9.73152	2.63581	6.72862	19.0314	-13.0578	6.03411	14.7805	16.4511	4.64446	11.3765	-5.09594	8.13151	21.5139	-7.03569	6.02419	15.9385
Δ LF/HF
Time	Sham CLP			Sham Saline			MS10 CLP			MS10 Sham			MS3 CLP			MS3 Sham
	Mean	SEM	STDEV	Mean	SEM	STDEV	Mean	SEM	STDEV	Mean	SEM	STDEV	Mean	SEM	STDEV	Mean	SEM	STDEV
0	0	0	0	0	0	0	0	0	0	0	0	0	0	0	0	0	0	0
15	-0.0278143	0.0180369	0.0477211	0.06965	0.0831202	0.235099	-0.00767143	0.0307651	0.0813969	-0.235033	0.104667	0.256381	-0.00632857	0.0701725	0.185659	0.0183429	0.0669514	0.177137
30	-0.0205286	0.0206759	0.0547033	0.0193875	0.0211367	0.0597837	-0.0262714	0.0214459	0.0567404	-0.2336	0.10321	0.252812	0.0310857	0.0777986	0.205836	-0.0394143	0.0441695	0.116862
45	-0.00315714	0.0140067	0.0370584	0.03685	0.051944	0.14692	0.0101143	0.028081	0.0742955	-0.224633	0.0999259	0.244767	-0.0383857	0.0478805	0.12668	-0.00607143	0.0720896	0.190731
60	-0.00825714	0.0116692	0.0308739	-0.002375	0.0352122	0.099595	-0.0230714	0.0285086	0.0754266	-0.2557	0.104588	0.256186	0.0337429	0.0794155	0.210114	-0.00498571	0.0679078	0.179667
75	0.0824143	0.0989538	0.261807	-0.0006875	0.0273337	0.0773115	-0.00538571	0.043632	0.115439	-0.226817	0.106117	0.259932	0.0209143	0.0646147	0.170954	0.0526143	0.0627024	0.165895
90	-0.0217857	0.0199653	0.0528232	0.04815	0.0507023	0.143408	0.0621429	0.0409544	0.108355	-0.189867	0.121225	0.296939	0.0132857	0.050388	0.133314	0.123886	0.0975175	0.258007
105	0.0623571	0.0358601	0.0948769	-0.004775	0.0445538	0.126017	0.0460143	0.0357519	0.0945906	-0.170817	0.10621	0.26016	0.130471	0.11105	0.293811	0.0606	0.0614644	0.162619
120	0.101529	0.0989123	0.261697	-0.005525	0.0517843	0.146468	0.160271	0.0531723	0.140681	-0.23295	0.104529	0.256042	0.0337	0.0448116	0.11856	0.172686	0.0587163	0.155349

## Sheet: Collective LVF
Δcycle duration
Time	Sham CLP			Sham Saline			MS10 CLP			MS10 Sham			MS3 CLP			MS3 Sham
	Mean	SEM	STDEV	Mean	SEM	STDEV	Mean	SEM	STDEV	Mean	SEM	STDEV	Mean	SEM	STDEV	Mean	SEM	STDEV
0	0	0	0	0	0	0	0	0	0	0	0	0	0	0	0	0	0	0
15	-0.00597675	0.00431992	0.0122186	-0.0061385	0.00278499	0.00787713	0.0125664	0.00995309	0.0263334	0.00543283	0.00533281	0.0130627	-0.00659678	0.00367058	0.0110117	-0.00459429	0.00385486	0.010199
30	-0.0133325	0.00344494	0.00974378	-0.00498425	0.00548414	0.0155115	0.00736157	0.00796789	0.0210811	0.003085	0.00650658	0.0159378	0.109092	0.111488	0.334464	-0.004916	0.00604792	0.0160013
45	-0.0146681	0.00445641	0.0126046	-0.0063225	0.00423017	0.0119647	0.00873657	0.00922158	0.024398	-0.003868	0.00866274	0.0212193	-0.00364944	0.00526908	0.0158072	0.000740857	0.00539683	0.0142787
60	-0.00935275	0.00615394	0.017406	-0.00410725	0.00447689	0.0126626	-0.00157229	0.0024878	0.00658209	-0.00147433	0.00397741	0.00974262	-0.00144911	0.00566308	0.0169892	0.00287443	0.00557455	0.0147489
75	-0.0136781	0.00657912	0.0186086	0.0012055	0.00522586	0.014781	0.00468371	0.00423157	0.0111957	-0.0028505	0.00417267	0.0102209	0.00157144	0.00533137	0.0159941	-0.000769286	0.00632049	0.0167224
90	-0.0129482	0.00691033	0.0195454	-0.00134363	0.00435074	0.0123058	0.00351614	0.0043469	0.0115008	-0.00463067	0.00475516	0.0116477	0.00269944	0.00578369	0.0173511	0.00107214	0.00578526	0.0153064
105	-0.0177843	0.00609725	0.0172456	-0.00235675	0.00546561	0.0154591	0.00429971	0.00466617	0.0123455	-0.0057475	0.00349937	0.00857168	-0.00122656	0.00486169	0.0145851	-0.00305671	0.00476584	0.0126092
120	-0.0231393	0.00595766	0.0168508	-0.002668	0.00594004	0.016801	0.00241114	0.00468929	0.0124067	-0.00838833	0.00430035	0.0105337	-0.001318	0.00570054	0.0171016	-0.00319714	0.00670649	0.0177437
Max dP/dt (mmHg/s)
Time	Sham CLP			Sham Saline			MS10 CLP			MS10 Sham			MS3 CLP			MS3 Sham
	Mean	SEM	STDEV	Mean	SEM	STDEV	Mean	SEM	STDEV	Mean	SEM	STDEV	Mean	SEM	STDEV	Mean	SEM	STDEV
0	0	0	0	0	0	0	0	0	0	0	0	0	0	0	0	0	0	0
15	256.565	253.617	621.233	-95.025	104.994	257.182	-473.07	463.341	926.682	358.862	221.927	543.609	-131.54	230.836	652.904	96.5217	312.242	764.834
30	46.03	240.674	589.529	356.5	396.912	972.232	-814.112	382.827	765.654	-12.7683	185.298	453.885	-875.063	423.678	1198.34	-155.005	350.129	857.636
45	44.8783	144.291	353.439	-53.655	193.603	474.229	-175.197	179.992	359.983	151.097	71.1505	174.282	-450.988	206.639	584.464	-360.463	332.951	815.56
60	-7.82	169.423	415	-134.775	135.068	330.848	-534.01	311.663	623.325	169.343	55.1387	135.062	-591.37	180.735	511.196	29.0933	209.897	514.141
75	164.742	76.1853	186.615	62.08	241.237	590.908	-864.278	407.472	814.944	50.8417	112.897	276.539	-669.706	223.108	631.044	9.48167	338.307	828.679
90	-5.83833	123.947	303.607	160.972	235.141	575.975	-664.725	418.294	836.588	159.51	85.4052	209.199	-896.758	213.897	604.991	-378.768	231.809	567.815
105	202.843	153.918	377.021	-31.4617	193.3	473.487	-938.51	381.169	762.339	-31.0567	177.829	435.59	-186.359	414.397	1172.09	-179.175	297.951	729.828
120	-246.424	70.9142	173.704	-322.912	146.106	357.884	-1045.24	403.082	806.165	274.603	110.412	270.453	-289.086	390.456	1104.38	-418.702	279.826	685.431
Min dP/dt (mmHg/s)
Time	Sham CLP			Sham Saline			MS10 CLP			MS10 Sham			MS3 CLP			MS3 Sham
	Mean	SEM	STDEV	Mean	SEM	STDEV	Mean	SEM	STDEV	Mean	SEM	STDEV	Mean	SEM	STDEV	Mean	SEM	STDEV
0	0	0	0	0	0	0	0	0	0	0	0	0	0	0	0	0	0	0
15	0.13563	0.201688	0.570459	0.190194	0.439306	1.24255	-0.474336	0.459688	1.21622	-0.125647	0.397338	0.973274	0.177707	0.258915	0.776746	-0.828457	0.395945	1.04757
30	-0.351141	0.183521	0.519076	-0.110612	0.428406	1.21172	-0.856237	0.401943	1.06344	-0.360892	0.383222	0.938699	-0.572648	0.50083	1.50249	-0.557487	0.308255	0.815567
45	-0.628565	0.196583	0.55602	-0.38522	0.456636	1.29156	-1.10471	0.28827	0.762691	-0.774985	0.391203	0.958249	-0.230229	0.220024	0.660072	-0.613111	0.296251	0.783806
60	-0.596268	0.24395	0.689994	-0.615777	0.459823	1.30058	-0.943724	0.202948	0.536951	-0.642512	0.214982	0.526596	-0.223751	0.296277	0.888832	-1.13196	0.382055	1.01082
75	-0.663379	0.276368	0.781687	0.234536	0.606363	1.71505	-1.24143	0.198283	0.524608	-0.778722	0.241114	0.590606	-0.390457	0.390503	1.17151	-1.27776	0.346332	0.916308
90	-0.841002	0.257103	0.727197	-0.938962	0.431396	1.22017	-1.31832	0.187875	0.497072	-1.10824	0.171879	0.421015	-0.611028	0.392893	1.17868	-1.30325	0.26541	0.702208
105	-0.988806	0.186486	0.527462	-1.07633	0.467492	1.32227	-1.44103	0.19503	0.516002	-1.19677	0.142546	0.349164	-0.877069	0.297581	0.892743	-1.48122	0.379185	1.00323
120	-0.6882	0.345126	0.976164	-1.01344	0.490012	1.38596	-1.40821	0.175066	0.463182	-1.57122	0.287078	0.703194	-0.842116	0.318629	0.955888	-1.21375	0.427997	1.13237
IRP (mmHg/s)
Time	Sham CLP			Sham Saline			MS10 CLP			MS10 Sham			MS3 CLP			MS3 Sham
	Mean	SEM	STDEV	Mean	SEM	STDEV	Mean	SEM	STDEV	Mean	SEM	STDEV	Mean	SEM	STDEV	Mean	SEM	STDEV
0	0	0	0	0	0	0	0	0	0	0	0	0	0	0	0	0	0	0
15	-118.002	115.519	326.736	63.732	50.845	143.811	-16.7769	142.949	378.209	-55.7485	81.1833	198.858	-47.7957	133.237	399.712	-147.049	96.6689	255.762
30	-51.8986	98.3457	278.164	-23.4964	108.103	305.76	-6.69257	170.983	452.378	92.788	87.6341	214.659	250.284	186.489	559.467	-13.0361	110.384	292.049
45	-57.784	60.6858	171.645	40.8215	85.0383	240.525	-230.987	158.172	418.483	17.0745	81.3173	199.186	21.7718	156.425	469.274	146.93	122.503	324.112
60	-75.6284	89.2457	252.425	101.629	75.215	212.74	-160.904	126.562	334.852	-3.42217	73.5093	180.06	168.896	128.044	384.133	-121.051	194.331	514.15
75	-178.687	113.213	320.215	43.6379	111.481	315.315	-80.0644	175.749	464.987	8.76933	61.3715	150.329	245.635	139.847	419.541	-24.7591	207.984	550.274
90	-90.4746	101.064	285.851	-18.2979	91.7489	259.505	-51.5794	130.997	346.586	-4.63767	66.4873	162.86	345.33	168.993	506.979	84.1014	174.346	461.277
105	-192.646	81.6718	231.003	39.5496	91.2405	258.067	-21.4429	146.847	388.52	31.1827	72.9093	178.591	-73.5508	254.268	762.805	188.177	287.093	759.576
120	-36.6317	47.553	134.5	111.933	99.9935	282.824	16.9513	147.553	390.387	-105.709	49.3065	120.776	-8.60956	247.836	743.507	305.163	277.513	734.23
PTI (mmHg.s)
Time	Sham CLP			Sham Saline			MS10 CLP			MS10 Sham			MS3 CLP			MS3 Sham
	Mean	SEM	STDEV	Mean	SEM	STDEV	Mean	SEM	STDEV	Mean	SEM	STDEV	Mean	SEM	STDEV	Mean	SEM	STDEV
0	0	0	0	0	0	0	0	0	0	0	0	0	0	0	0	0	0	0
15	-9.12125	28.2826	79.9952	-5.48538	10.3889	29.3841	-18.9149	24.3406	64.3992	-5.77567	20.2428	49.5846	-36.6684	24.4045	73.2135	-29.3594	18.7847	49.6997
30	-9.537	16.2841	46.0584	-11.233	13.7617	38.9238	20.7893	11.7393	31.0594	1.27017	14.4179	35.3164	128.024	101.297	303.891	-37.0487	28.9936	76.71
45	-0.968625	16.2064	45.8387	5.786	13.7559	38.9076	18.734	18.4092	48.7062	11.549	16.1086	39.4579	42.8089	27.7044	83.1133	25.1469	12.5242	33.1359
60	30.459	18.6575	52.7715	23.1178	11.5701	32.7252	54.9076	13.1116	34.6901	28.7625	7.25222	17.7642	68.0481	28.457	85.3711	61.5806	12.3848	32.7671
75	31.1188	19.5657	55.3401	29.5165	16.7763	47.4506	62.0331	11.5037	30.4359	43.7167	10.2084	25.0055	85.6617	24.9572	74.8717	73.1404	17.3612	45.9334
90	41.4493	19.0217	53.8015	39.573	15.1712	42.9106	55.1424	11.4243	30.2259	46.9107	18.1384	44.4298	103.372	30.288	90.864	100.874	19.0614	50.4317
105	35.9614	16.0688	45.4496	46.7895	13.4555	38.0579	87.2174	13.0208	34.4499	58.255	14.2564	34.9208	89.2688	34.6021	103.806	82.5781	27.6998	73.2868
120	0	0	0	55.939	0	0	78.445	0	0	57.077	109.524	0	0	0	0	0	120	103.389
Tau (sec)
Time	Sham CLP			Sham Saline			MS10 CLP			MS10 Sham			MS3 CLP			MS3 Sham
	Mean	SEM	STDEV	Mean	SEM	STDEV	Mean	SEM	STDEV	Mean	SEM	STDEV	Mean	SEM	STDEV	Mean	SEM	STDEV
0	0	0	0	0	0	0	0	0	0	0	0	0	0	0	0	0	0	0
15	0.00427206	0.024694	0.0552174	-0.0141499	0.00901036	0.0201478	0.00821857	0.0139442	0.0341561	-0.223909	0.108382	0.242351	0.0200387	0.0223655	0.0670965	-0.0256221	0.0275457	0.072879
30	0.00524623	0.010223	0.020446	-0.0179996	0.0167449	0.0410165	0.00304747	0.00962013	0.0235644	-0.206769	0.101626	0.227243	0.128354	0.0693129	0.207939	-0.0168169	0.0307918	0.0814674
45	-0.028077	0.0219643	0.0491136	0.00657718	0.0165123	0.0369226	-0.017064	0.0148472	0.0363681	-0.238915	0.108935	0.243585	0.0165406	0.0207588	0.0622763	0.0253793	0.0342932	0.0907314
60	-0.0203165	0.0259217	0.0579628	0.0390477	0.0445177	0.0995445	-0.0243666	0.0147924	0.0362339	-0.225866	0.0992568	0.221945	0.0649544	0.0484127	0.145238	-0.0203561	0.0250964	0.0663988
75	-0.0424968	0.0331797	0.074192	0.0058336	0.0364045	0.0814029	-0.0203947	0.00858929	0.0210394	-0.239694	0.103741	0.231971	0.0857324	0.0613739	0.184122	-0.035144	0.0256169	0.0677759
90	-0.0273746	0.035239	0.0787969	0.0854463	0.132503	0.324564	-0.0297594	0.0145886	0.0357345	-0.230879	0.109653	0.245192	0.107903	0.0824866	0.24746	0.00877713	0.0439641	0.116318
105	-0.0135906	0.048806	0.109133	-0.00896873	0.0382392	0.0936665	-0.0289458	0.0153061	0.0374921	-0.23975	0.10252	0.229241	-0.0110037	0.0177747	0.053324	-0.0507515	0.0266164	0.0704205
120	-0.0488282	0.0252247	0.0564041	0.00218952	0.0396136	0.0970331	-0.019797	0.0167639	0.0410631	-0.25541	0.098165	0.219504	-0.0220134	0.0133647	0.0400942	-0.0499352	0.0248774	0.0658194

## Sheet: Delta HRV
Sham Saline															CLP Saline															MS10 SHAM															MS10 CLP
ΔSDNN															ΔSDNN															ΔSDNN															ΔSDNN
Time	Rat 1	Rat 2	Rat 3	Rat 4	Rat 5	Rat 6	Rat 7	Rat 8			Mean	SEM	STDEV		Time	Rat 1	Rat 2	Rat 3	Rat 4	Rat 5	Rat 6	Rat 7	Rat 8			Mean	SEM	STDEV		Time	Rat 1	Rat 2	Rat 3 (IRREGULAR)	Rat 4		Rat 6	Rat 7				Mean	SEM	STDEV		Time	Rat 1	Rat 2	Rat 3	Rat 4
0	0	0	0	0	0	0	0	0			0	0	0		0	0	0	0	0	0	0	0	0			0	0	0		0	0	0		0		0	0				0	0	0		0	0	0	0	0
15	0.7208	-0.7489	-0.1927	0.7448	-0.4893	-1.603	0.2555	0.3132			-0.12495	0.284095	0.803542		15	0.0801	0.1283	-0.3299	-0.0712	0.3219	0.0056	-0.2318	-0.3035			-0.0500625	0.0808686	0.228731		15	-0.709	-1.0437		-0.8726		-0.531	-0.4507				-0.7214	0.108725	0.243117		15	-0.2766	-0.5463	-0.2778	-0.9235
30	-0.0835	-0.293	0.4464	0.5725	0.0279	-0.2191	0.4787	-0.1964			0.0916875	0.124578	0.352361		30	0.3941	-0.036	-0.0596	-0.2984	0.1847	0.0319	-0.6144	0.1888			-0.0261125	0.111164	0.314419		30	-1.0943	-1.4574		-0.9604		-1.161	-0.9384				-1.1223	0.0934357	0.208929		30	0.8424	-0.3281	-0.9117	-1.2929
45	0.124	-0.7712	-0.4211	0.5853	0.0942	-0.6457	1.1096	1.5062			0.197662	0.29103	0.823157		45	0.5766	0.1368	-0.1299	-0.0412	0.2925	0.396	-0.6299	-0.1844			0.0520625	0.135041	0.381953		45	-0.5531	-1.6781		-1.654		-0.7468	-0.7449				-1.07538	0.243724	0.544984		45	0.2993	-0.2993	-1.6119	-1.171
60	-0.5466	-0.2311	-0.6375	0.4956	0.4356	-0.7817	0.1478	1.5696			0.0564625	0.275972	0.780567		60	0.2006	-0.0252	0.3236	-0.3652	0.041	0.4639	-0.0862	-0.0357			0.0646	0.0917262	0.259441		60	-0.8625	-1.8961		-2.7692		-1.9167	-0.6565				-1.6202	0.386462	0.864156		60	-0.898	-0.1968	-1.6886	-1.6055
75	-0.3032	0.2876	-0.329	-0.0181	-0.8107	-0.0171	0.3956	0.1453			-0.0812	0.137944	0.390165		75	0.3412	-0.2375	-0.2819	-0.0823	0.0564	-0.3547	0.1161	-0.1722			-0.0768625	0.0828	0.234194		75	-0.8285	-1.4926		-2.3937		-1.4943	-0.3964				-1.3211	0.339677	0.75954		75	-0.9565	-0.5745	-0.6385	-1.8846
90	0.7119	-0.6205	0.048	0.5519	-0.1689	0.7995	0.4547	0.0915			0.233512	0.171409	0.484819		90	0.5549	0.1273	0.3963	-0.6205	0.2781	0.225	0.3258	-0.3671			0.114975	0.142008	0.401659		90	-1.3023	-1.1984		-2.0735		-1.4728	-0.4342				-1.29624	0.263442	0.589073		90	-1.0959	-0.1178	-0.7604	-1.5999
105	0.3149	-0.4589	-0.5835	0.361	-0.2184	0.9657	-0.3878	-0.1681			-0.0218875	0.185916	0.525851		105	-0.0094	-0.0001	0.0314	-0.4735	0.0759	0.3027	0.1711	-0.2909			-0.0241	0.0878225	0.2484		105	-1.8689	-1.4412		-2.117		-1.9076	-0.209				-1.50874	0.342977	0.766921		105	-0.8914	-0.7445	-1.424	-1.5512
120	0.0367	-0.3916	-0.2548	0.5504	-0.7426	-1.6795	0.877	-0.2778			-0.235275	0.277044	0.7836		120	0.695	0.1681	-0.4028	-0.2013	0.0787	0.2498	-0.18	-0.3388			0.0085875	0.128816	0.364347		120	-1.7686	-1.4892		-2.6297		-1.7322	-0.2756				-1.57906	0.378834	0.847099		120	-1.2541	-0.7462	-0.7535	-1.4143
ΔRMSSD															ΔRMSSD															ΔRMSSD															ΔRMSSD
Time	Rat 1	Rat 2	Rat 3	Rat 4	Rat 5	Rat 6	Rat 7	Rat 8			Mean	SEM	STDEV		Time	Rat 1	Rat 2	Rat 3	Rat 4	Rat 5	Rat 6	Rat 7	Rat 8			Mean	SEM	STDEV		Time	Rat 1	Rat 2	Rat 3	Rat 4		Rat 6	Rat 7				Mean	SEM	STDEV		Time	Rat 1	Rat 2	Rat 3	Rat 4
0	0	0		0	0	0	0	0			0	0	0		0	0	0	0		0	0	0				0	0	0		0	0	0		0		0	0				0	0	0		0	0	0	0	0
15	0.3801	-0.1495		-0.2306	-1.6317	0.0427	0.7871	1.0782			0.0394714	0.332931	0.880852		15	-0.083	0.5635	0.2022		0.3125	0.8346	-0.0436				0.2977	0.144876	0.354871		15	1.9734	0.332		-0.9008		1.1761	-0.7531				0.36552	0.552192	1.23474		15	-0.2499	-1.5509	-0.947	-1.2392
30	0.022	0.3467		0.2243	0.2469	0.0699	-0.3918	0.93			0.206857	0.150848	0.399107		30	1.0823	0.0197	0.4781		0.2147	-0.2565	-0.3302				0.20135	0.214321	0.524978		30	0.6861	-0.4182		-1.0147		-0.0798	-2.158				-0.59692	0.477337	1.06736		30	2.002	-1.1139	-1.9799	-1.4822
45	1.1959	-0.6667		-1.0617	0.361	0.1099	0.5365	2.3832			0.4083	0.434927	1.15071		45	0.8161	0.1463	-0.453		0.1748	0.5888	0.1451				0.23635	0.17849	0.437209		45	0.7294	-0.7071		-2.4848		0.3345	-1.9279				-0.81118	0.622289	1.39148		45	0.299	-0.6749	-2.3276	-1.9634
60	0.884	0.045		-1.3757	-0.0387	0.6165	-1.1156	2.6484			0.2377	0.509918	1.34912		60	-0.3599	-0.3724	0.1036		-0.372	-1.0007	0.6981				-0.217217	0.232592	0.569732		60	0.8681	-1.3102		-3.5011		-0.8376	-0.9665				-1.14946	0.698474	1.56184		60	-0.9915	-0.5736	-2.2308	-2.8571
75	1.6692	0.0745		-0.7035	-1.5442	2.5823	-0.7368	0.2428			0.226329	0.547348	1.44815		75	-0.2124	-0.1681	-0.1122		-0.5895	-1.2761	0.5239				-0.305733	0.243279	0.595909		75	-0.1452	-1.2318		-3.137		-1.1828	-1.3074				-1.40084	0.483515	1.08117		75	-1.0774	-0.9832	-1.7886	-3.0299
90	0.6073	0.0864		-0.0406	-0.3897	3.1051	-0.9884	0.9381			0.474029	0.498939	1.32007		90	-0.1654	0.1404	-0.3616		-0.0146	0.0437	0.2351				-0.0204	0.0880761	0.215741		90	-1.0455	-0.5593		-3.3354		-0.7687	-1.1372				-1.36922	0.50205	1.12262		90	-1.2105	-1.228	-1.5344	-2.6146
105	-0.0757	0.6247		0.3133	-0.9239	5.51	-2.2319	0.5803			0.5424	0.912435	2.41408		105	-1.3661	-0.1058	0.044		-0.277	-0.1362	1.1329				-0.118033	0.325295	0.796807		105	-1.9201	-1.4159		-2.6906		-0.9543	-1.1779				-1.63176	0.309501	0.692065		105	-1.3252	-1.2356	-1.8475	-2.1211
120	0.7507	0.7168		0.5689	-1.9401	-0.5462	-1.0241	0.0573			-0.202386	0.385099	1.01888		120	-1.2478	-0.1192	-0.3541		-0.6715	-0.7181	-0.5731				-0.613967	0.15598	0.382072		120	-2.4865	-1.2386		-3.2577		-0.8344	-0.6628				-1.696	0.504126	1.12726		120	-1.7822	-1.498	-1.4785	-2.3393
ΔRANGE															ΔRANGE															ΔRANGE															ΔRANGE
Time	Rat 1	Rat 2	Rat 3	Rat 4	Rat 5	Rat 6	Rat 7	Rat 8			Mean	SEM	STDEV		Time	Rat 1	Rat 2	Rat 3	Rat 4	Rat 5	Rat 6	Rat 7	Rat 8			Mean	SEM	STDEV		Time	Rat 1	Rat 2	Rat 3	Rat 4		Rat 6	Rat 7				Mean	SEM	STDEV		Time	Rat 1	Rat 2	Rat 3	Rat 4
0	0	0	0	0	0	0	0	0			0	0	0		0	0	0	0	0	0	0	0	0			0	0	0		0	0	0	0	0		0	0				0	0	0		0	0	0	0	0
15	14.1879	-2.6587	-0.3263	0.985	-5.5584	-7.2304	5.8021	-6.4666			-0.158175	2.56312	7.24961		15	-14.666	3.2194	-4.7667	2.7975	9.7736	2.7818	4.1319	-3.6571			-0.0482	2.63796	7.46127		15	-4.2521	-0.2144	13.6188	-8.0687		-27.0008	-16.1645				-7.01362	5.66831	13.8845		15	2.0624	-0.5127	-0.1831	1.4997
30	0	-1.0061	-5.0078	54.3064	0.4058	-1.5773	6.0513	-4.5944			6.07224	6.99576	19.787		30	-11.8342	0.4539	12.2038	1.8778	12.1367	20.5922	25.4093	0.0526			7.61151	4.3223	12.2253		30	-2.3641	-5.8151	19.7773	-8.0687		-23.4107	-20.6353				-6.75277	6.31381	15.4656		30	3.48	-2.209	-4.6617	-4.6573
45	5.6326	-3.7013	-5.5505	2.0701	2.3864	-6.6822	18.5709	1.0316			1.7197	2.84464	8.04585		45	0.2293	2.7824	-4.1987	5.615	13.2894	5.6462	5.8496	0.6859			3.73739	1.83412	5.18767		45	6.7121	-8.9715	17.8719	-8.0441		-23.9087	-18.926				-5.87772	6.40881	15.6983		45	4.9327	-0.6051	-0.7905	-4.9092
60	-0.5043	1.6853	-7.8879	1.9117	-8.6696	-0.8039	11.8087	6.1551			0.461888	2.39195	6.76546		60	-12.1848	-0.7975	6.225	4.5383	-0.286	6.8777	0.1579	-2.3849			0.268212	2.15876	6.1059		60	-3.23	-8.607	13.6188	-14.1386		-22.8572	-11.3988				-7.7688	5.0337	12.33		60	-1.5871	-3.5003	-3.0353	-6.354
75	1.8677	2.7861	-5.3448	0.4853	-10.9793	6.7466	8.3446	-7.5292			-0.452875	2.43044	6.87433		75	-11.017	-1.368	-4.5944	5.8008	-0.4394	2.1238	2.7726	9.1264			0.3006	2.20779	6.24457		75	3.057	7.0597	12.3108	-11.2727		-27.2994	-18.123				-5.71127	6.36606	15.5936		75	-4.3367	-3.8882	-4.1372	-7.8615
90	4.2051	-2.1429	-2.2355	67.8767	-7.2407	11.2242	18.0336	-3.5034			10.7771	8.68212	24.5568		90	-10.9878	2.805	-3.2207	3.1315	9.8867	3.8584	7.2597	-2.572			1.2701	2.34455	6.63138		90	1.3836	-5.0446	10.4714	-12.1934		-26.2432	-16.2313				-7.97625	5.34206	13.0853		90	-4.3298	-1.6811	-3.7923	-5.6916
105	3.0606	10.5592	-9.6625	67.3847	-3.6054	12.5916	6.8999	5.098			11.5408	8.38212	23.7082		105	-7.3521	3.2642	-5.1104	1.8879	6.0468	3.6505	1.7674	-3.5992			0.0693875	1.69199	4.78566		105	-3.9226	-6.0847	13.6175	5.8602		-31.8413	-16.3858				-6.45945	6.59344	16.1506		105	-4.107	10.16	-5.2068	-6.4561
120	-1.0201	3.8582	-6.1811	67.3318	-9.8924	-0.6677	15.7467	-7.5083			7.70839	8.97913	25.3968		120	-9.8786	12.8383	-6.7832	4.1583	5.4474	9.3923	4.4564	-0.9934			2.32969	2.74196	7.75544		120	-3.7826	-7.7646	0.5102	-13.2914		-27.6057	-12.5762				-10.7517	3.99232	9.77914		120	-6.4513	-1.5335	-3.805	-5.4266
Δaverage HR															Δaverage HR															Δaverage HR															Δaverage HR
Time	Rat 1	Rat 2	Rat 3	Rat 4	Rat 5	Rat 6	Rat 7	Rat 8			Mean	SEM	STDEV		Time	Rat 1	Rat 2	Rat 3	Rat 4	Rat 5	Rat 6	Rat 7	Rat 8			Mean	SEM	STDEV		Time	Rat 1	Rat 2	Rat 3	Rat 4		Rat 6	Rat 7				Mean	SEM	STDEV		Time	Rat 1	Rat 2	Rat 3	Rat 4
0	0	0	0	0	0	0	0	0			0	0	0		0	0	0	0	0	0	0	0	0			0	0	0		0	0	0	0	0		0	0				0	0	0		0	0	0	0	0
15	56.4057	3.0518	15.116	5.9026	25.354	-16.2008	29.5386	-9.3611			13.7258	8.25109	23.3376		15	0.4314	14.3738	28.135	38.1429	32.9003	-11.0283	-31.6044	24.4482			11.9749	8.5635	24.2212		15	5.2973	-82.7576	-7.8945	18.4396		-3.4276	-19.1542				-14.9162	14.5177	35.5609		15	-160.549	-48.4245	91.4854	-35.3766
30	-0.2653	42.4343	16.5854	120.33	8.5481	-54.8434	72.3924	-0.4774			25.588	18.7268	52.9675		30	-10.5692	36.585	27.0684	42.3407	40.0852	19.7385	9.6726	38.2776			25.3999	6.50487	18.3986		30	37.4659	-71.5144	-31.8427	18.7287		20.3189	-13.7902				-6.7723	16.5434	40.523		30	-69.2751	-109.378	125.515	-23.4583
45	-26.9039	21.8451	29.583	80.8051	8.8557	-17.4363	19.7138	7.7263			15.5236	11.5794	32.7514		45	-16.0497	33.6259	7.492	65.009	30.9329	41.7345	-0.2181	64.6647			28.3989	10.4359	29.5171		45	21.3577	-66.5963	-16.8143	103.017		29.407	3.8884				12.3765	22.9108	56.1199		45	-39.4308	-128.421	163.517	-1.719
60	11.7446	13.5058	0.1148	77.82	31.4105	-34.7688	-8.8944	-11.2699			9.95782	11.9408	33.7737		60	-13.6655	27.4348	-11.1653	76.8589	27.4606	26.5104	-32.5433	85.948			23.3548	14.9468	42.276		60	13.5989	-16.8103	-7.8945	35.1808		15.9833	-0.669				6.56487	7.66998	18.7875		60	-15.8702	-114.622	35.2938	21.2568
75	-39.7172	8.2294	-4.4543	63.7019	-21.2799	-44.9137	3.9205	16.7743			-2.21738	12.2842	34.7449		75	-32.9696	32.2756	-6.1067	87.1082	27.4028	46.717	-35.2702	89.2336			26.0488	17.1472	48.4997		75	16.4216	-7.8881	-0.661	39.3373		30.5772	-25.1851				8.76698	9.97972	24.4452		75	-25.2428	-118.535	1.9892	24.126
90	-37.3728	11.6828	-0.3638	64.7722	23.1239	-28.2711	7.9702	-23.1017			2.30496	11.663	32.988		90	-34.1854	30.3458	7.922	78.4118	29.3157	62.2373	-39.2808	91.0958			28.2328	17.1643	48.5479		90	33.3288	-18.5546	-6.3202	33.7635		52.6258	-10.2957				14.0913	11.9987	29.3908		90	-25.6634	-116.441	24.8681	15.2916
105	-20.9793	21.8995	3.3581	94.0005	25.902	-46.0029	2.8457	-32.4789			6.06809	15.4242	43.6261		105	72.417	30.7519	31.2683	99.0917	35.4629	47.2764	-43.7653	85.2888			44.724	15.6223	44.1866		105	25.4419	1.4899	7.7595	36.1408		41.2064	-8.2497				17.2981	8.13746	19.9326		105	-29.9378	-123.131	12.7736	-17.0671
120	-19.2146	24.0784	-1.3553	93.62	45.4081	-40.094	-20.5995	-21.4169			7.55327	15.7046	44.4193		120	48.8722	35.4477	23.215	95.0817	36.8115	83.0539	-22.8492	98.932			49.8206	14.596	41.2837		120	44.8192	11.8586	10.3973	45.3437		51.0336	-12.1676				25.2141	10.4107	25.501		120	-29.8463	-109.14	11.3725	-20.6043
Δtotal power															Δtotal power															Δtotal power															Δtotal power
Time	Rat 1	Rat 2	Rat 3	Rat 4	Rat 5	Rat 6	Rat 7	Rat 8			Mean	SEM	STDEV		Time	Rat 1	Rat 2	Rat 3	Rat 4	Rat 5	Rat 6	Rat 7	Rat 8			Mean	SEM	STDEV		Time	Rat 1	Rat 2	Rat 3	Rat 4		Rat 6	Rat 7				Mean	SEM	STDEV		Time	Rat 1	Rat 2	Rat 3	Rat 4
0	0	0	0	0	0		0				0	0	0		0	0	0	0	0	0	0	0	0			0	0	0		0	0	0		0		0	0				0	0	0		0	0	0	0	0
15	12.1984	-4.193	-2.0501	0.9321	2.4458		-2.3869				1.15772	2.41586	5.91762		15	-0.4406	-1.3633	-1.8351	-1.4223	0.1205	1.3284	2.4708	-0.3809			-0.190313	0.52069	1.47273		15	-8.8962	-5.1087		-2.7893		-4.5902	-1.3236				-4.5416	1.27892	2.85975		15	-1.6653	-3.5341	-1.0904	-4.8342
30	-3.53	-1.7137	5.6112	-7.0773	11.2702		-3.5548				0.1676	2.80747	6.87687		30	3.2708	-2.0783	-1.5295	-2.1754	-0.0372	6.6375	-1.8957	2.0035			0.524462	1.13038	3.19719		30	-13.8551	-6.1717		-2.8066		-7.1157	-4.3726				-6.86434	1.89852	4.24522		30	5.4057	-3.2312	-4.3533	-7.592
45	-0.1101	-4.9045	-1.6093	-0.3073	11.4214		13.6524				3.02377	3.1023	7.59905		45	4.1279	0.7206	-0.8557	-0.7599	1.1279	4.9341	-1.5478	0.3291			1.00953	0.832776	2.35545		45	-8.0417	-7.0925		-7.0896		-6.0464	-3.9647				-6.44698	0.696239	1.55684		45	0.259	-2.427	-5.0018	-7.7417
60	-5.3741	4.4126	-3.2485	-6.5484	14.1861		-5.2254				-0.299617	3.31561	8.12155		60	0.1725	-1.4258	2.0455	-2.6272	-1.7285	0.0113	0.8718	-2.8671			-0.693438	0.6163	1.74316		60	-8.9959	-9.0819		-11.5035		-10.2362	-2.8034				-8.52418	1.50114	3.35664		60	-2.8206	-2.0316	-5.071	-8.4603
75	-5.8775	4.1748	-2.0033	-2.9491	-2.9013		1.2854				-1.3785	1.45319	3.55957		75	2.5485	-3.7367	-0.7885	-2.6174	-1.5195	-0.0233	2.2368	-1.2235			-0.64045	0.772964	2.18627		75	-6.9792	-7.5378		-9.9561		-9.1135	-1.9373				-7.10478	1.3977	3.12534		75	-2.9207	-3.3758	-3.8694	-9.2296
90	9.7026	-5.6879	-1.6124	7.8927	7.3155		-1.133				2.74625	2.58802	6.33934		90	4.2237	-1.5388	1.3324	-2.735	-0.4685	4.178	6.6752	-0.1863			1.43509	1.15924	3.27884		90	-11.5029	-5.6425		-9.7782		-9.4232	-2.4074				-7.75084	1.6429	3.67364		90	-3.3105	-3.3536	-3.242	-7.86
105	-0.1105	-6.6789	-3.1472	-0.002	1.3262						-1.72248	1.4396	3.21904		105	-1.6556	-1.6765	0.8213	-4.1421	-0.9101	4.6613	4.1707	1.2466			0.31445	1.06985	3.026		105	-14.1492	-7.7374		-9.677		-10.181	-1.8974				-8.7284	2.00049	4.47324		105	-3.1482	-3.9473	-4.3351	-7.4253
120	2.1112	0.4834	3.977	0.7578	5.0072		8.3833				3.45332	1.22312	2.99603		120	3.3186	-1.0833	-2.9627	-2.2907	-3.5684	2.2625	4.6645	-1.3254			-0.123113	1.09754	3.1043		120	-17.1921	-7.7018		-10.8485		-9.909	0.3361				-9.06306	2.83003	6.32815		120	-3.6202	-4.0161	-3.834	-7.9281
ΔVLF															ΔVLF															ΔVLF															ΔVLF
time	rat1	rat2	rat3	rat4	Rat 5	Rat 6	Rat 7	Rat 8			Mean	SEM	STDEV		Time	rat1	rat2	rat3	rat4	Rat 5	Rat 6	Rat 7	Rat 8			Mean	SEM	STDEV		time	rat1	rat2	rat3	rat4		Rat 6	Rat 7				Mean	SEM	STDEV		time	rat1	rat2	rat3	rat4
0	0	0	0	0	0	0	0	0			0	0	0		0	0	0	0	0	0	0	0	0			0	0	0		0	0	0	0	0		0	0				0	0	0		0	0	0	0	0
15	12.3362	-4.0092	1.0209	1.3428	6.7654	0.561	-7.1236	3.0814			1.74686	2.12559	6.01207		15	0.6345	-0.5691	-2.1427	0.6221	1.0029	-1.841	4.8674	0.5135			0.38595	0.766058	2.16674		15	-5.1601	-4.8765	2.3201	-3.0885		-8.6342	0.1854				-3.20897	1.61377	3.95291		15	0.1155	-0.9489	-0.9908	-0.9428
30	-3.7063	-3.679	9.1091	-5.2348	0.8252	6.8668	-4.5774	1.6208			0.15305	1.93131	5.46256		30	-0.3363	0.081	-2.929	0.3104	-0.0418	4.7776	1.3546	0.7284			0.493112	0.756431	2.13951		30	-4.6113	-4.9451	8.4412	-3.2382		-8.3713	-0.1469				-2.14527	2.38009	5.83001		30	-0.139	-1.2614	-1.7028	-2.888
45	-4.1101	-3.0111	3.4063	1.6649	0.8777	14.7255	8.233	10.7328			4.06488	2.348	6.64116		45	-0.6511	0.7876	0.0514	5.4267	1.0846	-0.2923	0.3656	5.7324			1.56311	0.898464	2.54124		45	-1.0647	-5.1185	26.1721	-2.4912		-8.0886	-0.316				1.51552	5.06709	12.4118		45	0.0572	-1.2757	-1.7321	-1.9541
60	-7.3462	3.8872	1.3929	-4.209	9.6524	9.0579	-3.2409	8.2112			2.17569	2.32995	6.5901		60	-0.1822	0.8795	1.6599	2.6201	0.8275	0.5797	1.5823	2.6143			1.32264	0.348235	0.984958		60	-3.522	-5.3514	2.3201	-3.6053		-8.8383	-0.6279				-3.2708	1.56784	3.84042		60	-0.2926	-0.9843	-1.9082	-1.5097
75	-9.9293	4.9266	1.5336	-1.7425	2.3613	7.1016	2.1273	3.566			1.24308	1.83779	5.19806		75	3.1636	-1.3016	-1.2691	4.13	3.4299	0.1944	2.6701	4.0658			1.88539	0.817168	2.3113		75	2.8361	-4.2807	16.2425	-2.7291		-7.3721	0.6096				0.884383	3.40422	8.3386		75	-0.3309	-1.3733	-1.2847	-2.1049
90	7.8107	-5.8617	0.7542	0.4732	-0.5533	4.2147	-0.3709	4.5927			1.38245	1.46489	4.14333		90	2.5074	-0.0322	1.6188	3.4097	0.4694	2.0416	8.0468	4.9715			2.87913	0.926544	2.62066		90	0.6895	-3.7626	6.7698	-2.2015		-8.1747	0.1464				-1.08885	2.04159	5.00086		90	-0.3502	-0.9997	-0.763	-1.4099
105	-7.6962	-4.9142	1.4151	-5.989	-2.1335	-0.9815	-6.4162	4.3319			-2.79795	1.48848	4.21005		105	-0.0662	0.2418	1.07	2.6279	1.4263	1.018	2.6227	5.8596			1.85001	0.668385	1.89048		105	-0.2938	-3.9296	4.3866	-3.0089		-8.6423	0.2633				-1.87078	1.80355	4.41777		105	-0.184	-1.3999	-1.6003	-1.7062
120	-2.301	-1.8826	8.2459	-6.3309	2.6499	1.1768	10.6688	3.1763			1.9254	1.98015	5.60071		120	4.0315	1.1158	-1.9842	2.4673	0.304	2.4815	7.5192	2.3022			2.27966	0.982312	2.7784		120	-2.2215	-4.4029	1.4459	-3.3374		-8.429	0.9459				-2.6665	1.49255	3.65598		120	-0.0305	-1.2669	-1.6929	-1.79
ΔLF ms2															ΔLF ms2															ΔLF ms2															ΔLF ms2
Time	Rat 1	Rat 2	Rat 3	Rat 4	Rat 5	Rat 6	Rat 7	Rat 8			Mean	SEM	STDEV		Time	Rat 1	Rat 2	Rat 3	Rat 4	Rat 5	Rat 6	Rat 7	Rat 8			Mean	SEM	STDEV		Time	Rat 1	Rat 2	Rat 3	Rat 4		Rat 6	Rat 7				Mean	SEM	STDEV		Time	Rat 1	Rat 2	Rat 3	Rat 4
0	0	0	0	0	0	0	0	0			0	0	0		0	0	0	0	0	0	0	0	0			0	0	0		0	0	0	0	0		0	0				0	0	0		0	0	0	0	0
15	-0.0109	0.0708	-0.0959	-0.2614	0.3221	5.1413	-0.7265	0.373			0.601563	0.659969	1.86667		15	-0.2934	-0.0199	0.0188	-0.1376	0.1697	0.1025	-1.8911	-0.173			-0.278	0.236529	0.669006		15	-6.9817	-0.33	-0.5182	-0.1913		0.0733	-0.0314				-1.32988	1.13362	2.7768		15	0.0604	0.0663	-0.154	-0.4964
30	0.0602	0.2312	0.0391	-0.2109	2.1747	0.1043	0.4444	-0.029			0.35175	0.268986	0.760807		30	-0.1725	0.1057	0.0041	-0.0265	0.5049	0.0009	-1.7573	-0.1248			-0.183188	0.236484	0.668879		30	-7.1931	-0.4905	0.1217	-0.32		-0.3034	-0.1908				-1.39602	1.16238	2.84724		30	0.195	0.0325	-0.2777	-0.5811
45	0.3278	-0.0298	0.0647	-0.1309	2.076	1.0555	-0.3786	1.2386			0.527913	0.298851	0.845277		45	0.6866	0.0866	0.0226	-0.247	0.0244	0.4703	-1.8831	-0.2513			-0.136362	0.2746	0.776685		45	-6.9164	-0.552	0.202	-0.3555		-0.2799	-0.2498				-1.3586	1.11616	2.73402		45	0.1554	0.0695	-0.2664	-0.6137
60	-0.1323	0.0979	-0.0774	-0.2307	1.2273	1.4859	-0.9945	1.5168			0.361625	0.328525	0.929208		60	-0.1167	-0.0046	0.1172	-0.2167	-0.0357	-0.1701	-1.8315	-0.289			-0.318388	0.220854	0.62467		60	-7.0837	-0.5984	-0.5182	-0.569		-0.5476	-0.1189				-1.57263	1.1046	2.7057		60	0.0021	0.0342	-0.2781	-0.6436
75	0.8184	0.0361	-0.1049	-0.2407	-0.536	1.326	-0.6225	0.3684			0.1306	0.238011	0.673198		75	-0.2731	-0.0073	0.0333	-0.2518	0.1487	1.6299	-1.784	-0.2892			-0.0991875	0.327475	0.926238		75	-7.0313	-0.3943	-1.3659	-0.5644		-0.5511	-0.0253				-1.65538	1.08998	2.66989		75	0.037	-0.0088	-0.1445	-0.6452
90	1.0552	0.0193	-0.1817	2.6542	1.5626	5.0895	-0.8016	0.1878			1.19816	0.67783	1.91719		90	0.0168	0.1994	0.0289	-0.2497	0.2227	-0.2552	-1.6302	-0.3019			-0.24615	0.210523	0.59545		90	-7.0953	-0.3301	-1.6237	-0.5635		-0.4631	0.3361				-1.62327	1.12433	2.75404		90	-0.0136	-0.0028	-0.1651	-0.5913
105	-0.4204	0.0297	-0.2428	-0.1471	0.1472	1.4515	-1.2424	0.9252			0.0626125	0.291392	0.824181		105	0.0541	0.1163	0.0382	-0.2536	0.2731	1.8262	-1.5877	-0.301			0.0207	0.330037	0.933486		105	-7.0367	-0.5441	-0.619	-0.5508		-0.5596	0.0355				-1.54578	1.10266	2.70094		105	0.0022	0.0219	-0.151	-0.5705
120	-0.1627	0.1595	-0.2627	-0.3619	2.8294	0.8242	-1.0799	0.3385			0.28555	0.413287	1.16895		120	0.7604	0.2322	-0.063	-0.2183	0.4804	-0.1942	-1.6424	-0.2704			-0.114413	0.254184	0.71894		120	-7.1714	-0.4818	-2.4533	-0.5558		-0.5465	0.1976				-1.8352	1.12722	2.76111		120	-0.0353	0.0402	0.0472	-0.4853
ΔHFms2															ΔHFms2															ΔHFms2															ΔHFms2
time	rat1	rat2	rat3	rat4	Rat 5	Rat 6	Rat 7	Rat 8			Mean	SEM	STDEV		Time	rat1	rat2	rat3	rat4	Rat 5	Rat 6	Rat 7	Rat 8			Mean	SEM	STDEV		time	rat1	rat2	rat3	rat4		Rat 6	Rat 7				Mean	SEM	STDEV		time	rat1	rat2	rat3	rat4
0	0	0	0	0	0	0	0	0			0	0	0		0	0	0	0	0	0	0	0	0			0	0	0		0	0	0	0	0		0	0				0	0	0		0	0	0	0	0
15	-0.7088	-0.2546	-1.401	-0.3522	-5.0198	-0.6476	5.3071	1.5372			-0.192463	1.02211	2.89097		15	-0.6521	-0.7742	0.2301	-2.4884	-1.0521	3.0669	0.0134	-1.5744			-0.40385	0.581817	1.64563		15	3.2227	1.9288	10.1528	0.4363		4.7259	-0.0682				3.39972	1.53151	3.75143		15	-1.4239	-0.407	-0.1421	-2.5272
30	0.1289	1.2087	-1.6121	-1.866	8.2062	1.8287	0.1464	2.1784			1.2774	1.11769	3.16131		30	3.665	-2.265	1.3443	-3.1397	-0.5003	1.859	-1.079	0.8064			0.0863375	0.798306	2.25795		30	-7.193	1.023	13.2013	0.7202		2.1687	-2.5173				1.23382	2.76577	6.77473		30	4.6809	0.1739	-2.3363	-3.2631
45	3.8028	-1.8897	-2.918	-2.0177	8.4005	1.7691	5.7978	6.2689			2.40171	1.52996	4.32739		45	3.6635	-0.1536	-0.9375	-6.2354	0.019	4.7561	-0.4249	-5.7317			-0.630563	1.37371	3.88545		45	-0.0679	0.2754	5.341	-4.7555		2.8408	-1.9793				0.27575	1.44629	3.54268		45	-0.067	0.9267	-2.9342	-4.6914
60	1.6424	0.4275	-2.3858	-2.1337	2.6329	6.7808	-0.9899	5.9825			1.49459	1.23155	3.48335		60	0.5875	-2.3007	0.2685	-5.6397	-2.5202	-0.3983	1.6117	-5.5155			-1.73834	0.971656	2.74826		60	1.7139	-1.4441	10.1528	-7.3778		-0.1295	-1.0797				0.305933	2.33206	5.71236		60	-2.4618	1.0554	-2.8034	-5.5045
75	3.3658	-0.7879	-0.997	-1.2241	-4.7266	15.306	-0.2193	-0.0667			1.33127	2.14197	6.05841		75	0.1409	-2.4278	0.4474	-6.7763	-5.0981	-1.8476	1.8706	-5.3006			-2.37394	1.10152	3.11557		75	-3.1882	-1.2386	1.3416	-6.7541		-0.4829	-0.997				-1.88653	1.14002	2.79248		75	-2.4753	0.2085	-2.3114	-5.7441
90	0.9691	0.1546	-0.2053	4.5588	5.6604	18.0502	0.0395	2.8925			4.01497	2.15077	6.0833		90	2.0546	-1.7061	-0.3247	-6.4729	-1.1605	2.3916	0.7867	-5.4562			-1.23594	1.15241	3.25952		90	-6.8906	0.0883	2.3611	-7.0457		-0.3264	-1.576				-2.23155	1.58552	3.88372		90	-2.8127	-0.1217	-2.3452	-5.1164
105	0.2147	-1.8044	-1.9683	-2.0989	2.8248	44.5734	-3.979	1.4554			4.90221	5.71971	16.1778		105	-1.3081	-2.0346	-0.4329	-6.8398	-2.6095	1.8172	3.6637	-5.0751			-1.60239	1.20691	3.41365		105	-7.2291	-1.6388	-1.6762	-6.1942		-0.3865	-0.9793				-3.01735	1.19171	2.91909		105	-2.7745	-0.3652	-2.5073	-4.6238
120	4.6896	1.9749	-1.4348	-2.6089	-1.2596	0.0431	-1.2056	-0.0781			0.015075	0.821625	2.32391		120	-1.1902	-2.4313	-0.9691	-5.3976	-4.3527	-0.1479	-0.7429	-4.3452			-2.44711	0.705776	1.99624		120	-8.1348	-1.2721	-2.9629	-7.0307		-0.3199	0.0158				-3.2841	1.43054	3.5041		120	-3.3178	-0.5729	-2.0953	-4.867
ΔLF nu															ΔLF nu															ΔLF nu															ΔLF nu
Time	Rat 1	Rat 2	Rat 3	Rat 4	Rat 5	Rat 6	Rat 7	Rat 8			Mean	SEM	STDEV		Time	Rat 1	Rat 2	Rat 3	Rat 4	Rat 5	Rat 6	Rat 7	Rat 8			Mean	SEM	STDEV		Time	Rat 1	Rat 2	Rat 3	Rat 4		Rat 6	Rat 7				Mean	SEM	STDEV		Time	Rat 1	Rat 2	Rat 3	Rat 4
0	0	0	0	0	0	0	0	0			0	0	0		0	0	0	0	0	0	0		0			0	0	0		0	0	0	0	0		0	0				0	0	0		0	0	0	0	0
15	0.6281	1.6641	1.1501	-6.6563	4.3942	33.1458	-13.8	0.4338			2.61998	4.82268	13.6406		15	-7.4582	-0.0104	0.2768	-0.9154	1.5911	-5.8678		-1.8131			-2.02814	1.27238	3.3664		15	-38.7519	-4.745	-16.2684	-2.2677		-9.5726	1.397				-11.7014	5.96119	14.6019		15	4.7307	11.215	-4.1423	-4.2169
30	0.4373	1.2148	5.6515	0.3927	4.2121	0.5837	3.0612	-7.4005			1.0191	1.38663	3.92197		30	-8.0364	1.495	-1.075	0.7458	3.9282	-4.7159		-1.8668			-1.36073	1.51756	4.01507		30	-39.6041	-6.4415	-19.1975	-3.6917		-12.457	4.1594				-12.8721	6.2463	15.3002		30	0.3773	3.6032	-5.4834	-5.7637
45	-8.351	3.2352	14.5924	6.2524	3.8484	7.5798	-11.312	-1.3867			1.80731	3.01263	8.52101		45	2.0106	0.7015	3.0313	-1.2584	0.1812	-5.3524		-0.6987			-0.197843	1.02588	2.71423		45	-37.3911	-6.9186	-9.2717	-1.2362		-12.9474	-1.7275				-11.5821	5.47481	13.4105		45	3.4502	3.5856	3.1833	-6.0256
60	-10.6955	1.0305	5.6855	3.6156	3.4217	6.3673	-12.0209	0.3446			-0.2814	2.5252	7.14234		60	-4.0988	0.4805	3.3952	-1.0051	0.2339	-0.893		-1.9221			-0.5442	0.873447	2.31092		60	-39.2256	-5.6194	-16.2684	-4.6998		-17.3128	0.2763				-13.8083	5.81025	14.2322		60	4.6303	1.8821	-2.1576	-6.4052
75	-2.1809	2.0241	1.6597	-4.0804	-0.5898	2.1981	-7.3753	6.2579			-0.260825	1.50267	4.2502		75	-7.3004	0.4904	0.532	-1.0491	3.3503	27.3546		-2.0768			3.043	4.23678	11.2095		75	-37.4515	-0.3989	-12.5072	-5.1394		-17.2406	4.0459				-11.4486	6.09043	14.9184		75	7.1935	0.7508	7.2561	-6.2372
90	10.4934	0.1205	-1.551	16.1117	3.195	11.8912	-10.3491	-5.4354			3.05954	3.23344	9.14556		90	-3.3086	2.1112	1.6177	-1.3557	2.0543	-8.262		-2.5708			-1.3877	1.42652	3.77423		90	-36.9728	-2.3283	-16.2096	-4.7293		-12.7514	15.7865				-9.53415	7.12727	17.4582		90	6.0513	1.8958	3.9813	-3.7405
105	-9.9718	4.5554	-1.3084	7.3497	-0.6292	-1.2886	-12.9478	9.6571			-0.57295	2.7911	7.89443		105	12.3156	1.5071	1.9219	-1.0923	3.1186	10.6825		-2.7965			3.66527	2.16275	5.7221		105	-33.6527	-3.5187	3.5427	-4.8943		-17.9857	4.6891				-8.6366	5.99811	14.6923		105	7.4374	5.4524	9.2038	-4.2485
120	-15.1599	-0.1764	-2.3719	-2.5321	11.738	7.9536	-13.3482	8.5711			-0.665725	3.51279	9.93568		120	30.7707	2.7216	-1.7332	-1.2559	6.3632	-2.4253		-2.4534			4.56967	4.53831	12.0072		120	-35.4298	-2.8931	-18.726	-4.2917		-17.1778	4.6455				-12.3122	5.8874	14.4211		120	12.3859	10.2731	15.5238	1.0267
ΔHFnu															ΔHFnu															ΔHFnu															ΔHFnu
Time	Rat 1	Rat 2	Rat 3	Rat 4	Rat 5	Rat 6	Rat 7	Rat 8			Mean	SEM	STDEV		Time	Rat 1	Rat 2	Rat 3	Rat 4	Rat 5	Rat 6	Rat 7	Rat 8			Mean	SEM	STDEV		Time	Rat 1	Rat 2	Rat 3	Rat 4		Rat 6	Rat 7				Mean	SEM	STDEV		Time	Rat 1	Rat 2	Rat 3	Rat 4
0	0	0	0	0	0	0	0	0			0	0	0		0	0	0	0	0	0	0		0			0	0	0		0	0	0	0	0		0	0				0	0	0		0	0		0	0
15	-16.8039	-1.6641	8.3354	-0.2205	-6.8003	-27.262	12.4806	-0.292			-4.02835	4.57118	12.9292		15	6.1284	0.0104	-2.2435	-6.7012	-1.5911	5.8678		-9.6991			-1.17547	2.22999	5.9		15	38.1742	32.4082	23.0275	1.6858		35.7841	22.0011				25.5135	5.47598	13.4134		15	5.3656		-1.5941	14.1444
30	0.0483	-8.5022	10.1766	-17.9703	-4.4226	10.2672	-8.3783	9.5482			-1.15414	3.71884	10.5185		30	14.0767	-1.495	-0.1807	-10.2009	-3.9282	4.7159		-4.271			-0.183314	2.92834	7.74765		30	-22.3696	32.689	-2.4586	3.3586		34.5563	15.4135				10.1982	8.93306	21.8814		30	-1.504		-4.6062	15.0398
45	11.8496	-4.016	-4.3858	-21.9977	-4.0681	1.5175	11.3107	0.5951			-1.14934	3.77077	10.6653		45	1.4793	-0.7015	-3.4763	-7.6903	-0.1812	5.3524		-19.7031			-3.5601	3.09408	8.18615		45	36.3173	31.542	10.563	-10.3999		34.0728	19.2139				20.2182	7.32816	17.9503		45	-5.5973		-30.9389	-2.3567
60	3.856	-1.0305	9.6654	-13.1801	-6.1629	4.4836	12.0209	-4.7409			0.613937	3.00331	8.49464		60	8.5627	-0.4805	-3.3952	-12.8903	-0.2339	0.893		-10.0302			-2.51063	2.71053	7.17138		60	39.3786	27.8006	23.0275	0.306		37.7082	9.4845				22.9509	6.33853	15.5262		60	-16.2832		-15.15	5.8014
75	5.7032	-2.0241	28.459	-8.7341	0.5898	8.6528	7.3753	-15.2465			3.09693	4.64482	13.1375		75	21.156	-0.4904	-0.532	-9.1337	-3.3503	-27.3546		-8.3579			-4.00899	5.4519	14.4244		75	30.4523	21.5143	19.7391	-0.0062		34.8063	21.0759				21.2636	4.90803	12.0222		75	-14.3228		-7.4227	-3.7306
90	-6.9711	-0.1205	24.1493	-15.213	-5.5094	-3.2476	10.3491	8.0983			1.44189	4.35109	12.3067		90	15.1877	-2.1112	-2.0157	-15.2093	-2.0543	8.262		-16.8759			-2.11667	4.35459	11.5212		90	1.4354	25.7676	24.3737	2.4655		19.248	2.4925				12.6305	4.78091	11.7108		90	-20.1205		-17.7424	3.211
105	12.7229	-4.8456	24.383	-19.9851	-1.446	12.1395	12.9478	-4.9825			3.86675	5.00286	14.1502		105	-7.0375	-1.5071	-7.9345	-10.581	-3.1186	-10.6825		-18.133			-8.42774	2.08264	5.51015		105	17.6698	23.2888	2.9103	1.6081		29.2955	12.0541				14.4711	4.51921	11.0698		105	-16.6245		-16.1893	-1.7489
120	18.4657	-2.8659	35.0663	-23.2082	-15.2548	2.8973	13.3482	-7.3621			2.63581	6.72862	19.0314		120	-24.2934	-2.7216	-1.4254	-16.1836	-6.3632	0.4153		-18.805			-9.91099	3.67817	9.73152		120	15.1355	21.5338	24.2054	-0.7469		30.4148	8.1638				16.4511	4.64446	11.3765		120	-35.5703		-16.5467	2.6621
ΔLF/HF ratio															ΔLF/HF ratio															ΔLF/HF ratio															ΔLF/HF ratio
Time	Rat 1	Rat 2	Rat 3	Rat 4	Rat 5	Rat 6	Rat 7	Rat 8			Mean	SEM	STDEV		Time	Rat 1	Rat 2	Rat 3	Rat 4	Rat 5	Rat 6	Rat 7	Rat 8			Mean	SEM	STDEV		Time	Rat 1	Rat 2	Rat 3	Rat 4		Rat 6	Rat 7				Mean	SEM	STDEV		Time	Rat 1	Rat 2	Rat 3	Rat 4
0	0	0	0	0	0	0	0	0			0	0	0		0	0	0	0	0	0	0		0			0	0	0		0	0	0	0	0		0	0				0	0	0		0	0	0	0	0
15	0.1144	0.0197	0.0072	-0.079	0.0594	0.6084	-0.1795	0.0066			0.06965	0.0831202	0.235099		15	-0.1042	-0.0001	0.0037	-0.0077	0.0169	-0.0872		-0.0161			-0.0278143	0.0180369	0.0477211		15	-0.6954	-0.1192	-0.3196	-0.0251		-0.2439	-0.007				-0.235033	0.104667	0.256381		15	0.0493	0.1147	-0.0469	-0.0601
30	0.0059	0.0224	0.0723	0.0442	0.0532	-0.0001	0.0696	-0.1124			0.0193875	0.0211367	0.0597837		30	-0.1146	0.0159	-0.0111	0.0127	0.0429	-0.0711		-0.0184			-0.0205286	0.0206759	0.0547033		30	-0.674	-0.1377	-0.3086	-0.0406		-0.2751	0.0344				-0.2336	0.10321	0.252812		30	0.005	0.0217	-0.0614	-0.0768
45	-0.1473	0.0401	0.2874	0.1506	0.0484	0.0873	-0.1517	-0.02			0.03685	0.051944	0.14692		45	0.0237	0.0074	0.0338	-0.0112	0.0019	-0.0801		0.0024			-0.00315714	0.0140067	0.0370584		45	-0.6803	-0.1422	-0.1974	-0.0062		-0.2803	-0.0414				-0.224633	0.0999259	0.244767		45	0.0447	0.0208	0.112	-0.0744
60	-0.158	0.0121	0.074	0.0772	0.0469	0.0688	-0.16	0.02			-0.002375	0.0352122	0.099595		60	-0.0648	0.0051	0.0377	-0.0068	0.0024	-0.0141		-0.0173			-0.00825714	0.0116692	0.0308739		60	-0.7006	-0.1253	-0.3196	-0.0504		-0.3304	-0.0079				-0.2557	0.104588	0.256186		60	0.073	0.0013	-0.0094	-0.0815
75	-0.0528	0.0241	-0.0079	-0.0379	-0.007	0.0183	-0.1033	0.161			-0.0006875	0.0273337	0.0773115		75	-0.1093	0.0052	0.0057	-0.0085	0.0363	0.6671		-0.0196			0.0824143	0.0989538	0.261807		75	-0.6782	-0.0561	-0.2673	-0.055		-0.3291	0.0248				-0.226817	0.106117	0.259932		75	0.1054	-0.0115	0.101	-0.0766
90	0.1975	0.0014	-0.0438	0.2651	0.0432	0.149	-0.1403	-0.0869			0.04815	0.0507023	0.143408		90	-0.0621	0.0226	0.0178	-0.0103	0.022	-0.1194		-0.0231			-0.0217857	0.0199653	0.0528232		90	-0.6485	-0.0853	-0.3211	-0.0512		-0.2646	0.2315				-0.189867	0.121225	0.296939		90	0.1003	0.0009	0.0833	-0.0489
105	-0.1684	0.0562	-0.0409	0.1586	-0.0054	-0.0206	-0.1707	0.153			-0.004775	0.0445538	0.126017		105	0.1991	0.016	0.0248	-0.0085	0.0337	0.1971		-0.0257			0.0623571	0.0358601	0.0948769		105	-0.62	-0.0964	0.0345	-0.0527		-0.3371	0.0468				-0.170817	0.10621	0.26016		105	0.1134	0.0453	0.1536	-0.0519
120	-0.2365	0.0006	-0.0573	0.012	0.1727	0.0893	-0.1752	0.1502			-0.005525	0.0517843	0.146468		120	0.6894	0.0294	-0.0177	-0.0088	0.0713	-0.0319		-0.021			0.101529	0.0989123	0.261697		120	-0.641	-0.0866	-0.3503	-0.0458		-0.3276	0.0536				-0.23295	0.104529	0.256042		120	0.2634	0.1107	0.2453	0.0091
[truncated: 30 more columns]

## Sheet: Delta LVF
Sham Saline															CLP Saline															MS10 Sham															MS10 CLP
ΔCycle Duration															ΔCycle Duration															ΔCycle Duration															ΔCycle Duration
Time	Rat 1	Rat 2	Rat 3	Rat 4	Rat 5	Rat 6	Rat 7	Rat 8			Mean	SEM	STDEV		Time	Rat 1	Rat 2	Rat 3	Rat 4	Rat 5	Rat 6	Rat 7	Rat 8			Mean	SEM	STDEV		Time	Rat 1	Rat 2	Rat 3	Rat 4		Rat 6	Rat 7				Mean	SEM	STDEV		Time	Rat 1	Rat 2	Rat 3	Rat 4
0	0	0	0	0	0	0	0	0			0	0	0		0	0	0	0	0	0	0	0	0			0	0	0		0	0	0	0	0		0	0				0	0	0		0	0	0	0	0
15	-0.019668	-0.001544	-0.005086	-0.002412	-0.011202	0.006622	-0.011107	-0.004711			-0.0061385	0.00278499	0.00787713		15	-0.0002	-0.009851	-0.012289	-0.015735	-0.021304	0.007463	0.014644	-0.010542			-0.00597675	0.00431992	0.0122186		15	-0.00219	0.029594	0.005855	-0.00844		0.001253	0.006525				0.00543283	0.00533281	0.0130627		15	0.053428	0.009814	-0.027694	0.013348
30	0.000108	-0.019437	-0.005528	0	-0.003959	0.024833	-0.0279	-0.007991			-0.00498425	0.00548414	0.0155115		30	0.0039	-0.023414	-0.011827	-0.017252	-0.025376	-0.013222	-0.003513	-0.015956			-0.0133325	0.00344494	0.00974378		30	-0.013999	0.024826	0.019084	-0.008641		-0.007388	0.004628				0.003085	0.00650658	0.0159378		30	0.018081	0.025105	-0.034354	0.008572
45	0.011539	-0.010564	-0.009623	-0.027454	-0.004081	0.007151	-0.006647	-0.010901			-0.0063225	0.00423017	0.0119647		45	0.0039	-0.021721	-0.003455	-0.025058	-0.020153	-0.025731	0.000137	-0.025264			-0.0146681	0.00445641	0.0126046		45	-0.008345	0.022818	0.01261	-0.038466		-0.010506	-0.001319				-0.003868	0.00866274	0.0212193		45	0.018081	0.030744	-0.041763	0.000589
60	-0.004561	-0.006661	-1.4e-05	-0.026605	-0.013657	0.014928	0.007691	-0.003979			-0.00410725	0.00447689	0.0126626		60	0.0051	-0.020958	0.005432	-0.028838	0	-0.017087	0.013476	-0.031947			-0.00935275	0.00615394	0.017406		60	-0.005439	0.005121	0.01261	-0.015436		-0.005875	0.000173				-0.00147433	0.00397741	0.00974262		60	0.003457	0	-0.0116	-0.006976
75	0.01768	-0.004117	0.000984	-0.022481	0.010732	0.019844	0.000972	-0.01397			0.0012055	0.00522586	0.014781		75	0.0051	-0.020958	0.002922	-0.031933	-0.018067	-0.028331	0.014725	-0.032883			-0.0136781	0.00657912	0.0186086		75	-0.006492	0.002381	0.006173	-0.017076		-0.010827	0.008738				-0.0028505	0.00417267	0.0102209		75	0.005803	0.027761	-0.000707	-0.007875
90	0.016529	-0.005773	0.000133	-0.022798	-0.010301	0.011852	-0.001063	0.000672			-0.00134363	0.00435074	0.0123058		90	0.013607	-0.019805	-0.003654	-0.029314	-0.019193	-0.028331	0.016568	-0.033464			-0.0129482	0.00691033	0.0195454		90	-0.012629	0.005672	0.008341	-0.014855		-0.017708	0.003395				-0.00463067	0.00475516	0.0116477		90	0.005909	0.02715	-0.00838	-0.005088
105	0.00886	-0.010603	-0.001153	-0.030928	-0.011446	0.020356	0.001484	0.004576			-0.00235675	0.00546561	0.0154591		105	-0.008825	-0.020052	-0.013556	-0.035381	-0.022781	-0.028641	0.018703	-0.031741			-0.0177843	0.00609725	0.0172456		105	-0.009822	-0.000416	0.003085	-0.015799		-0.014231	0.002698				-0.0057475	0.00349937	0.00857168		105	0.007007	0.029153	-0.004421	0.006147
120	0.008087	-0.011575	0.00048	-0.030983	-0.019095	0.017436	0.014306	0			-0.002668	0.00594004	0.016801		120	-0.0225	-0.022745	-0.010268	-0.034251	-0.023529	-0.045326	0.009223	-0.035718			-0.0231393	0.00595766	0.0168508		120	-0.016515	-0.003351	0.002083	-0.019379		-0.017224	0.004056				-0.00838833	0.00430035	0.0105337		120	0.006981	0.025037	-0.003967	0.007471
ΔMax dP/dt															ΔMax dP/dt															ΔMax dP/dt															ΔMax dP/dt
Time	Rat 1	Rat 2	RAT 3	RAT 4	RAT 5	Rat 6	Rat 7	Rat 8			Mean	SEM	STDEV		Time	Rat 1	Rat 2	RAT 3	RAT 4	RAT 5	Rat 6	Rat 7	Rat 8			Mean	SEM	STDEV		Time	Rat 1	Rat 2	RAT 3	RAT 4		Rat 6	Rat 7				Mean	SEM	STDEV		Time	Rat 1	Rat 2	RAT 3	RAT 4
0	0		0		0	0	0	0			0	0	0		0	0	0	0	0	0			0			0	0	0		0	0	0	0	0		0	0				0	0	0		0		0	0
15	-180.46		175.31		-30.76	137.08	-140.06	-531.26			-95.025	104.994	257.182		15	-31.31	68.34	1244.48	-596.38	269.53			584.73			256.565	253.617	621.233		15	316.24	-146.07	219.41	443.54		-51.58	1371.63				358.862	221.927	543.609		15		100.36	456.33
30	-2.09		167.49		-365.32	865.8	2058.03	-584.91			356.5	396.912	972.232		30	212.59	164.81	935.19	-809.23	134.24			-361.42			46.03	240.674	589.529		30	278.03	-52.02	-864.79	436.55		14.33	111.29				-12.7683	185.298	453.885		30		-154.94	-297.77
45	673.41		-16.01		-363.51	206.04	-114.55	-707.31			-53.655	193.603	474.229		45	212.59	69.59	601.57	-428.8	15.9			-201.58			44.8783	144.291	353.439		45	253.12	245.46	-55.29	-11.83		393.23	81.89				151.097	71.1505	174.282		45		-320.06	105.74
60	-46.93		-110.88		-772.42	38.54	-100.3	183.34			-134.775	135.068	330.848		60	74.43	34.12	569.65	3.08	0			-728.2			-7.82	169.423	415		60	189.37	294.3	-55.29	114.97		316.34	156.37				169.343	55.1387	135.062		60		0	-78.26
75	160.84		-1.19		-794.77	1005.28	-223.41	225.73			62.08	241.237	590.908		75	74.43	34.12	486.73	113.79	-4.15			283.53			164.742	76.1853	186.615		75	128.42	118.09	-393.5	-126.17		410.59	167.62				50.8417	112.897	276.539		75		-478.42	-0.66
90	689.02		85.02		-886.75	94.21	654.3	330.03			160.972	235.141	575.975		90	-390.3	116.64	404.33	101.27	73.61			-340.58			-5.83833	123.947	303.607		90	109.45	73.04	9.64	-43.43		517.02	291.34				159.51	85.4052	209.199		90		-139.02	-108.84
105	494.37		-80.32		-796.36	-288.94	386.1	96.38			-31.4617	193.3	473.487		105	737.05	21.2	471.25	333.15	-70.031			-275.56			202.843	153.918	377.021		105	-106.56	-68.65	-800.52	123.05		507	159.34				-31.0567	177.829	435.59		105		-741	-191.61
120	-435.26		-106.95		-855.14	-576.67	36.55	0			-322.912	146.106	357.884		120	-149.55	-69.736	-477.92	-435.68	-102.045			-243.61			-246.424	70.9142	173.704		120	241.36	-158.28	599.58	147.49		507.43	310.04				274.603	110.412	270.453		120		-816.93	-700.37
ΔPTI															ΔPTI															ΔPTI															ΔPTI
Time	Rat 1	Rat 2	RAT 3	RAT 4	RAT 5	Rat 6	Rat 7	Rat 8			Mean	SEM	STDEV		Time	Rat 1	Rat 2	RAT 3	RAT 4	RAT 5	Rat 6	Rat 7	Rat 8			Mean	SEM	STDEV		Time	Rat 1	Rat 2	RAT 3	RAT 4		Rat 6	Rat 7				Mean	SEM	STDEV		Time	Rat 1	Rat 2	RAT 3	RAT 4
0	0	0	0	0	0	0	0	0			0	0	0		0	0	0	0	0	0	0	0	0			0	0	0		0	0	0	0	0		0	0				0	0	0		0	0	0	0	0
15	-0.31591	0.03559	-0.06521	0.00486	-1.45263	-0.40955	0.91932	2.80508			0.190194	0.439306	1.24255		15	-0.3095	0.69082	-0.18222	-0.80544	0.86831	0.53028	0.36104	-0.06825			0.13563	0.201688	0.570459		15	0.48751	1.11534	0.31749	-1.44266		-0.16359	-1.06797				-0.125647	0.397338	0.973274		15	0.86805	-1.19212	-2.17059	0.6832
30	0.00683	-0.19081	-0.3124	0	-1.5796	-0.4612	-0.9301	2.58238			-0.110612	0.428406	1.21172		30	-0.0986	0.34205	-0.55041	-0.97628	0.40903	-0.46386	-0.84779	-0.62327			-0.351141	0.183521	0.519076		30	-1.2668	0.29982	0.70752	-1.65078		-0.46987	0.21476				-0.360892	0.383222	0.938699		30	-0.21105	-1.43926	-2.7024	0.06303
45	0.56585	-1.30446	-1.08238	-1.51873	-1.55679	-0.26406	-0.12467	2.20348			-0.38522	0.456636	1.29156		45	-0.0986	0.01518	-0.521	-1.28213	-0.22104	-0.41218	-1.38465	-1.1241			-0.628565	0.196583	0.55602		45	-1.12378	0.10077	0.01411	-2.20749		-1.43128	-0.00224				-0.774985	0.391203	0.958249		45	-0.21105	-1.58205	-2.32845	-0.21917
60	0.04901	-0.76868	-1.16944	-1.62941	-2.69545	-0.27949	-0.13465	1.70189			-0.615777	0.459823	1.30058		60	0.3208	-0.10915	-0.67461	-1.53733	0	-0.27025	-1.09719	-1.40241			-0.596268	0.24395	0.689994		60	-0.93247	-0.59889	0.01411	-1.02226		-1.25974	-0.05582				-0.642512	0.214982	0.526596		60	-0.74248	0	-1.7983	-1.10554
75	0.31894	-0.28894	-0.83479	-1.39949	4.1768	-0.71659	0.17294	0.44742			0.234536	0.606363	1.71505		75	0.3208	-0.10915	-0.74776	-1.63192	0.35561	-0.84338	-1.09279	-1.55844			-0.663379	0.276368	0.781687		75	-0.04302	-0.80559	-0.9123	-1.79768		-0.71105	-0.40269				-0.778722	0.241114	0.590606		75	-0.75156	-1.97953	-1.66676	-0.78847
90	0.68633	-0.75519	-0.81614	-2.96925	-2.5483	-0.50107	-0.40711	-0.20097			-0.938962	0.431396	1.22017		90	0.72882	-0.65643	-1.02306	-1.60868	-0.70051	-0.84338	-1.07086	-1.55392			-0.841002	0.257103	0.727197		90	-0.86161	-0.99117	-0.90943	-1.9621		-0.94392	-0.98122				-1.10824	0.171879	0.421015		90	-0.90573	-2.14609	-1.64019	-0.77675
105	0.92623	-1.40649	-1.22614	-3.23571	-2.44694	-0.49795	-0.67799	-0.04563			-1.07633	0.467492	1.32227		105	-0.81049	-0.67058	-1.21224	-1.6993	-0.03041	-0.91879	-1.00003	-1.56861			-0.988806	0.186486	0.527462		105	-1.22415	-1.11356	-1.26712	-1.81139		-0.98543	-0.779				-1.19677	0.142546	0.349164		105	-1.20537	-2.26221	-1.67217	-0.72026
120	0.45538	-1.02932	-1.56695	-3.26054	-2.63139	-0.47462	0.39993	0			-1.01344	0.490012	1.38596		120	-0.8528	-0.02908	-1.01389	-1.59536	1.42202	-1.01604	-0.9151	-1.50535			-0.6882	0.345126	0.976164		120	-1.29218	-1.08551	-2.92787	-1.73711		-1.2342	-1.15047				-1.57122	0.287078	0.703194		120	-1.17706	-2.35852	-1.4919	-0.8749
Δmin dp-dt															Δmin dp-dt															Δmin dp-dt															Δmin dp-dt
Time	Rat 1	Rat 2	RAT 3	RAT 4	RAT 5	Rat 6	Rat 7	Rat 8			Mean	SEM	STDEV		Time	Rat 1	Rat 2	RAT 3	RAT 4	RAT 5	Rat 6	Rat 7	Rat 8			Mean	SEM	STDEV		Time	Rat 1	Rat 2	RAT 3	RAT 4		Rat 6	Rat 7				Mean	SEM	STDEV		Time	Rat 1	Rat 2	RAT 3	RAT 4
0	0	0	0	0	0	0	0	0			0	0	0		0	0	0	0	0	0	0	0	0			0	0	0		0	0	0	0	0		0	0				0	0	0		0	0	0	0	0
15	-20.597	8.438	-43.518	13.89	186.198	-96.65	121.715	340.38			63.732	50.845	143.811		15	47.56	-46.837	-639.745	186.159	-166.819	-261.351	363.599	-426.578			-118.002	115.519	326.736		15	-118.065	260.637	11.98	-92.915		-44.339	-351.789				-55.7485	81.1833	198.858		15	-57.96	-93.65	-662.5	30.102
30	1.405	-73.065	-54.098	0	340.867	-125.22	-628.88	351.02			-23.4964	108.103	305.76		30	93.94	-51.204	-584.275	306.735	-27.167	-316.817	111.544	52.055			-51.8986	98.3457	278.164		30	-29.458	287.951	427.67	-86.821		-80.124	37.51				92.788	87.6341	214.659		30	-742.55	146.053	-319.66	31.793
45	-88.103	-123.879	-17.411	-330.33	340.73	-2.47	175.295	372.74			40.8215	85.0383	240.525		45	93.94	9.988	-422.835	-42.731	29.701	-88.564	109.132	-150.903			-57.784	60.6858	171.645		45	-9.667	155.05	338.92	-203.402		-132.978	-45.476				17.0745	81.3173	199.186		45	-742.55	274.899	-645.75	-289.021
60	29.999	17.673	16.672	-253.72	463.36	73.598	182.067	283.38			101.629	75.215	212.74		60	200.86	20.13	-337.095	-425.596	0	-341.653	119.022	159.305			-75.6284	89.2457	252.425		60	5.148	-62.43	338.92	-191.738		-71.446	-38.987				-3.42217	73.5093	180.06		60	-745.56	0	-263.03	-138.109
75	8.503	17.473	14.914	-342.55	639.08	-342.74	224.953	129.47			43.6379	111.481	315.315		75	200.86	20.13	-319.915	-527.746	72.674	-361.194	119.401	-633.708			-178.687	113.213	320.215		75	-17.645	-50.84	290.98	-40.161		-153.92	24.202				8.76933	61.3715	150.329		75	-560.16	342.828	-180.84	-250.471
90	-63.457	-51.784	-22.506	-216.96	566.653	65.048	-260.887	-162.49			-18.2979	91.7489	259.505		90	364.57	-2.903	-311.705	-484.276	22.846	-361.194	167.052	-118.187			-90.4746	101.064	285.851		90	-17.866	0.27	280.92	-31.684		-226.804	-32.662				-4.63767	66.4873	162.86		90	201.313	35.69	-127.96	-340.061
105	-94.781	10.777	23.179	-319.51	526.12	278.497	-112.245	4.36			39.5496	91.2405	258.067		105	-177.73	58.321	-393.835	-617.676	93.749	-143.809	-227.419	-132.769			-192.646	81.6718	231.003		105	64.481	47.08	338.27	-97.749		-185.792	20.806				31.1827	72.9093	178.591		105	-407.92	473.784	-134.07	-239.851
120	168.476	133.316	95.233	-446.33	490.804	402.754	51.21	0			111.933	99.9935	282.824		120	-85.95	95.524	129.727	-54.889	106.788	-224.337	-77.499	-182.418			-36.6317	47.553	134.5		120	-201.445	79.36	-57.27	-132.098		-262.078	-60.721				-105.709	49.3065	120.776		120	-333.07	477.821	150.685	-173.851
Δ IRP															Δ IRP															Δ IRP															Δ IRP
Time	Rat 1	Rat 2	RAT 3	RAT 4	RAT 5	Rat 6	Rat 7	Rat 8			Mean	SEM	STDEV		Time	Rat 1	Rat 2	RAT 3	RAT 4	RAT 5	Rat 6	Rat 7	Rat 8			Mean	SEM	STDEV		Time	Rat 1	Rat 2	RAT 3	RAT 4		Rat 6	Rat 7				Mean	SEM	STDEV		Time	Rat 1	Rat 2	RAT 3	RAT 4
0	0	0	0	0	0	0	0	0			0	0	0		0	0	0	0	0	0	0	0	0			0	0	0		0	0	0	0	0		0	0				0	0	0		0	0	0	0	0
15	-50.032	1.134	-19.253	-3.38	16.56	23.327	29.27	-41.509			-5.48538	10.3889	29.3841		15	-12.223	-43.252	-35.673	17.246	-92.787	-8.226	169.287	-67.342			-9.12125	28.2826	79.9952		15	-76.745	62.713	8.852	-45.811		21.588	-5.251				-5.77567	20.2428	49.5846		15	-43.704	-103.996	-89.498	29.848
30	0.322	-56.024	-17.796	0	46.273	35.158	-48.841	-48.956			-11.233	13.7617	38.9238		30	17.428	-62.446	-12.692	55.465	-65.544	-42.877	43.751	-9.381			-9.537	16.2841	46.0584		30	10.834	47.163	9.067	-46.66		-34.348	21.565				1.27017	14.4179	35.3164		30	32.771	-24.881	-7.472	38.428
45	50.273	-41.803	-20.12	46.872	46.236	13.031	-7.999	-40.202			5.786	13.7559	38.9076		45	17.428	-49.802	34.877	44.604	-30.913	-78.474	35.182	19.349			-0.968625	16.2064	45.8387		45	23.995	17.808	44.854	-65.324		12.518	35.443				11.549	16.1086	39.4579		45	32.771	22.694	-82.553	25.731
60	20.459	-6.602	39.18	50.307	71.998	33.074	6.849	-30.323			23.1178	11.5701	32.7252		60	41.356	-39.709	44.318	87.835	0	-41.966	57.738	94.1			30.459	18.6575	52.7715		60	24.635	-3.753	44.854	33.232		43.707	29.9				28.7625	7.25222	17.7642		60	90.914	0	44.627	76.088
75	59.442	4.245	28.805	62.115	57.415	65.218	34.657	-75.765			29.5165	16.7763	47.4506		75	41.356	-39.709	39.929	91.536	-0.912	-48.02	77.742	87.028			31.1188	19.5657	55.3401		75	33.352	72.122	30.572	67.132		6.213	52.909				43.7167	10.2084	25.0055		75	102.149	63.047	53.012	18.342
90	100.721	4	34.273	12.23	95.908	66.779	12.98	-10.307			39.573	15.1712	42.9106		90	76.519	-7.469	42.759	87.879	-0.247	-48.02	92.006	88.167			41.4493	19.0217	53.8015		90	35.997	99.23	58.318	64.612		-33.535	56.842				46.9107	18.1384	44.4298		90	102.946	19.131	33.026	30.791
105	76.486	12.03	75.346	7.32	88.816	86.628	22.546	5.144			46.7895	13.4555	38.0579		105	57.544	5.561	35.764	73.36	14.683	-52.614	81.887	71.506			35.9614	16.0688	45.4496		105	70.298	102.857	68.976	51.864		-3.443	58.978				58.255	14.2564	34.9208		105	118.645	142.633	65.476	67.092
120	65.084	26.779	99.989	3.608	93.391	87.433	31.007	0			50.9114	14.3651	40.6307		120	41.667	15.814	37.933	63.345	18.892	-79.509	89.828	55.939			30.4886	17.8676	50.5373		120	35.907	101.448	4.727	54.415		-9.236	78.445				44.2843	17.3557	42.5127		120	137.442	187.003	41.817	87.672
Δtau															Δtau															Δtau															Δtau
time	Rat 1	Rat 2	RAT 3	RAT 4	RAT 5	Rat 6	Rat 7	Rat 8			Mean	SEM	STDEV		time	Rat 1	Rat 2	RAT 3	RAT 4	RAT 5	Rat 6	Rat 7	Rat 8			Mean	SEM	STDEV		time	Rat 1	Rat 2	RAT 3	RAT 4		Rat 6	Rat 7				Mean	SEM	STDEV		time	Rat 1	Rat 2	RAT 3	RAT 4
0	0		0		0	0	0	0			0	0	0		0	0		0	0		0		0			0	0	0		0		0	0	0		0	0				0	0	0		0	0	0	0	0
15	-0.011464		-0.0172548		0.0136231	-0.0126378		-0.043016			-0.0141499	0.00901036	0.0201478		15	-0.0007		-0.0220497	0.052951		0.062503		-0.071344			0.00427206	0.024694	0.0552174		15		0.0557409	0.0227772	-0.355839		-0.439728	-0.402497				-0.223909	0.108382	0.242351		15	0.0764585	-0.0158954	-0.007984	0.0047199
30	0.0003992		-0.0269687		0.0425981	-0.0022371	-0.0749	-0.046889			-0.0179996	0.0167449	0.0410165		30	0.0226		-0.0220821			0.001391		0.019076			0.00524623	0.010223	0.020446		30		0.0534419	0.0262172	-0.353093		-0.418889	-0.341524				-0.206769	0.101626	0.227243		30	0.0349245	0.0047011	-0.0370733	0.0074456
45	0.0476986		-0.0191086		0.0435641	-0.0062122		-0.033056			0.00657718	0.0165123	0.0369226		45	0.0226		-0.0117773	-0.0685735		0.007796		-0.09043			-0.028077	0.0219643	0.0491136		45		0.0352063	0.0150282	-0.400151		-0.469371	-0.37529				-0.238915	0.108935	0.243585		45	0.0349245	0.0083169	-0.0400317	-0.039212
60	0.0040125		-0.01851		0.214704	0.0174047		-0.022373			0.0390477	0.0445177	0.0995445		60	0.0304		0.018296	-0.0961175		0.014981		-0.069142			-0.0203165	0.0259217	0.0579628		60		-0.0009901	0.0150282	-0.394925		-0.463215	-0.285227				-0.225866	0.0992568	0.221945		60	-0.0238761	0	-0.0195164	-0.034025
75	0.0365416		-0.0131349		0.117778	-0.0058959		-0.106121			0.0058336	0.0364045	0.0814029		75	0.0304		0.012752	-0.107516		-0.013103		-0.135017			-0.0424968	0.0331797	0.074192		75		0.0046494	0.0092802	-0.370992		-0.49413	-0.347275				-0.239694	0.103741	0.231971		75	-0.0165869	0.0014498	0.0068468	-0.043523
90	0.0450096		-0.011394		0.731374	0.0052777	-0.139886	-0.117704			0.0854463	0.132503	0.324564		90	0.080047		0.004686	-0.0931894		-0.013103		-0.115313			-0.0273746	0.035239	0.0787969		90		0.0047825	0.0562322	-0.35635		-0.492138	-0.366924				-0.230879	0.109653	0.245192		90	0.0140373	-0.0225548	-0.0092289	-0.0343191
105	0.0148416		-0.0053549		0.118274	0.0522707	-0.112548	-0.121296			-0.00896873	0.0382392	0.0936665		105	0.155024		-0.008882	-0.116306		0.006532		-0.104321			-0.0135906	0.048806	0.109133		105		-0.0050032	0.0116362	-0.358089		-0.495287	-0.352007				-0.23975	0.10252	0.229241		105	-0.0168382	-0.0003274	-0.009419	-0.0106456
120	0.0139116		-0.0073723		0.134453	0.0790247	-0.079609	-0.127271			0.00218952	0.0396136	0.0970331		120	0.003		-0.000632	-0.0914023		-0.031435		-0.123672			-0.0488282	0.0252247	0.0564041		120		-0.006691	-0.04372	-0.355073		-0.510122	-0.361443				-0.25541	0.098165	0.219504		120	-0.0105344	-0.0084145	0.0020097	-0.0020219
[truncated: 30 more columns]

## Sheet: Baseline
Sham Saline	SDNN	RMSSD	Range	Average HR	Total Power	VLF	LFms2	HFms2	Lf nu	HF nu	LF/HF		Sham Saline	Cycle Duration (s)	Max dP/dt (mmHg/s)	Min dP/dt (mmHg/s)	IRP (mmHg/s)	Tau (s)	PTI (mmHg.s)
rat 1	4.0471	2.5822	24.0208	387.438	17.1105	13.3461	0.9188	2.7131	24.4068	72.0709	0.3386		rat 1	0.154862	2733.51	-895.735	-417.491	0.0941624	6.91721
rat 2	3.869	3.7279	23.8239	341.209	13.1966	7.9519	0.3831	4.8616	7.3054	92.6946	0.0788		rat 2	0.175827	2790.23	-744.564	-294.721	0.525392	7.44709
rat 3	3.7442	4.7357	24.6526	414.504	9.2195	2.1757	0.3248	3.9731	4.6113	56.4062	0.0818		rat 3	0.144736	2474.03	-908.891	-424.091	0.0805149	7.04479
rat 4	3.0196	3.0137	16.5618	381.928	11.002	7.3934	0.4267	3.0332	11.8254	84.0554	0.1407		rat 4	0.157119	4743.07	-1462.28	-322.51	0.189147	6.82343
rat 5	5.7433	8.0625	39.0112	355.497	25.3963	5.3615	1.7088	18.326	8.529	91.471	0.0932		rat 5	0.168759	2913.96	-1142.35	-448.828	0.0872429	8.2339
rat 6	5.9324	5.4049	35.7691	392.391	13.8484	2.9852	0.5255	9.159	4.8375	84.3116	0.0574		rat 6	0.152862	2668.4	-1020.55	-403.697	0.0960423	6.49623
rat 7	3.5475	4.833	18.5535	340.591	16.7212	9.6229	1.3587	5.7396	19.1418	80.8582	0.2367		rat 7	0.1732	1621.75	-627.46	-315.63	0.219	7.5413
rat 8	3.4099	2.6894	28.1431	407.923	5.5213	2.2769	0.5517	2.4479	17.0049	75.4497	0.2254		rat 8	0.155245	4389.93	-1630.3	-324.529	0.179078	4.3743
MEAN	4.16413	4.38116	26.317	377.685	14.002	6.3892	0.774763	6.28169	12.2078	79.6647	0.156575		MEAN	0.160326	3041.86	-1054.02	-368.937	0.183822	6.85978
SDEV	1.07947	1.82542	7.7783	28.7803	5.9923	3.95716	0.51033	5.33144	7.26685	11.7586	0.100025		SDEV	0.0109665	1025.72	344.659	60.3176	0.148181	1.1368
SEM	0.381649	0.645384	2.75004	10.1754	2.1186	1.39907	0.180429	1.88495	2.56922	4.15729	0.035364		SEM	0.00387725	362.648	121.855	21.3255	0.0523898	0.40192
CLP Saline	SDNN	RMSSD	Range	Average HR	Total Power	VLF	LFms2	HFms2	Lf nu	HF nu	LF/HF		CLP Saline	Cycle Duration (s)	Max dP/dt (mmHg/s)	Min dP/dt (mmHg/s)	IRP (mmHg/s)	Tau (s)	PTI (mmHg.s)
rat 1	2.3114	3.2411	25.9415	405.003	5.6036	2.1668	0.375	2.5473	10.9114	74.1168	0.1472		rat 1	0.1482	3404.03	-1438.25	-431.147	0.0673	6.4976
rat 2	3.6153	5.325	17.3803	288.462	14.1292	1.4975	0.2972	12.3345	2.3527	97.6473	0.0241		rat 2	0.208012	1040.04	-358.074	-224.485	0.266847	5.64263
rat 3	2.4955	2.4126	19.2084	356.863	6.5163	3.838	0.0917	2.5865	3.424	96.576	0.0355		rat 3	0.168134	2070.23	-775.635	-325.406	0.105431	7.14871
rat 4	3.0989	5.0588	11.7355	363.63	9.9505	0.1521	0.3192	9.4356	3.2573	96.297	0.0338		rat 4	0.16505	2580.44	-934.734	-409.022	0.15544	6.14234
rat 5	3.5862	5.3716	16.8688	288.363	14.0711	1.2255	0.3007	12.5449	2.3411	97.6589	0.024		rat 5	0.208065	1042.32	-356.6	-223.493	0.272357	5.60937
rat 6	3.3839	4.5417	13.9763	293.97	8.4121	2.0699	1.3221	5.0201	20.8457	79.1543	0.2634		rat 6	0.20448	1968.95	-650.946	-260.457	0.141434	7.13917
rat 7	2.9608	2.7724	13.8412	397.384	6.2078	1.1497	2.0339	2.4962	40.2111	49.3519	0.8148		rat 7	0.150977	1168.79	-666.214	-390.832	0.0544073	7.59482
rat 8	3.2164	4.8413	18.3253	361.654	8.5373	0.2091	0.3559	7.9461	4.2733	95.4114	0.0448		rat 8	0.165987	2415.3	-832.482	-404.581	0.182979	6.06984
MEAN	3.08355	4.19556	17.1597	344.416	9.17849	1.53857	0.636962	6.8639	10.9521	85.7767	0.17345		MEAN	0.177363	1961.26	-751.617	-333.678	0.155774	6.48056
SDEV	0.47818	1.19857	4.36508	47.9809	3.35376	1.18954	0.675623	4.29936	13.43	17.3568	0.27251		SDEV	0.0254396	845.506	346.504	86.9847	0.0823858	0.743182
SEM	0.169062	0.423759	1.54329	16.9638	1.18573	0.420567	0.238869	1.52005	4.74824	6.13655	0.096347		SEM	0.00899425	298.931	122.508	30.7537	0.0291278	0.262755
MS10 SHAM	SDNN	RMSSD	Range	Average HR	Total Power	VLF	LFms2	HFms2	Lf nu	HF nu	LF/HF		MS10 SHAM	Cycle Duration (s)	Max dP/dt (mmHg/s)	Min dP/dt (mmHg/s)	IRP (mmHg/s)	Tau (s)	PTI (mmHg.s)
rat 1	4.7781	5.3124	21.2451	382.472	23.6894	5.9157	7.3351	10.1617	41.2694	57.1727	0.7218		rat 1	0.156918	1810.9	-624.62	-395.725	1.27902	7.0159
rat 2	4.0369	4.166	21.6496	453.287	12.7371	6.1218	0.7737	3.983	11.6961	60.2085	0.1943		rat 2	0.132343	2704.07	-1166	-476.358	0.0503351	5.83669
rat 3	3.8623	4.3123	19.1182	396.997	11.6549	1.695	2.7941	6.0766	28.0535	61.0114	0.4598		rat 3	0.145223	3719.36	-1393.41	-396.206	0.0979168	7.38736
rat 4	4.1399	5.309	22.4508	352.782	12.8245	3.8217	0.5894	8.4135	6.5469	93.4531	0.0701		rat 4	0.170089	2387.27	-753.399	-390.512	0.458152	7.08386
rat 5													rat 5
rat 6	3.3776	2.9151	38.575	397.243	12.0875	9.0303	0.5693	1.6517	18.622	54.0257	0.3447		rat 6	0.151079	1722.9	-597.744	-441.515	0.572228	6.56273
rat 7	3.0562	4.0751	33.6552	427.527	7.7029	2.065	0.3329	3.649	5.9049	64.723	0.0912		rat 7	0.140401	1858.29	-688.161	-437.365	0.45938	6.94978
rat 8													rat 8
MEAN	3.87517	4.34832	26.1157	401.718	13.4494	4.77492	2.06575	5.65592	18.6821	65.0991	0.31365		MEAN	0.149342	2367.13	-870.556	-422.947	0.486172	6.80605
SDEV	0.604975	0.896177	7.97676	35.0226	5.36382	2.79148	2.73451	3.19197	13.8372	14.3539	0.249782		SDEV	0.0132418	764.958	329.414	34.3905	0.442315	0.543812
SEM	0.24698	0.365863	3.2565	14.2979	2.18977	1.13962	1.11636	1.30312	5.649	5.85994	0.101973		SEM	0.00540594	312.293	134.483	14.0399	0.180574	0.22201
MS10 CLP	SDNN	RMSSD	Range	Average HR	Total Power	VLF	LFms2	HFms2	Lf nu	HF nu	LF/HF		MS10 CLP	Cycle Duration (s)	Max dP/dt (mmHg/s)	Min dP/dt (mmHg/s)	IRP (mmHg/s)	Tau (s)	PTI (mmHg.s)
rat 1	2.3476	2.902	13.1374	511.302	4.9016	0.7688	0.1181	3.5974	2.8585	87.0452	0.0328		rat 1	0.117642	2365.06	-1071.35	-391.045	0.0481625	5.09614
rat 2	1.8624	2.4863	11.0343	568.917	4.9588	1.561	0.0326	1.0915	0.9583	32.1228	0.0298		rat 2	0.105462	2495.05	-1144.69	-585.523	0.0571317	4.95236
rat 3	2.5381	3.2594	13.0702	409.694	5.7706	2.1553	0.3067	3.1261	8.4846	86.4692	0.0981		rat 3	0.146445	2837.91	-1055.16	-389.22	0.0521442	6.50395
rat 4	3.4023	4.6117	17.3862	417.03	11.3148	3.2453	0.664	6.466	8.2282	80.1291	0.1027		rat 4	0.143876	2388.69	-848.729	-463.613	0.090674	6.29584
rat 5	3.1446	1.5676	15.4852	382.475	16.4726	15.6082	0.0979	0.732	11.3201	84.6797	0.1337		rat 5	0.156888	4678.94	-1556.49	-397.358	0.162417	4.88227
rat 6	2.8339	4.2739	19.6989	400.103	7.4801	0.9952	0.4101	5.9671	6.3241	92.0143	0.0687		rat 6	0.149972	3264.81	-1127.01	-382.703	0.0778668	5.07158
rat 7	2.9117	2.8405	18.5083	425.839	8.2913	4.5822	0.5106	2.69	13.7655	72.5229	0.1898		rat 7	0.140904	4464.89	-1499.06	-456.785	0.0930735	6.39803
rat 8													rat 8
MEAN	2.72009	3.13449	15.4744	445.051	8.45569	4.13086	0.305714	3.38144	7.4199	76.4262	0.0936571		MEAN	0.137313	3213.62	-1186.07	-438.035	0.0830671	5.60002
SDEV	0.516847	1.04178	3.20578	68.4014	4.19312	5.23387	0.236016	2.20051	4.49119	20.4796	0.0567929		SDEV	0.0186379	980.945	253.137	73.1046	0.0394306	0.75342
SEM	0.19535	0.393754	1.21167	25.8533	1.58485	1.97822	0.0892057	0.831714	1.69751	7.74054	0.0214657		SEM	0.00704446	370.763	95.6769	27.631	0.0149034	0.284766
MS3 SHAM	SDNN	RMSSD	Range	Average HR	Total Power	VLF	LFms2	HFms2	Lf nu	HF nu	LF/HF		MS3 SHAM	Cycle Duration (s)	Max dP/dt (mmHg/s)	Min dP/dt (mmHg/s)	IRP (mmHg/s)	Tau (s)	PTI (mmHg.s)
rat 1	3.8184	3.9736	21.5661	386.552	10.051	4.7889	0.7133	4.2907	13.5547	81.5396	0.1662		rat 1	0.155222	2609.63	-1024.8	-382.033	0.0847096	7.3421
rat 2	4.1853	4.7713	89.0863	529.017	3.3466	0.7603	0.2014	2.04	7.7885	78.8787	0.0987		rat 2	0.113612	6372.94	-4524.06	-387.132	0.0381616	4.7749
rat 3	3.4936	3.2496	18.814	402.959	8.9619	4.8536	0.3892	3.2337	9.4733	78.7128	0.1204		rat 3	0.148885	2904.1	-1005.57	-341.174	0.0644736	7.15913
rat 4	2.3353	1.4946	12.0135	494.323	4.7121	3.4484	0.2942	0.7039	23.2821	55.6991	0.418		rat 4	0.121373	4572.15	-1699.62	-485.835	0.0828567	4.25576
rat 5	6.1239	5.4751	36.2961	328.282	31.8399	19.8644	2.6993	9.2763	22.5399	77.4601	0.291		rat 5	0.183127	2438.12	-801.755	-247.62	0.134478	5.58366
rat 6	3.2353	3.2503	40.0495	424.273	5.2247	2.081	0.1399	1.9774	4.45	62.9009	0.0707		rat 6	0.141486	2249.51	-842.884	-512.226	0.0882538	7.20847
rat 7	3.8483	5.6052	24.6962	319.916	13.2363	2.9769	1.0273	9.2322	10.0129	89.9871	0.1113		rat 7	0.187538	3274.21	-851.54	-280.428	0.289298	7.27723
rat 8													rat 8
MEAN	3.86287	3.97424	34.646	412.189	11.0532	5.53907	0.780657	4.39346	13.0145	75.0255	0.182329		MEAN	0.150178	3488.67	-1535.75	-376.635	0.111747	6.22875
SDEV	1.16061	1.45749	25.9121	78.3559	9.79629	6.48046	0.902085	3.50238	7.28766	11.6988	0.126455		SDEV	0.0281392	1488.43	1353.14	97.9856	0.0834748	1.32833
SEM	0.438669	0.550881	9.79387	29.6157	3.70265	2.44938	0.340956	1.32378	2.75448	4.42172	0.0477956		SEM	0.0106356	562.574	511.44	37.0351	0.0315505	0.502063
MS3 CLP	SDNN	RMSSD	Range	Average HR	Total Power	VLF	LFms2	HFms2	Lf nu	HF nu	LF/HF		MS3 CLP	Cycle Duration (s)	Max dP/dt (mmHg/s)	Min dP/dt (mmHg/s)	IRP (mmHg/s)	Tau (s)	PTI (mmHg.s)
rat 1	2.5749	3.3411	11.4479	493.659	6.7012	1.0303	1.0083	3.5398	17.7803	62.4195	0.2849		rat 1	0.12158	3939.37	-1468.36	-534.497	0.0699972	5.29847
rat 2	2.8805	2.6465	14.0056	426.684	7.1829	0.8386	0.7874	84.7139	12.4105	84.7139	0.1465		rat 2	0.140647	4368.7	-1497.96	-481.515	0.079263	5.84166
rat 3	3.01	3.3741	16.5988	388.346	9.241	5.4093	0.2077	3.4852	5.4214	90.9579	0.0596		rat 3	0.151695	1884.8	-642.934	-369.574	0.101752	7.43481
rat 4	2.8022	3.7888	26.2766	537.969	6.7607	1.3866	0.4399	2.973	8.1858	55.3196	0.148		rat 4	0.11161	1896.54	-765.021	-449.322	0.112447	5.38924
rat 5	2.2145	2.3295	10.6664	455.117	4.616	2.872	0.1033	1.254	5.9242	71.9017	0.0824		rat 5	0.131785	2623.73	-963.855	-441.614	0.0944987	5.80838
rat 6	1.7234	1.2936	23.7175	432.36	3.6062	3.0879	0.0477	0.4041	9.2013	77.9602	0.118		rat 6	0.13603	5830.06	-2309.49	-436.482	0.0399576	3.40163
rat 7	1.002	0.5106	6.7781	479.354	0.2886	0.2097	0.0178	0.0537	22.5419	68.0854	0.3311		rat 7	0.125169	3455.05	-1584.54	-437.212	0.0963795	4.27571
rat 8	1.0281	1.0946	4.9242	353.605	0.9565	0.1945	0.0211	0.7409	2.7676	97.2324	0.0285		rat 8	0.16968	3194.02	-1339.67	-367.895	0.0639784	4.02308
rat 9	1.951	2.4595	12.5076	526.058	3.8301	0.9969	0.2552	2.1618	9.0071	76.3003	0.118		rat 9	0.114054	6333.29	-4444.81	-390.216	0.0400548	4.7846
MEAN	2.13184	2.31537	14.1025	454.795	4.79813	1.78064	0.320933	11.0363	10.36	76.099	0.146333		MEAN	0.133583	3725.06	-1668.52	-434.259	0.077592	5.13973
SDEV	0.764729	1.13281	7.12551	61.2966	2.96615	1.70554	0.357975	27.6603	6.29757	13.4438	0.100276		SDEV	0.0186052	1580.82	1154.75	53.7396	0.0262407	1.19557
SEM	0.25491	0.377605	2.37517	20.4322	0.988718	0.568512	0.119325	9.22009	2.09919	4.48125	0.0334254		SEM	0.00620173	526.94	384.918	17.9132	0.00874689	0.398525
	SDNN			RMSSD			Range			average HR			total power
	MEAN	SDEV	SEM	MEAN	SDEV	SEM	MEAN	SDEV	SEM	MEAN	SDEV	SEM	MEAN	SDEV	SEM
Sham Saline	4.16413	1.07947	0.381649	4.38116	1.82542	0.645384	26.317	7.7783	2.75004	377.685	28.7803	10.1754	14.002	5.9923	2.1186
CLP Saline	3.08355	0.47818	0.169062	4.19556	1.19857	0.423759	17.1597	4.36508	1.54329	344.416	47.9809	16.9638	9.17849	3.35376	1.18573
MS10 Sham	3.87517	0.604975	0.24698	4.34832	0.896177	0.365863	26.1157	7.97676	3.2565	401.718	35.0226	14.2979	13.4494	5.36382	2.18977
MS10 CLP	2.72009	0.516847	0.19535	0.393754	1.04178	0.393754	15.4744	3.20578	1.21167	445.051	68.4014	25.8533	8.45569	4.19312	1.58485
MS3 Sham	3.86287	1.16061	0.438669	3.97424	1.45749	0.550881	34.646	25.9121	2.37517	412.189	78.3559	29.6157	11.0532	9.79629	3.70265
MS3-CLP	2.13184	0.764729	0.25491	2.31537	1.13281	0.377605	14.1025	7.12551	2.37517	454.795	61.2966	20.4322	4.79813	2.96615	0.988718
	VLF			LFms2			HFms2			Lfnu			Hfnu			LF/HF
	MEAN	SDV	SEM	MEAN	SDEV	SEM	MEAN	SDEV	SEM	MEAN	SDEV	SEM	MEAN	SDEV	SEM	MEAN	SDEV	SEM
Sham Saline	6.3892	3.95716	1.39907	0.774763	0.51033	0.180429	6.28169	5.33144	1.88495	12.2078	7.26685	2.56922	79.6647	11.7586	4.15729	0.156575	0.100025	0.035364
CLP Saline	1.53857	1.18954	0.420567	0.636962	0.675623	0.238869	6.8639	4.29936	1.52005	10.9521	13.43	4.74824	85.7767	17.3568	6.13655	0.17345	0.27251	0.096347
MS10 Sham	4.77492	2.79148	1.13962	2.06575	2.73451	1.11636	5.65592	3.19197	1.30312	18.6821	13.8372	5.649	65.0991	14.3539	5.85994	0.31365	0.249782	0.101973
MS10 CLP	4.13086	5.23387	1.97822	0.305714	0.236016	0.0892057	3.38144	2.20051	0.831714	7.4199	4.49119	1.69751	76.4262	20.4796	7.74054	0.0936571	0.0567929	0.0214657
MS3 Sham	5.53907	6.48046	2.44938	0.780657	0.902085	0.340956	4.39346	3.50238	1.32378	13.0145	7.28766	2.75448	75.0255	11.6988	4.42172	0.182329	0.126455	0.0477956
MS3-CLP	1.78064	1.70554	0.568512	0.320933	0.357975	0.119325	11.0363	27.6603	9.22009	10.36	6.29757	2.09919	76.099	13.4438	4.48125	0.146333	0.100276	0.0334254
							Cycle duration			max dP/dt			Min dP/dt			IRP			Tau			PTI
							MEAN	SDEV	SEM	MEAN	SDEV	SEM	MEAN	SDEV	SEM	MEAN	SDEV	SEM	MEAN	SDEV	SEM	MEAN	SDEV	SEM
Sham Saline							0.160326	0.0109665	0.00387725	3041.86	1025.72	362.648	-1054.02	344.659	121.855	-368.937	60.3176	21.3255	0.183822	0.148181	0.0523898	6.85978	1.1368	0.40192
CLP Saline							0.177363	0.0254396	0.00899425	1961.26	845.506	298.931	-751.617	346.504	122.508	-333.678	86.9847	30.7537	0.155774	0.0823858	0.0291278	6.48056	0.743182	0.262755
MS10 Sham							0.149342	0.0132418	0.00540594	2367.13	764.958	312.293	-870.556	329.414	134.483	-422.947	34.3905	14.0399	0.486172	0.442315	0.180574	6.80605	0.543812	0.22201
MS10 CLP							0.137313	0.0186379	0.00704446	3213.62	980.945	370.763	-1186.07	253.137	95.6769	-438.035	73.1046	27.631	0.0830671	0.0394306	0.0149034	5.60002	0.75342	0.284766
MS3 Sham							0.150178	0.0281392	0.0106356	3488.67	1488.43	562.574	-1535.75	1353.14	511.44	-376.635	97.9856	37.0351	0.111747	0.0834748	0.0315505	6.22875	1.32833	0.502063
MS3-CLP							0.133583	0.0186052	0.00620173	3725.06	1580.82	526.94	-1668.52	1154.75	384.918	-434.259	53.7396	17.9132	0.077592	0.0262407	0.00874689	5.13973	1.19557	0.398525

## Sheet: Delta LVF eq.
ΔCycle Duration
Time	Rat 1	Rat 2	Rat 3	Rat 4	Rat 5	Rat 6	Rat 7	Rat 8	Rat 9	Rat 10	Mean	SEM
0	$='SHEETNAME'!AI2-'SHEETNAME'!$AI$2	$='SHEETNAME'!AI17-'SHEETNAME'!$AI$17	$='SHEETNAME'!AI32-'SHEETNAME'!$AI$32	$='SHEETNAME'!AI47-'SHEETNAME'!$AI$47	$='SHEETNAME'!AI62-'SHEETNAME'!$AI$62	$='SHEETNAME'!AI77-'SHEETNAME'!$AI$77	$='SHEETNAME'!AI92-'SHEETNAME'!$AI$92	$='SHEETNAME'!AI107-'SHEETNAME'!$AI$107	$='SHEETNAME'!AI122-'SHEETNAME'!$AI$122	$='SHEETNAME'!AI137-'SHEETNAME'!$AI$137	#DIV/0!	#DIV/0!
15	$='SHEETNAME'!AI3-'SHEETNAME'!$AI$2	$='SHEETNAME'!AI18-'SHEETNAME'!$AI$17	$='SHEETNAME'!AI33-'SHEETNAME'!$AI$32	$='SHEETNAME'!AI48-'SHEETNAME'!$AI$47	$='SHEETNAME'!AI63-'SHEETNAME'!$AI$62	$='SHEETNAME'!AI78-'SHEETNAME'!$AI$77	$='SHEETNAME'!AI93-'SHEETNAME'!$AI$92	$='SHEETNAME'!AI108-'SHEETNAME'!$AI$107	$='SHEETNAME'!AI123-'SHEETNAME'!$AI$122	$='SHEETNAME'!AI138-'SHEETNAME'!$AI$137	#DIV/0!	#DIV/0!
30	$='SHEETNAME'!AI4-'SHEETNAME'!$AI$2	$='SHEETNAME'!AI19-'SHEETNAME'!$AI$17	$='SHEETNAME'!AI34-'SHEETNAME'!$AI$32	$='SHEETNAME'!AI49-'SHEETNAME'!$AI$47	$='SHEETNAME'!AI64-'SHEETNAME'!$AI$62	$='SHEETNAME'!AI79-'SHEETNAME'!$AI$77	$='SHEETNAME'!AI94-'SHEETNAME'!$AI$92	$='SHEETNAME'!AI109-'SHEETNAME'!$AI$107	$='SHEETNAME'!AI124-'SHEETNAME'!$AI$122	$='SHEETNAME'!AI139-'SHEETNAME'!$AI$137	#DIV/0!	#DIV/0!
45	$='SHEETNAME'!AI5-'SHEETNAME'!$AI$2	$='SHEETNAME'!AI20-'SHEETNAME'!$AI$17	$='SHEETNAME'!AI35-'SHEETNAME'!$AI$32	$='SHEETNAME'!AI50-'SHEETNAME'!$AI$47	$='SHEETNAME'!AI65-'SHEETNAME'!$AI$62	$='SHEETNAME'!AI80-'SHEETNAME'!$AI$77	$='SHEETNAME'!AI95-'SHEETNAME'!$AI$92	$='SHEETNAME'!AI110-'SHEETNAME'!$AI$107	$='SHEETNAME'!AI125-'SHEETNAME'!$AI$122	$='SHEETNAME'!AI140-'SHEETNAME'!$AI$137	#DIV/0!	#DIV/0!
60	$='SHEETNAME'!AI6-'SHEETNAME'!$AI$2	$='SHEETNAME'!AI21-'SHEETNAME'!$AI$17	$='SHEETNAME'!AI36-'SHEETNAME'!$AI$32	$='SHEETNAME'!AI51-'SHEETNAME'!$AI$47	$='SHEETNAME'!AI66-'SHEETNAME'!$AI$62	$='SHEETNAME'!AI81-'SHEETNAME'!$AI$77	$='SHEETNAME'!AI96-'SHEETNAME'!$AI$92	$='SHEETNAME'!AI111-'SHEETNAME'!$AI$107	$='SHEETNAME'!AI126-'SHEETNAME'!$AI$122	$='SHEETNAME'!AI141-'SHEETNAME'!$AI$137	#DIV/0!	#DIV/0!
75	$='SHEETNAME'!AI7-'SHEETNAME'!$AI$2	$='SHEETNAME'!AI22-'SHEETNAME'!$AI$17	$='SHEETNAME'!AI37-'SHEETNAME'!$AI$32	$='SHEETNAME'!AI52-'SHEETNAME'!$AI$47	$='SHEETNAME'!AI67-'SHEETNAME'!$AI$62	$='SHEETNAME'!AI82-'SHEETNAME'!$AI$77	$='SHEETNAME'!AI97-'SHEETNAME'!$AI$92	$='SHEETNAME'!AI112-'SHEETNAME'!$AI$107	$='SHEETNAME'!AI127-'SHEETNAME'!$AI$122	$='SHEETNAME'!AI142-'SHEETNAME'!$AI$137	#DIV/0!	#DIV/0!
90	$='SHEETNAME'!AI8-'SHEETNAME'!$AI$2	$='SHEETNAME'!AI23-'SHEETNAME'!$AI$17	$='SHEETNAME'!AI38-'SHEETNAME'!$AI$32	$='SHEETNAME'!AI53-'SHEETNAME'!$AI$47	$='SHEETNAME'!AI68-'SHEETNAME'!$AI$62	$='SHEETNAME'!AI83-'SHEETNAME'!$AI$77	$='SHEETNAME'!AI98-'SHEETNAME'!$AI$92	$='SHEETNAME'!AI113-'SHEETNAME'!$AI$107	$='SHEETNAME'!AI128-'SHEETNAME'!$AI$122	$='SHEETNAME'!AI143-'SHEETNAME'!$AI$137	#DIV/0!	#DIV/0!
105	$='SHEETNAME'!AI9-'SHEETNAME'!$AI$2	$='SHEETNAME'!AI24-'SHEETNAME'!$AI$17	$='SHEETNAME'!AI39-'SHEETNAME'!$AI$32	$='SHEETNAME'!AI54-'SHEETNAME'!$AI$47	$='SHEETNAME'!AI69-'SHEETNAME'!$AI$62	$='SHEETNAME'!AI84-'SHEETNAME'!$AI$77	$='SHEETNAME'!AI99-'SHEETNAME'!$AI$92	$='SHEETNAME'!AI114-'SHEETNAME'!$AI$107	$='SHEETNAME'!AI129-'SHEETNAME'!$AI$122	$='SHEETNAME'!AI144-'SHEETNAME'!$AI$137	#DIV/0!	#DIV/0!
120	$='SHEETNAME'!AI10-'SHEETNAME'!$AI$2	$='SHEETNAME'!AI25-'SHEETNAME'!$AI$17	$='SHEETNAME'!AI40-'SHEETNAME'!$AI$32	$='SHEETNAME'!AI55-'SHEETNAME'!$AI$47	$='SHEETNAME'!AI70-'SHEETNAME'!$AI$62	$='SHEETNAME'!AI85-'SHEETNAME'!$AI$77	$='SHEETNAME'!AI100-'SHEETNAME'!$AI$92	$='SHEETNAME'!AI115-'SHEETNAME'!$AI$107	$='SHEETNAME'!AI130-'SHEETNAME'!$AI$122	$='SHEETNAME'!AI145-'SHEETNAME'!$AI$137	#DIV/0!	#DIV/0!
ΔMax dP/dt
Time	Rat 1	Rat 2	RAT 3	RAT 4	RAT 5	Rat 6	Rat 7	Rat 8	Rat 9	Rat 10	Mean	SEM
0	$='SHEETNAME'!AJ2-'SHEETNAME'!$AJ$2	$='SHEETNAME'!AJ17-'SHEETNAME'!$AJ$17	$='SHEETNAME'!AJ32-'SHEETNAME'!$AJ$32	$='SHEETNAME'!AJ47-'SHEETNAME'!$AJ$47	$='SHEETNAME'!AJ62-'SHEETNAME'!$AJ$62	$='SHEETNAME'!AJ77-'SHEETNAME'!$AJ$77	$='SHEETNAME'!AJ92-'SHEETNAME'!$AJ$92	$='SHEETNAME'!AJ107-'SHEETNAME'!$AJ$107	$='SHEETNAME'!AJ122-'SHEETNAME'!$AJ$122	$='SHEETNAME'!AJ137-'SHEETNAME'!$AJ$137	#DIV/0!	#DIV/0!
15	$='SHEETNAME'!AJ3-'SHEETNAME'!$AJ$2	$='SHEETNAME'!AJ18-'SHEETNAME'!$AJ$17	$='SHEETNAME'!AJ33-'SHEETNAME'!$AJ$32	$='SHEETNAME'!AJ48-'SHEETNAME'!$AJ$47	$='SHEETNAME'!AJ63-'SHEETNAME'!$AJ$62	$='SHEETNAME'!AJ78-'SHEETNAME'!$AJ$77	$='SHEETNAME'!AJ93-'SHEETNAME'!$AJ$92	$='SHEETNAME'!AJ108-'SHEETNAME'!$AJ$107	$='SHEETNAME'!AJ123-'SHEETNAME'!$AJ$122	$='SHEETNAME'!AJ138-'SHEETNAME'!$AJ$137	#DIV/0!	#DIV/0!
30	$='SHEETNAME'!AJ4-'SHEETNAME'!$AJ$2	$='SHEETNAME'!AJ19-'SHEETNAME'!$AJ$17	$='SHEETNAME'!AJ34-'SHEETNAME'!$AJ$32	$='SHEETNAME'!AJ49-'SHEETNAME'!$AJ$47	$='SHEETNAME'!AJ64-'SHEETNAME'!$AJ$62	$='SHEETNAME'!AJ79-'SHEETNAME'!$AJ$77	$='SHEETNAME'!AJ94-'SHEETNAME'!$AJ$92	$='SHEETNAME'!AJ109-'SHEETNAME'!$AJ$107	$='SHEETNAME'!AJ124-'SHEETNAME'!$AJ$122	$='SHEETNAME'!AJ139-'SHEETNAME'!$AJ$137	#DIV/0!	#DIV/0!
45	$='SHEETNAME'!AJ5-'SHEETNAME'!$AJ$2	$='SHEETNAME'!AJ20-'SHEETNAME'!$AJ$17	$='SHEETNAME'!AJ35-'SHEETNAME'!$AJ$32	$='SHEETNAME'!AJ50-'SHEETNAME'!$AJ$47	$='SHEETNAME'!AJ65-'SHEETNAME'!$AJ$62	$='SHEETNAME'!AJ80-'SHEETNAME'!$AJ$77	$='SHEETNAME'!AJ95-'SHEETNAME'!$AJ$92	$='SHEETNAME'!AJ110-'SHEETNAME'!$AJ$107	$='SHEETNAME'!AJ125-'SHEETNAME'!$AJ$122	$='SHEETNAME'!AJ140-'SHEETNAME'!$AJ$137	#DIV/0!	#DIV/0!
60	$='SHEETNAME'!AJ6-'SHEETNAME'!$AJ$2	$='SHEETNAME'!AJ21-'SHEETNAME'!$AJ$17	$='SHEETNAME'!AJ36-'SHEETNAME'!$AJ$32	$='SHEETNAME'!AJ51-'SHEETNAME'!$AJ$47	$='SHEETNAME'!AJ66-'SHEETNAME'!$AJ$62	$='SHEETNAME'!AJ81-'SHEETNAME'!$AJ$77	$='SHEETNAME'!AJ96-'SHEETNAME'!$AJ$92	$='SHEETNAME'!AJ111-'SHEETNAME'!$AJ$107	$='SHEETNAME'!AJ126-'SHEETNAME'!$AJ$122	$='SHEETNAME'!AJ141-'SHEETNAME'!$AJ$137	#DIV/0!	#DIV/0!
75	$='SHEETNAME'!AJ7-'SHEETNAME'!$AJ$2	$='SHEETNAME'!AJ22-'SHEETNAME'!$AJ$17	$='SHEETNAME'!AJ37-'SHEETNAME'!$AJ$32	$='SHEETNAME'!AJ52-'SHEETNAME'!$AJ$47	$='SHEETNAME'!AJ67-'SHEETNAME'!$AJ$62	$='SHEETNAME'!AJ82-'SHEETNAME'!$AJ$77	$='SHEETNAME'!AJ97-'SHEETNAME'!$AJ$92	$='SHEETNAME'!AJ112-'SHEETNAME'!$AJ$107	$='SHEETNAME'!AJ127-'SHEETNAME'!$AJ$122	$='SHEETNAME'!AJ142-'SHEETNAME'!$AJ$137	#DIV/0!	#DIV/0!
90	$='SHEETNAME'!AJ8-'SHEETNAME'!$AJ$2	$='SHEETNAME'!AJ23-'SHEETNAME'!$AJ$17	$='SHEETNAME'!AJ38-'SHEETNAME'!$AJ$32	$='SHEETNAME'!AJ53-'SHEETNAME'!$AJ$47	$='SHEETNAME'!AJ68-'SHEETNAME'!$AJ$62	$='SHEETNAME'!AJ83-'SHEETNAME'!$AJ$77	$='SHEETNAME'!AJ98-'SHEETNAME'!$AJ$92	$='SHEETNAME'!AJ113-'SHEETNAME'!$AJ$107	$='SHEETNAME'!AJ128-'SHEETNAME'!$AJ$122	$='SHEETNAME'!AJ143-'SHEETNAME'!$AJ$137	#DIV/0!	#DIV/0!
105	$='SHEETNAME'!AJ9-'SHEETNAME'!$AJ$2	$='SHEETNAME'!AJ24-'SHEETNAME'!$AJ$17	$='SHEETNAME'!AJ39-'SHEETNAME'!$AJ$32	$='SHEETNAME'!AJ54-'SHEETNAME'!$AJ$47	$='SHEETNAME'!AJ69-'SHEETNAME'!$AJ$62	$='SHEETNAME'!AJ84-'SHEETNAME'!$AJ$77	$='SHEETNAME'!AJ99-'SHEETNAME'!$AJ$92	$='SHEETNAME'!AJ114-'SHEETNAME'!$AJ$107	$='SHEETNAME'!AJ129-'SHEETNAME'!$AJ$122	$='SHEETNAME'!AJ144-'SHEETNAME'!$AJ$137	#DIV/0!	#DIV/0!
120	$='SHEETNAME'!AJ10-'SHEETNAME'!$AJ$2	$='SHEETNAME'!AJ25-'SHEETNAME'!$AJ$17	$='SHEETNAME'!AJ40-'SHEETNAME'!$AJ$32	$='SHEETNAME'!AJ55-'SHEETNAME'!$AJ$47	$='SHEETNAME'!AJ70-'SHEETNAME'!$AJ$62	$='SHEETNAME'!AJ85-'SHEETNAME'!$AJ$77	$='SHEETNAME'!AJ100-'SHEETNAME'!$AJ$92	$='SHEETNAME'!AJ115-'SHEETNAME'!$AJ$107	$='SHEETNAME'!AJ130-'SHEETNAME'!$AJ$122	$='SHEETNAME'!AJ145-'SHEETNAME'!$AJ$137	#DIV/0!	#DIV/0!
ΔPTI
Time	Rat 1	Rat 2	RAT 3	RAT 4	RAT 5	Rat 6	Rat 7	Rat 8	Rat 9	RAT 10	Mean	SEM
0	$='SHEETNAME'!AN2-'SHEETNAME'!$AN$2	$='SHEETNAME'!AN17-'SHEETNAME'!$AN$17	$='SHEETNAME'!AN32-'SHEETNAME'!$AN$32	$='SHEETNAME'!AN47-'SHEETNAME'!$AN$47	$='SHEETNAME'!AN62-'SHEETNAME'!$AN$62	$='SHEETNAME'!AN77-'SHEETNAME'!$AN$77	$='SHEETNAME'!AN92-'SHEETNAME'!$AN$92	$='SHEETNAME'!AN107-'SHEETNAME'!$AN$107	$='SHEETNAME'!AN122-'SHEETNAME'!$AN$122	$='SHEETNAME'!AN137-'SHEETNAME'!$AN$137	#DIV/0!	#DIV/0!
15	$='SHEETNAME'!AN3-'SHEETNAME'!$AN$2	$='SHEETNAME'!AN18-'SHEETNAME'!$AN$17	$='SHEETNAME'!AN33-'SHEETNAME'!$AN$32	$='SHEETNAME'!AN48-'SHEETNAME'!$AN$47	$='SHEETNAME'!AN63-'SHEETNAME'!$AN$62	$='SHEETNAME'!AN78-'SHEETNAME'!$AN$77	$='SHEETNAME'!AN93-'SHEETNAME'!$AN$92	$='SHEETNAME'!AN108-'SHEETNAME'!$AN$107	$='SHEETNAME'!AN123-'SHEETNAME'!$AN$122	$='SHEETNAME'!AN138-'SHEETNAME'!$AN$137	#DIV/0!	#DIV/0!
30	$='SHEETNAME'!AN4-'SHEETNAME'!$AN$2	$='SHEETNAME'!AN19-'SHEETNAME'!$AN$17	$='SHEETNAME'!AN34-'SHEETNAME'!$AN$32	$='SHEETNAME'!AN49-'SHEETNAME'!$AN$47	$='SHEETNAME'!AN64-'SHEETNAME'!$AN$62	$='SHEETNAME'!AN79-'SHEETNAME'!$AN$77	$='SHEETNAME'!AN94-'SHEETNAME'!$AN$92	$='SHEETNAME'!AN109-'SHEETNAME'!$AN$107	$='SHEETNAME'!AN124-'SHEETNAME'!$AN$122	$='SHEETNAME'!AN139-'SHEETNAME'!$AN$137	#DIV/0!	#DIV/0!
45	$='SHEETNAME'!AN5-'SHEETNAME'!$AN$2	$='SHEETNAME'!AN20-'SHEETNAME'!$AN$17	$='SHEETNAME'!AN35-'SHEETNAME'!$AN$32	$='SHEETNAME'!AN50-'SHEETNAME'!$AN$47	$='SHEETNAME'!AN65-'SHEETNAME'!$AN$62	$='SHEETNAME'!AN80-'SHEETNAME'!$AN$77	$='SHEETNAME'!AN95-'SHEETNAME'!$AN$92	$='SHEETNAME'!AN110-'SHEETNAME'!$AN$107	$='SHEETNAME'!AN125-'SHEETNAME'!$AN$122	$='SHEETNAME'!AN140-'SHEETNAME'!$AN$137	#DIV/0!	#DIV/0!
60	$='SHEETNAME'!AN6-'SHEETNAME'!$AN$2	$='SHEETNAME'!AN21-'SHEETNAME'!$AN$17	$='SHEETNAME'!AN36-'SHEETNAME'!$AN$32	$='SHEETNAME'!AN51-'SHEETNAME'!$AN$47	$='SHEETNAME'!AN66-'SHEETNAME'!$AN$62	$='SHEETNAME'!AN81-'SHEETNAME'!$AN$77	$='SHEETNAME'!AN96-'SHEETNAME'!$AN$92	$='SHEETNAME'!AN111-'SHEETNAME'!$AN$107	$='SHEETNAME'!AN126-'SHEETNAME'!$AN$122	$='SHEETNAME'!AN141-'SHEETNAME'!$AN$137	#DIV/0!	#DIV/0!
75	$='SHEETNAME'!AN7-'SHEETNAME'!$AN$2	$='SHEETNAME'!AN22-'SHEETNAME'!$AN$17	$='SHEETNAME'!AN37-'SHEETNAME'!$AN$32	$='SHEETNAME'!AN52-'SHEETNAME'!$AN$47	$='SHEETNAME'!AN67-'SHEETNAME'!$AN$62	$='SHEETNAME'!AN82-'SHEETNAME'!$AN$77	$='SHEETNAME'!AN97-'SHEETNAME'!$AN$92	$='SHEETNAME'!AN112-'SHEETNAME'!$AN$107	$='SHEETNAME'!AN127-'SHEETNAME'!$AN$122	$='SHEETNAME'!AN142-'SHEETNAME'!$AN$137	#DIV/0!	#DIV/0!
90	$='SHEETNAME'!AN8-'SHEETNAME'!$AN$2	$='SHEETNAME'!AN23-'SHEETNAME'!$AN$17	$='SHEETNAME'!AN38-'SHEETNAME'!$AN$32	$='SHEETNAME'!AN53-'SHEETNAME'!$AN$47	$='SHEETNAME'!AN68-'SHEETNAME'!$AN$62	$='SHEETNAME'!AN83-'SHEETNAME'!$AN$77	$='SHEETNAME'!AN98-'SHEETNAME'!$AN$92	$='SHEETNAME'!AN113-'SHEETNAME'!$AN$107	$='SHEETNAME'!AN128-'SHEETNAME'!$AN$122	$='SHEETNAME'!AN143-'SHEETNAME'!$AN$137	#DIV/0!	#DIV/0!
105	$='SHEETNAME'!AN9-'SHEETNAME'!$AN$2	$='SHEETNAME'!AN24-'SHEETNAME'!$AN$17	$='SHEETNAME'!AN39-'SHEETNAME'!$AN$32	$='SHEETNAME'!AN54-'SHEETNAME'!$AN$47	$='SHEETNAME'!AN69-'SHEETNAME'!$AN$62	$='SHEETNAME'!AN84-'SHEETNAME'!$AN$77	$='SHEETNAME'!AN99-'SHEETNAME'!$AN$92	$='SHEETNAME'!AN114-'SHEETNAME'!$AN$107	$='SHEETNAME'!AN129-'SHEETNAME'!$AN$122	$='SHEETNAME'!AN144-'SHEETNAME'!$AN$137	#DIV/0!	#DIV/0!
120	$='SHEETNAME'!AN10-'SHEETNAME'!$AN$2	$='SHEETNAME'!AN25-'SHEETNAME'!$AN$17	$='SHEETNAME'!AN40-'SHEETNAME'!$AN$32	$='SHEETNAME'!AN55-'SHEETNAME'!$AN$47	$='SHEETNAME'!AN70-'SHEETNAME'!$AN$62	$='SHEETNAME'!AN85-'SHEETNAME'!$AN$77	$='SHEETNAME'!AN100-'SHEETNAME'!$AN$92	$='SHEETNAME'!AN115-'SHEETNAME'!$AN$107	$='SHEETNAME'!AN130-'SHEETNAME'!$AN$122	$='SHEETNAME'!AN145-'SHEETNAME'!$AN$137	#DIV/0!	#DIV/0!
Δmin dp-dt
Time	Rat 1	Rat 2	RAT 3	RAT 4	RAT 5	Rat 6	Rat 7	Rat 8	Rat 9	RAT 10	Mean	SEM
0	$='SHEETNAME'!AK2-'SHEETNAME'!$AK$2	$='SHEETNAME'!AK17-'SHEETNAME'!$AK$17	$='SHEETNAME'!AK32-'SHEETNAME'!$AK$32	$='SHEETNAME'!AK47-'SHEETNAME'!$AK$47	$='SHEETNAME'!AK62-'SHEETNAME'!$AK$62	$='SHEETNAME'!AK77-'SHEETNAME'!$AK$77	$='SHEETNAME'!AK92-'SHEETNAME'!$AK$92	$='SHEETNAME'!AK107-'SHEETNAME'!$AK$107	$='SHEETNAME'!AK122-'SHEETNAME'!$AK$122	$='SHEETNAME'!AK137-'SHEETNAME'!$AK$137	#DIV/0!	#DIV/0!
15	$='SHEETNAME'!AK3-'SHEETNAME'!$AK$2	$='SHEETNAME'!AK18-'SHEETNAME'!$AK$17	$='SHEETNAME'!AK33-'SHEETNAME'!$AK$32	$='SHEETNAME'!AK48-'SHEETNAME'!$AK$47	$='SHEETNAME'!AK63-'SHEETNAME'!$AK$62	$='SHEETNAME'!AK78-'SHEETNAME'!$AK$77	$='SHEETNAME'!AK93-'SHEETNAME'!$AK$92	$='SHEETNAME'!AK108-'SHEETNAME'!$AK$107	$='SHEETNAME'!AK123-'SHEETNAME'!$AK$122	$='SHEETNAME'!AK138-'SHEETNAME'!$AK$137	#DIV/0!	#DIV/0!
30	$='SHEETNAME'!AK4-'SHEETNAME'!$AK$2	$='SHEETNAME'!AK19-'SHEETNAME'!$AK$17	$='SHEETNAME'!AK34-'SHEETNAME'!$AK$32	$='SHEETNAME'!AK49-'SHEETNAME'!$AK$47	$='SHEETNAME'!AK64-'SHEETNAME'!$AK$62	$='SHEETNAME'!AK79-'SHEETNAME'!$AK$77	$='SHEETNAME'!AK94-'SHEETNAME'!$AK$92	$='SHEETNAME'!AK109-'SHEETNAME'!$AK$107	$='SHEETNAME'!AK124-'SHEETNAME'!$AK$122	$='SHEETNAME'!AK139-'SHEETNAME'!$AK$137	#DIV/0!	#DIV/0!
45	$='SHEETNAME'!AK5-'SHEETNAME'!$AK$2	$='SHEETNAME'!AK20-'SHEETNAME'!$AK$17	$='SHEETNAME'!AK35-'SHEETNAME'!$AK$32	$='SHEETNAME'!AK50-'SHEETNAME'!$AK$47	$='SHEETNAME'!AK65-'SHEETNAME'!$AK$62	$='SHEETNAME'!AK80-'SHEETNAME'!$AK$77	$='SHEETNAME'!AK95-'SHEETNAME'!$AK$92	$='SHEETNAME'!AK110-'SHEETNAME'!$AK$107	$='SHEETNAME'!AK125-'SHEETNAME'!$AK$122	$='SHEETNAME'!AK140-'SHEETNAME'!$AK$137	#DIV/0!	#DIV/0!
60	$='SHEETNAME'!AK6-'SHEETNAME'!$AK$2	$='SHEETNAME'!AK21-'SHEETNAME'!$AK$17	$='SHEETNAME'!AK36-'SHEETNAME'!$AK$32	$='SHEETNAME'!AK51-'SHEETNAME'!$AK$47	$='SHEETNAME'!AK66-'SHEETNAME'!$AK$62	$='SHEETNAME'!AK81-'SHEETNAME'!$AK$77	$='SHEETNAME'!AK96-'SHEETNAME'!$AK$92	$='SHEETNAME'!AK111-'SHEETNAME'!$AK$107	$='SHEETNAME'!AK126-'SHEETNAME'!$AK$122	$='SHEETNAME'!AK141-'SHEETNAME'!$AK$137	#DIV/0!	#DIV/0!
75	$='SHEETNAME'!AK7-'SHEETNAME'!$AK$2	$='SHEETNAME'!AK22-'SHEETNAME'!$AK$17	$='SHEETNAME'!AK37-'SHEETNAME'!$AK$32	$='SHEETNAME'!AK52-'SHEETNAME'!$AK$47	$='SHEETNAME'!AK67-'SHEETNAME'!$AK$62	$='SHEETNAME'!AK82-'SHEETNAME'!$AK$77	$='SHEETNAME'!AK97-'SHEETNAME'!$AK$92	$='SHEETNAME'!AK112-'SHEETNAME'!$AK$107	$='SHEETNAME'!AK127-'SHEETNAME'!$AK$122	$='SHEETNAME'!AK142-'SHEETNAME'!$AK$137	#DIV/0!	#DIV/0!
90	$='SHEETNAME'!AK8-'SHEETNAME'!$AK$2	$='SHEETNAME'!AK23-'SHEETNAME'!$AK$17	$='SHEETNAME'!AK38-'SHEETNAME'!$AK$32	$='SHEETNAME'!AK53-'SHEETNAME'!$AK$47	$='SHEETNAME'!AK68-'SHEETNAME'!$AK$62	$='SHEETNAME'!AK83-'SHEETNAME'!$AK$77	$='SHEETNAME'!AK98-'SHEETNAME'!$AK$92	$='SHEETNAME'!AK113-'SHEETNAME'!$AK$107	$='SHEETNAME'!AK128-'SHEETNAME'!$AK$122	$='SHEETNAME'!AK143-'SHEETNAME'!$AK$137	#DIV/0!	#DIV/0!
105	$='SHEETNAME'!AK9-'SHEETNAME'!$AK$2	$='SHEETNAME'!AK24-'SHEETNAME'!$AK$17	$='SHEETNAME'!AK39-'SHEETNAME'!$AK$32	$='SHEETNAME'!AK54-'SHEETNAME'!$AK$47	$='SHEETNAME'!AK69-'SHEETNAME'!$AK$62	$='SHEETNAME'!AK84-'SHEETNAME'!$AK$77	$='SHEETNAME'!AK99-'SHEETNAME'!$AK$92	$='SHEETNAME'!AK114-'SHEETNAME'!$AK$107	$='SHEETNAME'!AK129-'SHEETNAME'!$AK$122	$='SHEETNAME'!AK144-'SHEETNAME'!$AK$137	#DIV/0!	#DIV/0!
120	$='SHEETNAME'!AK10-'SHEETNAME'!$AK$2	$='SHEETNAME'!AK25-'SHEETNAME'!$AK$17	$='SHEETNAME'!AK40-'SHEETNAME'!$AK$32	$='SHEETNAME'!AK55-'SHEETNAME'!$AK$47	$='SHEETNAME'!AK70-'SHEETNAME'!$AK$62	$='SHEETNAME'!AK85-'SHEETNAME'!$AK$77	$='SHEETNAME'!AK100-'SHEETNAME'!$AK$92	$='SHEETNAME'!AK115-'SHEETNAME'!$AK$107	$='SHEETNAME'!AK130-'SHEETNAME'!$AK$122	$='SHEETNAME'!AK145-'SHEETNAME'!$AK$137	#DIV/0!	#DIV/0!
Δ IRP
Time	Rat 1	Rat 2	RAT 3	RAT 4	RAT 5	Rat 6	Rat 7	Rat 8	Rat 9	RAT 10	Mean	SEM
0	$='SHEETNAME'!AL2-'SHEETNAME'!$AL$2	$='SHEETNAME'!AL17-'SHEETNAME'!$AL$17	$='SHEETNAME'!AL32-'SHEETNAME'!$AL$32	$='SHEETNAME'!AL47-'SHEETNAME'!$AL$47	$='SHEETNAME'!AL62-'SHEETNAME'!$AL$62	$='SHEETNAME'!AL77-'SHEETNAME'!$AL$77	$='SHEETNAME'!AL92-'SHEETNAME'!$AL$92	$='SHEETNAME'!AL107-'SHEETNAME'!$AL$107	$='SHEETNAME'!AL122-'SHEETNAME'!$AL$122	$='SHEETNAME'!AL137-'SHEETNAME'!$AL$137	#DIV/0!	#DIV/0!
15	$='SHEETNAME'!AL3-'SHEETNAME'!$AL$2	$='SHEETNAME'!AL18-'SHEETNAME'!$AL$17	$='SHEETNAME'!AL33-'SHEETNAME'!$AL$32	$='SHEETNAME'!AL48-'SHEETNAME'!$AL$47	$='SHEETNAME'!AL63-'SHEETNAME'!$AL$62	$='SHEETNAME'!AL78-'SHEETNAME'!$AL$77	$='SHEETNAME'!AL93-'SHEETNAME'!$AL$92	$='SHEETNAME'!AL108-'SHEETNAME'!$AL$107	$='SHEETNAME'!AL123-'SHEETNAME'!$AL$122	$='SHEETNAME'!AL138-'SHEETNAME'!$AL$137	#DIV/0!	#DIV/0!
30	$='SHEETNAME'!AL4-'SHEETNAME'!$AL$2	$='SHEETNAME'!AL19-'SHEETNAME'!$AL$17	$='SHEETNAME'!AL34-'SHEETNAME'!$AL$32	$='SHEETNAME'!AL49-'SHEETNAME'!$AL$47	$='SHEETNAME'!AL64-'SHEETNAME'!$AL$62	$='SHEETNAME'!AL79-'SHEETNAME'!$AL$77	$='SHEETNAME'!AL94-'SHEETNAME'!$AL$92	$='SHEETNAME'!AL109-'SHEETNAME'!$AL$107	$='SHEETNAME'!AL124-'SHEETNAME'!$AL$122	$='SHEETNAME'!AL139-'SHEETNAME'!$AL$137	#DIV/0!	#DIV/0!
45	$='SHEETNAME'!AL5-'SHEETNAME'!$AL$2	$='SHEETNAME'!AL20-'SHEETNAME'!$AL$17	$='SHEETNAME'!AL35-'SHEETNAME'!$AL$32	$='SHEETNAME'!AL50-'SHEETNAME'!$AL$47	$='SHEETNAME'!AL65-'SHEETNAME'!$AL$62	$='SHEETNAME'!AL80-'SHEETNAME'!$AL$77	$='SHEETNAME'!AL95-'SHEETNAME'!$AL$92	$='SHEETNAME'!AL110-'SHEETNAME'!$AL$107	$='SHEETNAME'!AL125-'SHEETNAME'!$AL$122	$='SHEETNAME'!AL140-'SHEETNAME'!$AL$137	#DIV/0!	#DIV/0!
60	$='SHEETNAME'!AL6-'SHEETNAME'!$AL$2	$='SHEETNAME'!AL21-'SHEETNAME'!$AL$17	$='SHEETNAME'!AL36-'SHEETNAME'!$AL$32	$='SHEETNAME'!AL51-'SHEETNAME'!$AL$47	$='SHEETNAME'!AL66-'SHEETNAME'!$AL$62	$='SHEETNAME'!AL81-'SHEETNAME'!$AL$77	$='SHEETNAME'!AL96-'SHEETNAME'!$AL$92	$='SHEETNAME'!AL111-'SHEETNAME'!$AL$107	$='SHEETNAME'!AL126-'SHEETNAME'!$AL$122	$='SHEETNAME'!AL141-'SHEETNAME'!$AL$137	#DIV/0!	#DIV/0!
75	$='SHEETNAME'!AL7-'SHEETNAME'!$AL$2	$='SHEETNAME'!AL22-'SHEETNAME'!$AL$17	$='SHEETNAME'!AL37-'SHEETNAME'!$AL$32	$='SHEETNAME'!AL52-'SHEETNAME'!$AL$47	$='SHEETNAME'!AL67-'SHEETNAME'!$AL$62	$='SHEETNAME'!AL82-'SHEETNAME'!$AL$77	$='SHEETNAME'!AL97-'SHEETNAME'!$AL$92	$='SHEETNAME'!AL112-'SHEETNAME'!$AL$107	$='SHEETNAME'!AL127-'SHEETNAME'!$AL$122	$='SHEETNAME'!AL142-'SHEETNAME'!$AL$137	#DIV/0!	#DIV/0!
90	$='SHEETNAME'!AL8-'SHEETNAME'!$AL$2	$='SHEETNAME'!AL23-'SHEETNAME'!$AL$17	$='SHEETNAME'!AL38-'SHEETNAME'!$AL$32	$='SHEETNAME'!AL53-'SHEETNAME'!$AL$47	$='SHEETNAME'!AL68-'SHEETNAME'!$AL$62	$='SHEETNAME'!AL83-'SHEETNAME'!$AL$77	$='SHEETNAME'!AL98-'SHEETNAME'!$AL$92	$='SHEETNAME'!AL113-'SHEETNAME'!$AL$107	$='SHEETNAME'!AL128-'SHEETNAME'!$AL$122	$='SHEETNAME'!AL143-'SHEETNAME'!$AL$137	#DIV/0!	#DIV/0!
105	$='SHEETNAME'!AL9-'SHEETNAME'!$AL$2	$='SHEETNAME'!AL24-'SHEETNAME'!$AL$17	$='SHEETNAME'!AL39-'SHEETNAME'!$AL$32	$='SHEETNAME'!AL54-'SHEETNAME'!$AL$47	$='SHEETNAME'!AL69-'SHEETNAME'!$AL$62	$='SHEETNAME'!AL84-'SHEETNAME'!$AL$77	$='SHEETNAME'!AL99-'SHEETNAME'!$AL$92	$='SHEETNAME'!AL114-'SHEETNAME'!$AL$107	$='SHEETNAME'!AL129-'SHEETNAME'!$AL$122	$='SHEETNAME'!AL144-'SHEETNAME'!$AL$137	#DIV/0!	#DIV/0!
120	$='SHEETNAME'!AL10-'SHEETNAME'!$AL$2	$='SHEETNAME'!AL25-'SHEETNAME'!$AL$17	$='SHEETNAME'!AL40-'SHEETNAME'!$AL$32	$='SHEETNAME'!AL55-'SHEETNAME'!$AL$47	$='SHEETNAME'!AL70-'SHEETNAME'!$AL$62	$='SHEETNAME'!AL85-'SHEETNAME'!$AL$77	$='SHEETNAME'!AL100-'SHEETNAME'!$AL$92	$='SHEETNAME'!AL115-'SHEETNAME'!$AL$107	$='SHEETNAME'!AL130-'SHEETNAME'!$AL$122	$='SHEETNAME'!AL145-'SHEETNAME'!$AL$137	#DIV/0!	#DIV/0!
Δtau
time	Rat 1	Rat 2	RAT 3	RAT 4	RAT 5	Rat 6	Rat 7	Rat 8	Rat 9	RAT 10	Mean	SEM
0	$='SHEETNAME'!AM2-'SHEETNAME'!$AM$2	$='SHEETNAME'!AM17-'SHEETNAME'!$AM$17	$='SHEETNAME'!AM32-'SHEETNAME'!$AM$32	$='SHEETNAME'!AM47-'SHEETNAME'!$AM$47	$='SHEETNAME'!AM62-'SHEETNAME'!$AM$62	$='SHEETNAME'!AM77-'SHEETNAME'!$AM$77	$='SHEETNAME'!AM92-'SHEETNAME'!$AM$92	$='SHEETNAME'!AM107-'SHEETNAME'!$AM$107	$='SHEETNAME'!AM122-'SHEETNAME'!$AM$122	$='SHEETNAME'!AM137-'SHEETNAME'!$AM$137	#DIV/0!	#DIV/0!
15	$='SHEETNAME'!AM3-'SHEETNAME'!$AM$2	$='SHEETNAME'!AM18-'SHEETNAME'!$AM$17	$='SHEETNAME'!AM33-'SHEETNAME'!$AM$32	$='SHEETNAME'!AM48-'SHEETNAME'!$AM$47	$='SHEETNAME'!AM63-'SHEETNAME'!$AM$62	$='SHEETNAME'!AM78-'SHEETNAME'!$AM$77	$='SHEETNAME'!AM93-'SHEETNAME'!$AM$92	$='SHEETNAME'!AM108-'SHEETNAME'!$AM$107	$='SHEETNAME'!AM123-'SHEETNAME'!$AM$122	$='SHEETNAME'!AM138-'SHEETNAME'!$AM$137	#DIV/0!	#DIV/0!
30	$='SHEETNAME'!AM4-'SHEETNAME'!$AM$2	$='SHEETNAME'!AM19-'SHEETNAME'!$AM$17	$='SHEETNAME'!AM34-'SHEETNAME'!$AM$32	$='SHEETNAME'!AM49-'SHEETNAME'!$AM$47	$='SHEETNAME'!AM64-'SHEETNAME'!$AM$62	$='SHEETNAME'!AM79-'SHEETNAME'!$AM$77	$='SHEETNAME'!AM94-'SHEETNAME'!$AM$92	$='SHEETNAME'!AM109-'SHEETNAME'!$AM$107	$='SHEETNAME'!AM124-'SHEETNAME'!$AM$122	$='SHEETNAME'!AM139-'SHEETNAME'!$AM$137	#DIV/0!	#DIV/0!
45	$='SHEETNAME'!AM5-'SHEETNAME'!$AM$2	$='SHEETNAME'!AM20-'SHEETNAME'!$AM$17	$='SHEETNAME'!AM35-'SHEETNAME'!$AM$32	$='SHEETNAME'!AM50-'SHEETNAME'!$AM$47	$='SHEETNAME'!AM65-'SHEETNAME'!$AM$62	$='SHEETNAME'!AM80-'SHEETNAME'!$AM$77	$='SHEETNAME'!AM95-'SHEETNAME'!$AM$92	$='SHEETNAME'!AM110-'SHEETNAME'!$AM$107	$='SHEETNAME'!AM125-'SHEETNAME'!$AM$122	$='SHEETNAME'!AM140-'SHEETNAME'!$AM$137	#DIV/0!	#DIV/0!
60	$='SHEETNAME'!AM6-'SHEETNAME'!$AM$2	$='SHEETNAME'!AM21-'SHEETNAME'!$AM$17	$='SHEETNAME'!AM36-'SHEETNAME'!$AM$32	$='SHEETNAME'!AM51-'SHEETNAME'!$AM$47	$='SHEETNAME'!AM66-'SHEETNAME'!$AM$62	$='SHEETNAME'!AM81-'SHEETNAME'!$AM$77	$='SHEETNAME'!AM96-'SHEETNAME'!$AM$92	$='SHEETNAME'!AM111-'SHEETNAME'!$AM$107	$='SHEETNAME'!AM126-'SHEETNAME'!$AM$122	$='SHEETNAME'!AM141-'SHEETNAME'!$AM$137	#DIV/0!	#DIV/0!
75	$='SHEETNAME'!AM7-'SHEETNAME'!$AM$2	$='SHEETNAME'!AM22-'SHEETNAME'!$AM$17	$='SHEETNAME'!AM37-'SHEETNAME'!$AM$32	$='SHEETNAME'!AM52-'SHEETNAME'!$AM$47	$='SHEETNAME'!AM67-'SHEETNAME'!$AM$62	$='SHEETNAME'!AM82-'SHEETNAME'!$AM$77	$='SHEETNAME'!AM97-'SHEETNAME'!$AM$92	$='SHEETNAME'!AM112-'SHEETNAME'!$AM$107	$='SHEETNAME'!AM127-'SHEETNAME'!$AM$122	$='SHEETNAME'!AM142-'SHEETNAME'!$AM$137	#DIV/0!	#DIV/0!
90	$='SHEETNAME'!AM8-'SHEETNAME'!$AM$2	$='SHEETNAME'!AM23-'SHEETNAME'!$AM$17	$='SHEETNAME'!AM38-'SHEETNAME'!$AM$32	$='SHEETNAME'!AM53-'SHEETNAME'!$AM$47	$='SHEETNAME'!AM68-'SHEETNAME'!$AM$62	$='SHEETNAME'!AM83-'SHEETNAME'!$AM$77	$='SHEETNAME'!AM98-'SHEETNAME'!$AM$92	$='SHEETNAME'!AM113-'SHEETNAME'!$AM$107	$='SHEETNAME'!AM128-'SHEETNAME'!$AM$122	$='SHEETNAME'!AM143-'SHEETNAME'!$AM$137	#DIV/0!	#DIV/0!
105	$='SHEETNAME'!AM9-'SHEETNAME'!$AM$2	$='SHEETNAME'!AM24-'SHEETNAME'!$AM$17	$='SHEETNAME'!AM39-'SHEETNAME'!$AM$32	$='SHEETNAME'!AM54-'SHEETNAME'!$AM$47	$='SHEETNAME'!AM69-'SHEETNAME'!$AM$62	$='SHEETNAME'!AM84-'SHEETNAME'!$AM$77	$='SHEETNAME'!AM99-'SHEETNAME'!$AM$92	$='SHEETNAME'!AM114-'SHEETNAME'!$AM$107	$='SHEETNAME'!AM129-'SHEETNAME'!$AM$122	$='SHEETNAME'!AM144-'SHEETNAME'!$AM$137	#DIV/0!	#DIV/0!
120	$='SHEETNAME'!AM10-'SHEETNAME'!$AM$2	$='SHEETNAME'!AM25-'SHEETNAME'!$AM$17	$='SHEETNAME'!AM40-'SHEETNAME'!$AM$32	$='SHEETNAME'!AM55-'SHEETNAME'!$AM$47	$='SHEETNAME'!AM70-'SHEETNAME'!$AM$62	$='SHEETNAME'!AM85-'SHEETNAME'!$AM$77	$='SHEETNAME'!AM100-'SHEETNAME'!$AM$92	$='SHEETNAME'!AM115-'SHEETNAME'!$AM$107	$='SHEETNAME'!AM130-'SHEETNAME'!$AM$122	$='SHEETNAME'!AM145-'SHEETNAME'!$AM$137	#DIV/0!	#DIV/0!

## Sheet: Delta HRV Eq.
ΔSDNN
Time	Rat 1	Rat 2	Rat 3	Rat 4	Rat 5	Rat 6	Rat 7	Rat 8	Rat 9	Rat 10	Mean	SEM
0	$='SHEETNAME'!B2-'SHEETNAME'!$B$2	$='SHEETNAME'!B17-'SHEETNAME'!$B$17	$='SHEETNAME'!B32-'SHEETNAME'!$B$32	$='SHEETNAME'!B47-'SHEETNAME'!$B$47	$='SHEETNAME'!B62-'SHEETNAME'!$B$62	$='SHEETNAME'!B77-'SHEETNAME'!$B$77	$='SHEETNAME'!B92-'SHEETNAME'!$B$92	$='SHEETNAME'!B107-'SHEETNAME'!$B$107	$='SHEETNAME'!B122-'SHEETNAME'!$B$122	$='SHEETNAME'!B137-'SHEETNAME'!$B$137	#DIV/0!	#DIV/0!
15	$='SHEETNAME'!B3-'SHEETNAME'!$B$2	$='SHEETNAME'!B18-'SHEETNAME'!$B$17	$='SHEETNAME'!B33-'SHEETNAME'!$B$32	$='SHEETNAME'!B48-'SHEETNAME'!$B$47	$='SHEETNAME'!B63-'SHEETNAME'!$B$62	$='SHEETNAME'!B78-'SHEETNAME'!$B$77	$='SHEETNAME'!B93-'SHEETNAME'!$B$92	$='SHEETNAME'!B108-'SHEETNAME'!$B$107	$='SHEETNAME'!B123-'SHEETNAME'!$B$122	$='SHEETNAME'!B138-'SHEETNAME'!$B$137	#DIV/0!	#DIV/0!
30	$='SHEETNAME'!B4-'SHEETNAME'!$B$2	$='SHEETNAME'!B19-'SHEETNAME'!$B$17	$='SHEETNAME'!B34-'SHEETNAME'!$B$32	$='SHEETNAME'!B49-'SHEETNAME'!$B$47	$='SHEETNAME'!B64-'SHEETNAME'!$B$62	$='SHEETNAME'!B79-'SHEETNAME'!$B$77	$='SHEETNAME'!B94-'SHEETNAME'!$B$92	$='SHEETNAME'!B109-'SHEETNAME'!$B$107	$='SHEETNAME'!B124-'SHEETNAME'!$B$122	$='SHEETNAME'!B139-'SHEETNAME'!$B$137	#DIV/0!	#DIV/0!
45	$='SHEETNAME'!B5-'SHEETNAME'!$B$2	$='SHEETNAME'!B20-'SHEETNAME'!$B$17	$='SHEETNAME'!B35-'SHEETNAME'!$B$32	$='SHEETNAME'!B50-'SHEETNAME'!$B$47	$='SHEETNAME'!B65-'SHEETNAME'!$B$62	$='SHEETNAME'!B80-'SHEETNAME'!$B$77	$='SHEETNAME'!B95-'SHEETNAME'!$B$92	$='SHEETNAME'!B110-'SHEETNAME'!$B$107	$='SHEETNAME'!B125-'SHEETNAME'!$B$122	$='SHEETNAME'!B140-'SHEETNAME'!$B$137	#DIV/0!	#DIV/0!
60	$='SHEETNAME'!B6-'SHEETNAME'!$B$2	$='SHEETNAME'!B21-'SHEETNAME'!$B$17	$='SHEETNAME'!B36-'SHEETNAME'!$B$32	$='SHEETNAME'!B51-'SHEETNAME'!$B$47	$='SHEETNAME'!B66-'SHEETNAME'!$B$62	$='SHEETNAME'!B81-'SHEETNAME'!$B$77	$='SHEETNAME'!B96-'SHEETNAME'!$B$92	$='SHEETNAME'!B111-'SHEETNAME'!$B$107	$='SHEETNAME'!B126-'SHEETNAME'!$B$122	$='SHEETNAME'!B141-'SHEETNAME'!$B$137	#DIV/0!	#DIV/0!
75	$='SHEETNAME'!B7-'SHEETNAME'!$B$2	$='SHEETNAME'!B22-'SHEETNAME'!$B$17	$='SHEETNAME'!B37-'SHEETNAME'!$B$32	$='SHEETNAME'!B52-'SHEETNAME'!$B$47	$='SHEETNAME'!B67-'SHEETNAME'!$B$62	$='SHEETNAME'!B82-'SHEETNAME'!$B$77	$='SHEETNAME'!B97-'SHEETNAME'!$B$92	$='SHEETNAME'!B112-'SHEETNAME'!$B$107	$='SHEETNAME'!B127-'SHEETNAME'!$B$122	$='SHEETNAME'!B142-'SHEETNAME'!$B$137	#DIV/0!	#DIV/0!
90	$='SHEETNAME'!B8-'SHEETNAME'!$B$2	$='SHEETNAME'!B23-'SHEETNAME'!$B$17	$='SHEETNAME'!B38-'SHEETNAME'!$B$32	$='SHEETNAME'!B53-'SHEETNAME'!$B$47	$='SHEETNAME'!B68-'SHEETNAME'!$B$62	$='SHEETNAME'!B83-'SHEETNAME'!$B$77	$='SHEETNAME'!B98-'SHEETNAME'!$B$92	$='SHEETNAME'!B113-'SHEETNAME'!$B$107	$='SHEETNAME'!B128-'SHEETNAME'!$B$122	$='SHEETNAME'!B143-'SHEETNAME'!$B$137	#DIV/0!	#DIV/0!
105	$='SHEETNAME'!B9-'SHEETNAME'!$B$2	$='SHEETNAME'!B24-'SHEETNAME'!$B$17	$='SHEETNAME'!B39-'SHEETNAME'!$B$32	$='SHEETNAME'!B54-'SHEETNAME'!$B$47	$='SHEETNAME'!B69-'SHEETNAME'!$B$62	$='SHEETNAME'!B84-'SHEETNAME'!$B$77	$='SHEETNAME'!B99-'SHEETNAME'!$B$92	$='SHEETNAME'!B114-'SHEETNAME'!$B$107	$='SHEETNAME'!B129-'SHEETNAME'!$B$122	$='SHEETNAME'!B144-'SHEETNAME'!$B$137	#DIV/0!	#DIV/0!
120	$='SHEETNAME'!B10-'SHEETNAME'!$B$2	$='SHEETNAME'!B25-'SHEETNAME'!$B$17	$='SHEETNAME'!B40-'SHEETNAME'!$B$32	$='SHEETNAME'!B55-'SHEETNAME'!$B$47	$='SHEETNAME'!B70-'SHEETNAME'!$B$62	$='SHEETNAME'!B85-'SHEETNAME'!$B$77	$='SHEETNAME'!B100-'SHEETNAME'!$B$92	$='SHEETNAME'!B115-'SHEETNAME'!$B$107	$='SHEETNAME'!B130-'SHEETNAME'!$B$122	$='SHEETNAME'!B145-'SHEETNAME'!$B$137	#DIV/0!	#DIV/0!
ΔRMSSD
Time	Rat 1	Rat 2	Rat 3	Rat 4	Rat 5	Rat 6	Rat 7	Rat 8	Rat 9	Rat 10	Mean	SEM
0	$='SHEETNAME'!C2-'SHEETNAME'!$C$2	$='SHEETNAME'!C17-'SHEETNAME'!$C$17	$='SHEETNAME'!C32-'SHEETNAME'!$C$32	$='SHEETNAME'!C47-'SHEETNAME'!$C$47	$='SHEETNAME'!C62-'SHEETNAME'!$C$62	$='SHEETNAME'!C77-'SHEETNAME'!$C$77	$='SHEETNAME'!C92-'SHEETNAME'!$C$92	$='SHEETNAME'!C107-'SHEETNAME'!$C$107	$='SHEETNAME'!C122-'SHEETNAME'!$C$122	$='SHEETNAME'!C137-'SHEETNAME'!$C$137	#DIV/0!	#DIV/0!
15	$='SHEETNAME'!C3-'SHEETNAME'!$C$2	$='SHEETNAME'!C18-'SHEETNAME'!$C$17	$='SHEETNAME'!C33-'SHEETNAME'!$C$32	$='SHEETNAME'!C48-'SHEETNAME'!$C$47	$='SHEETNAME'!C63-'SHEETNAME'!$C$62	$='SHEETNAME'!C78-'SHEETNAME'!$C$77	$='SHEETNAME'!C93-'SHEETNAME'!$C$92	$='SHEETNAME'!C108-'SHEETNAME'!$C$107	$='SHEETNAME'!C123-'SHEETNAME'!$C$122	$='SHEETNAME'!C138-'SHEETNAME'!$C$137	#DIV/0!	#DIV/0!
30	$='SHEETNAME'!C4-'SHEETNAME'!$C$2	$='SHEETNAME'!C19-'SHEETNAME'!$C$17	$='SHEETNAME'!C34-'SHEETNAME'!$C$32	$='SHEETNAME'!C49-'SHEETNAME'!$C$47	$='SHEETNAME'!C64-'SHEETNAME'!$C$62	$='SHEETNAME'!C79-'SHEETNAME'!$C$77	$='SHEETNAME'!C94-'SHEETNAME'!$C$92	$='SHEETNAME'!C109-'SHEETNAME'!$C$107	$='SHEETNAME'!C124-'SHEETNAME'!$C$122	$='SHEETNAME'!C139-'SHEETNAME'!$C$137	#DIV/0!	#DIV/0!
45	$='SHEETNAME'!C5-'SHEETNAME'!$C$2	$='SHEETNAME'!C20-'SHEETNAME'!$C$17	$='SHEETNAME'!C35-'SHEETNAME'!$C$32	$='SHEETNAME'!C50-'SHEETNAME'!$C$47	$='SHEETNAME'!C65-'SHEETNAME'!$C$62	$='SHEETNAME'!C80-'SHEETNAME'!$C$77	$='SHEETNAME'!C95-'SHEETNAME'!$C$92	$='SHEETNAME'!C110-'SHEETNAME'!$C$107	$='SHEETNAME'!C125-'SHEETNAME'!$C$122	$='SHEETNAME'!C140-'SHEETNAME'!$C$137	#DIV/0!	#DIV/0!
60	$='SHEETNAME'!C6-'SHEETNAME'!$C$2	$='SHEETNAME'!C21-'SHEETNAME'!$C$17	$='SHEETNAME'!C36-'SHEETNAME'!$C$32	$='SHEETNAME'!C51-'SHEETNAME'!$C$47	$='SHEETNAME'!C66-'SHEETNAME'!$C$62	$='SHEETNAME'!C81-'SHEETNAME'!$C$77	$='SHEETNAME'!C96-'SHEETNAME'!$C$92	$='SHEETNAME'!C111-'SHEETNAME'!$C$107	$='SHEETNAME'!C126-'SHEETNAME'!$C$122	$='SHEETNAME'!C141-'SHEETNAME'!$C$137	#DIV/0!	#DIV/0!
75	$='SHEETNAME'!C7-'SHEETNAME'!$C$2	$='SHEETNAME'!C22-'SHEETNAME'!$C$17	$='SHEETNAME'!C37-'SHEETNAME'!$C$32	$='SHEETNAME'!C52-'SHEETNAME'!$C$47	$='SHEETNAME'!C67-'SHEETNAME'!$C$62	$='SHEETNAME'!C82-'SHEETNAME'!$C$77	$='SHEETNAME'!C97-'SHEETNAME'!$C$92	$='SHEETNAME'!C112-'SHEETNAME'!$C$107	$='SHEETNAME'!C127-'SHEETNAME'!$C$122	$='SHEETNAME'!C142-'SHEETNAME'!$C$137	#DIV/0!	#DIV/0!
90	$='SHEETNAME'!C8-'SHEETNAME'!$C$2	$='SHEETNAME'!C23-'SHEETNAME'!$C$17	$='SHEETNAME'!C38-'SHEETNAME'!$C$32	$='SHEETNAME'!C53-'SHEETNAME'!$C$47	$='SHEETNAME'!C68-'SHEETNAME'!$C$62	$='SHEETNAME'!C83-'SHEETNAME'!$C$77	$='SHEETNAME'!C98-'SHEETNAME'!$C$92	$='SHEETNAME'!C113-'SHEETNAME'!$C$107	$='SHEETNAME'!C128-'SHEETNAME'!$C$122	$='SHEETNAME'!C143-'SHEETNAME'!$C$137	#DIV/0!	#DIV/0!
105	$='SHEETNAME'!C9-'SHEETNAME'!$C$2	$='SHEETNAME'!C24-'SHEETNAME'!$C$17	$='SHEETNAME'!C39-'SHEETNAME'!$C$32	$='SHEETNAME'!C54-'SHEETNAME'!$C$47	$='SHEETNAME'!C69-'SHEETNAME'!$C$62	$='SHEETNAME'!C84-'SHEETNAME'!$C$77	$='SHEETNAME'!C99-'SHEETNAME'!$C$92	$='SHEETNAME'!C114-'SHEETNAME'!$C$107	$='SHEETNAME'!C129-'SHEETNAME'!$C$122	$='SHEETNAME'!C144-'SHEETNAME'!$C$137	#DIV/0!	#DIV/0!
120	$='SHEETNAME'!C10-'SHEETNAME'!$C$2	$='SHEETNAME'!C25-'SHEETNAME'!$C$17	$='SHEETNAME'!C40-'SHEETNAME'!$C$32	$='SHEETNAME'!C55-'SHEETNAME'!$C$47	$='SHEETNAME'!C70-'SHEETNAME'!$C$62	$='SHEETNAME'!C85-'SHEETNAME'!$C$77	$='SHEETNAME'!C100-'SHEETNAME'!$C$92	$='SHEETNAME'!C115-'SHEETNAME'!$C$107	$='SHEETNAME'!C130-'SHEETNAME'!$C$122	$='SHEETNAME'!C145-'SHEETNAME'!$C$137	#DIV/0!	#DIV/0!
ΔRANGE
Time	Rat 1	Rat 2	Rat 3	Rat 4	Rat 5	Rat 6	Rat 7	Rat 8	Rat 9	Rat 10	Mean	SEM
0	$='SHEETNAME'!D2-'SHEETNAME'!$D$2	$='SHEETNAME'!D17-'SHEETNAME'!$D$17	$='SHEETNAME'!D32-'SHEETNAME'!$D$32	$='SHEETNAME'!D47-'SHEETNAME'!$D$47	$='SHEETNAME'!D62-'SHEETNAME'!$D$62	$='SHEETNAME'!D77-'SHEETNAME'!$D$77	$='SHEETNAME'!D92-'SHEETNAME'!$D$92	$='SHEETNAME'!D107-'SHEETNAME'!$D$107	$='SHEETNAME'!D122-'SHEETNAME'!$D$122	$='SHEETNAME'!D137-'SHEETNAME'!$D$137	#DIV/0!	#DIV/0!
15	$='SHEETNAME'!D3-'SHEETNAME'!$D$2	$='SHEETNAME'!D18-'SHEETNAME'!$D$17	$='SHEETNAME'!D33-'SHEETNAME'!$D$32	$='SHEETNAME'!D48-'SHEETNAME'!$D$47	$='SHEETNAME'!D63-'SHEETNAME'!$D$62	$='SHEETNAME'!D78-'SHEETNAME'!$D$77	$='SHEETNAME'!D93-'SHEETNAME'!$D$92	$='SHEETNAME'!D108-'SHEETNAME'!$D$107	$='SHEETNAME'!D123-'SHEETNAME'!$D$122	$='SHEETNAME'!D138-'SHEETNAME'!$D$137	#DIV/0!	#DIV/0!
30	$='SHEETNAME'!D4-'SHEETNAME'!$D$2	$='SHEETNAME'!D19-'SHEETNAME'!$D$17	$='SHEETNAME'!D34-'SHEETNAME'!$D$32	$='SHEETNAME'!D49-'SHEETNAME'!$D$47	$='SHEETNAME'!D64-'SHEETNAME'!$D$62	$='SHEETNAME'!D79-'SHEETNAME'!$D$77	$='SHEETNAME'!D94-'SHEETNAME'!$D$92	$='SHEETNAME'!D109-'SHEETNAME'!$D$107	$='SHEETNAME'!D124-'SHEETNAME'!$D$122	$='SHEETNAME'!D139-'SHEETNAME'!$D$137	#DIV/0!	#DIV/0!
45	$='SHEETNAME'!D5-'SHEETNAME'!$D$2	$='SHEETNAME'!D20-'SHEETNAME'!$D$17	$='SHEETNAME'!D35-'SHEETNAME'!$D$32	$='SHEETNAME'!D50-'SHEETNAME'!$D$47	$='SHEETNAME'!D65-'SHEETNAME'!$D$62	$='SHEETNAME'!D80-'SHEETNAME'!$D$77	$='SHEETNAME'!D95-'SHEETNAME'!$D$92	$='SHEETNAME'!D110-'SHEETNAME'!$D$107	$='SHEETNAME'!D125-'SHEETNAME'!$D$122	$='SHEETNAME'!D140-'SHEETNAME'!$D$137	#DIV/0!	#DIV/0!
60	$='SHEETNAME'!D6-'SHEETNAME'!$D$2	$='SHEETNAME'!D21-'SHEETNAME'!$D$17	$='SHEETNAME'!D36-'SHEETNAME'!$D$32	$='SHEETNAME'!D51-'SHEETNAME'!$D$47	$='SHEETNAME'!D66-'SHEETNAME'!$D$62	$='SHEETNAME'!D81-'SHEETNAME'!$D$77	$='SHEETNAME'!D96-'SHEETNAME'!$D$92	$='SHEETNAME'!D111-'SHEETNAME'!$D$107	$='SHEETNAME'!D126-'SHEETNAME'!$D$122	$='SHEETNAME'!D141-'SHEETNAME'!$D$137	#DIV/0!	#DIV/0!
75	$='SHEETNAME'!D7-'SHEETNAME'!$D$2	$='SHEETNAME'!D22-'SHEETNAME'!$D$17	$='SHEETNAME'!D37-'SHEETNAME'!$D$32	$='SHEETNAME'!D52-'SHEETNAME'!$D$47	$='SHEETNAME'!D67-'SHEETNAME'!$D$62	$='SHEETNAME'!D82-'SHEETNAME'!$D$77	$='SHEETNAME'!D97-'SHEETNAME'!$D$92	$='SHEETNAME'!D112-'SHEETNAME'!$D$107	$='SHEETNAME'!D127-'SHEETNAME'!$D$122	$='SHEETNAME'!D142-'SHEETNAME'!$D$137	#DIV/0!	#DIV/0!
90	$='SHEETNAME'!D8-'SHEETNAME'!$D$2	$='SHEETNAME'!D23-'SHEETNAME'!$D$17	$='SHEETNAME'!D38-'SHEETNAME'!$D$32	$='SHEETNAME'!D53-'SHEETNAME'!$D$47	$='SHEETNAME'!D68-'SHEETNAME'!$D$62	$='SHEETNAME'!D83-'SHEETNAME'!$D$77	$='SHEETNAME'!D98-'SHEETNAME'!$D$92	$='SHEETNAME'!D113-'SHEETNAME'!$D$107	$='SHEETNAME'!D128-'SHEETNAME'!$D$122	$='SHEETNAME'!D143-'SHEETNAME'!$D$137	#DIV/0!	#DIV/0!
105	$='SHEETNAME'!D9-'SHEETNAME'!$D$2	$='SHEETNAME'!D24-'SHEETNAME'!$D$17	$='SHEETNAME'!D39-'SHEETNAME'!$D$32	$='SHEETNAME'!D54-'SHEETNAME'!$D$47	$='SHEETNAME'!D69-'SHEETNAME'!$D$62	$='SHEETNAME'!D84-'SHEETNAME'!$D$77	$='SHEETNAME'!D99-'SHEETNAME'!$D$92	$='SHEETNAME'!D114-'SHEETNAME'!$D$107	$='SHEETNAME'!D129-'SHEETNAME'!$D$122	$='SHEETNAME'!D144-'SHEETNAME'!$D$137	#DIV/0!	#DIV/0!
120	$='SHEETNAME'!D10-'SHEETNAME'!$D$2	$='SHEETNAME'!D25-'SHEETNAME'!$D$17	$='SHEETNAME'!D40-'SHEETNAME'!$D$32	$='SHEETNAME'!D55-'SHEETNAME'!$D$47	$='SHEETNAME'!D70-'SHEETNAME'!$D$62	$='SHEETNAME'!D85-'SHEETNAME'!$D$77	$='SHEETNAME'!D100-'SHEETNAME'!$D$92	$='SHEETNAME'!D115-'SHEETNAME'!$D$107	$='SHEETNAME'!D130-'SHEETNAME'!$D$122	$='SHEETNAME'!D145-'SHEETNAME'!$D$137	#DIV/0!	#DIV/0!
Δaverage HR
Time	Rat 1	Rat 2	Rat 3	Rat 4	Rat 5	Rat 6	Rat 7	Rat 8	Rat 9	Rat 10	Mean	SEM
0	$='SHEETNAME'!E2-'SHEETNAME'!$E$2	$='SHEETNAME'!E17-'SHEETNAME'!$E$17	$='SHEETNAME'!E32-'SHEETNAME'!$E$32	$='SHEETNAME'!E47-'SHEETNAME'!$E$47	$='SHEETNAME'!E62-'SHEETNAME'!$E$62	$='SHEETNAME'!E77-'SHEETNAME'!$E$77	$='SHEETNAME'!E92-'SHEETNAME'!$E$92	$='SHEETNAME'!E107-'SHEETNAME'!$E$107	$='SHEETNAME'!E122-'SHEETNAME'!$E$122	$='SHEETNAME'!E137-'SHEETNAME'!$E$137	#DIV/0!	#DIV/0!
15	$='SHEETNAME'!E3-'SHEETNAME'!$E$2	$='SHEETNAME'!E18-'SHEETNAME'!$E$17	$='SHEETNAME'!E33-'SHEETNAME'!$E$32	$='SHEETNAME'!E48-'SHEETNAME'!$E$47	$='SHEETNAME'!E63-'SHEETNAME'!$E$62	$='SHEETNAME'!E78-'SHEETNAME'!$E$77	$='SHEETNAME'!E93-'SHEETNAME'!$E$92	$='SHEETNAME'!E108-'SHEETNAME'!$E$107	$='SHEETNAME'!E123-'SHEETNAME'!$E$122	$='SHEETNAME'!E138-'SHEETNAME'!$E$137	#DIV/0!	#DIV/0!
30	$='SHEETNAME'!E4-'SHEETNAME'!$E$2	$='SHEETNAME'!E19-'SHEETNAME'!$E$17	$='SHEETNAME'!E34-'SHEETNAME'!$E$32	$='SHEETNAME'!E49-'SHEETNAME'!$E$47	$='SHEETNAME'!E64-'SHEETNAME'!$E$62	$='SHEETNAME'!E79-'SHEETNAME'!$E$77	$='SHEETNAME'!E94-'SHEETNAME'!$E$92	$='SHEETNAME'!E109-'SHEETNAME'!$E$107	$='SHEETNAME'!E124-'SHEETNAME'!$E$122	$='SHEETNAME'!E139-'SHEETNAME'!$E$137	#DIV/0!	#DIV/0!
45	$='SHEETNAME'!E5-'SHEETNAME'!$E$2	$='SHEETNAME'!E20-'SHEETNAME'!$E$17	$='SHEETNAME'!E35-'SHEETNAME'!$E$32	$='SHEETNAME'!E50-'SHEETNAME'!$E$47	$='SHEETNAME'!E65-'SHEETNAME'!$E$62	$='SHEETNAME'!E80-'SHEETNAME'!$E$77	$='SHEETNAME'!E95-'SHEETNAME'!$E$92	$='SHEETNAME'!E110-'SHEETNAME'!$E$107	$='SHEETNAME'!E125-'SHEETNAME'!$E$122	$='SHEETNAME'!E140-'SHEETNAME'!$E$137	#DIV/0!	#DIV/0!
60	$='SHEETNAME'!E6-'SHEETNAME'!$E$2	$='SHEETNAME'!E21-'SHEETNAME'!$E$17	$='SHEETNAME'!E36-'SHEETNAME'!$E$32	$='SHEETNAME'!E51-'SHEETNAME'!$E$47	$='SHEETNAME'!E66-'SHEETNAME'!$E$62	$='SHEETNAME'!E81-'SHEETNAME'!$E$77	$='SHEETNAME'!E96-'SHEETNAME'!$E$92	$='SHEETNAME'!E111-'SHEETNAME'!$E$107	$='SHEETNAME'!E126-'SHEETNAME'!$E$122	$='SHEETNAME'!E141-'SHEETNAME'!$E$137	#DIV/0!	#DIV/0!
75	$='SHEETNAME'!E7-'SHEETNAME'!$E$2	$='SHEETNAME'!E22-'SHEETNAME'!$E$17	$='SHEETNAME'!E37-'SHEETNAME'!$E$32	$='SHEETNAME'!E52-'SHEETNAME'!$E$47	$='SHEETNAME'!E67-'SHEETNAME'!$E$62	$='SHEETNAME'!E82-'SHEETNAME'!$E$77	$='SHEETNAME'!E97-'SHEETNAME'!$E$92	$='SHEETNAME'!E112-'SHEETNAME'!$E$107	$='SHEETNAME'!E127-'SHEETNAME'!$E$122	$='SHEETNAME'!E142-'SHEETNAME'!$E$137	#DIV/0!	#DIV/0!
90	$='SHEETNAME'!E8-'SHEETNAME'!$E$2	$='SHEETNAME'!E23-'SHEETNAME'!$E$17	$='SHEETNAME'!E38-'SHEETNAME'!$E$32	$='SHEETNAME'!E53-'SHEETNAME'!$E$47	$='SHEETNAME'!E68-'SHEETNAME'!$E$62	$='SHEETNAME'!E83-'SHEETNAME'!$E$77	$='SHEETNAME'!E98-'SHEETNAME'!$E$92	$='SHEETNAME'!E113-'SHEETNAME'!$E$107	$='SHEETNAME'!E128-'SHEETNAME'!$E$122	$='SHEETNAME'!E143-'SHEETNAME'!$E$137	#DIV/0!	#DIV/0!
105	$='SHEETNAME'!E9-'SHEETNAME'!$E$2	$='SHEETNAME'!E24-'SHEETNAME'!$E$17	$='SHEETNAME'!E39-'SHEETNAME'!$E$32	$='SHEETNAME'!E54-'SHEETNAME'!$E$47	$='SHEETNAME'!E69-'SHEETNAME'!$E$62	$='SHEETNAME'!E84-'SHEETNAME'!$E$77	$='SHEETNAME'!E99-'SHEETNAME'!$E$92	$='SHEETNAME'!E114-'SHEETNAME'!$E$107	$='SHEETNAME'!E129-'SHEETNAME'!$E$122	$='SHEETNAME'!E144-'SHEETNAME'!$E$137	#DIV/0!	#DIV/0!
120	$='SHEETNAME'!E10-'SHEETNAME'!$E$2	$='SHEETNAME'!E25-'SHEETNAME'!$E$17	$='SHEETNAME'!E40-'SHEETNAME'!$E$32	$='SHEETNAME'!E55-'SHEETNAME'!$E$47	$='SHEETNAME'!E70-'SHEETNAME'!$E$62	$='SHEETNAME'!E85-'SHEETNAME'!$E$77	$='SHEETNAME'!E100-'SHEETNAME'!$E$92	$='SHEETNAME'!E115-'SHEETNAME'!$E$107	$='SHEETNAME'!E130-'SHEETNAME'!$E$122	$='SHEETNAME'!E145-'SHEETNAME'!$E$137	#DIV/0!	#DIV/0!
Δtotal power
Time	Rat 1	Rat 2	Rat 3	Rat 4	Rat 5	Rat 6	Rat 7	Rat 8	Rat 9	Rat 10	Mean	SEM
0	$='SHEETNAME'!F2-'SHEETNAME'!$F$2	$='SHEETNAME'!F17-'SHEETNAME'!$F$17	$='SHEETNAME'!F32-'SHEETNAME'!$F$32	$='SHEETNAME'!F47-'SHEETNAME'!$F$47	$='SHEETNAME'!F62-'SHEETNAME'!$F$62	$='SHEETNAME'!F77-'SHEETNAME'!$F$77	$='SHEETNAME'!F92-'SHEETNAME'!$F$92	$='SHEETNAME'!F107-'SHEETNAME'!$F$107	$='SHEETNAME'!F122-'SHEETNAME'!$F$122	$='SHEETNAME'!F137-'SHEETNAME'!$F$137	#DIV/0!	#DIV/0!
15	$='SHEETNAME'!F3-'SHEETNAME'!$F$2	$='SHEETNAME'!F18-'SHEETNAME'!$F$17	$='SHEETNAME'!F33-'SHEETNAME'!$F$32	$='SHEETNAME'!F48-'SHEETNAME'!$F$47	$='SHEETNAME'!F63-'SHEETNAME'!$F$62	$='SHEETNAME'!F78-'SHEETNAME'!$F$77	$='SHEETNAME'!F93-'SHEETNAME'!$F$92	$='SHEETNAME'!F108-'SHEETNAME'!$F$107	$='SHEETNAME'!F123-'SHEETNAME'!$F$122	$='SHEETNAME'!F138-'SHEETNAME'!$F$137	#DIV/0!	#DIV/0!
30	$='SHEETNAME'!F4-'SHEETNAME'!$F$2	$='SHEETNAME'!F19-'SHEETNAME'!$F$17	$='SHEETNAME'!F34-'SHEETNAME'!$F$32	$='SHEETNAME'!F49-'SHEETNAME'!$F$47	$='SHEETNAME'!F64-'SHEETNAME'!$F$62	$='SHEETNAME'!F79-'SHEETNAME'!$F$77	$='SHEETNAME'!F94-'SHEETNAME'!$F$92	$='SHEETNAME'!F109-'SHEETNAME'!$F$107	$='SHEETNAME'!F124-'SHEETNAME'!$F$122	$='SHEETNAME'!F139-'SHEETNAME'!$F$137	#DIV/0!	#DIV/0!
45	$='SHEETNAME'!F5-'SHEETNAME'!$F$2	$='SHEETNAME'!F20-'SHEETNAME'!$F$17	$='SHEETNAME'!F35-'SHEETNAME'!$F$32	$='SHEETNAME'!F50-'SHEETNAME'!$F$47	$='SHEETNAME'!F65-'SHEETNAME'!$F$62	$='SHEETNAME'!F80-'SHEETNAME'!$F$77	$='SHEETNAME'!F95-'SHEETNAME'!$F$92	$='SHEETNAME'!F110-'SHEETNAME'!$F$107	$='SHEETNAME'!F125-'SHEETNAME'!$F$122	$='SHEETNAME'!F140-'SHEETNAME'!$F$137	#DIV/0!	#DIV/0!
60	$='SHEETNAME'!F6-'SHEETNAME'!$F$2	$='SHEETNAME'!F21-'SHEETNAME'!$F$17	$='SHEETNAME'!F36-'SHEETNAME'!$F$32	$='SHEETNAME'!F51-'SHEETNAME'!$F$47	$='SHEETNAME'!F66-'SHEETNAME'!$F$62	$='SHEETNAME'!F81-'SHEETNAME'!$F$77	$='SHEETNAME'!F96-'SHEETNAME'!$F$92	$='SHEETNAME'!F111-'SHEETNAME'!$F$107	$='SHEETNAME'!F126-'SHEETNAME'!$F$122	$='SHEETNAME'!F141-'SHEETNAME'!$F$137	#DIV/0!	#DIV/0!
75	$='SHEETNAME'!F7-'SHEETNAME'!$F$2	$='SHEETNAME'!F22-'SHEETNAME'!$F$17	$='SHEETNAME'!F37-'SHEETNAME'!$F$32	$='SHEETNAME'!F52-'SHEETNAME'!$F$47	$='SHEETNAME'!F67-'SHEETNAME'!$F$62	$='SHEETNAME'!F82-'SHEETNAME'!$F$77	$='SHEETNAME'!F97-'SHEETNAME'!$F$92	$='SHEETNAME'!F112-'SHEETNAME'!$F$107	$='SHEETNAME'!F127-'SHEETNAME'!$F$122	$='SHEETNAME'!F142-'SHEETNAME'!$F$137	#DIV/0!	#DIV/0!
90	$='SHEETNAME'!F8-'SHEETNAME'!$F$2	$='SHEETNAME'!F23-'SHEETNAME'!$F$17	$='SHEETNAME'!F38-'SHEETNAME'!$F$32	$='SHEETNAME'!F53-'SHEETNAME'!$F$47	$='SHEETNAME'!F68-'SHEETNAME'!$F$62	$='SHEETNAME'!F83-'SHEETNAME'!$F$77	$='SHEETNAME'!F98-'SHEETNAME'!$F$92	$='SHEETNAME'!F113-'SHEETNAME'!$F$107	$='SHEETNAME'!F128-'SHEETNAME'!$F$122	$='SHEETNAME'!F143-'SHEETNAME'!$F$137	#DIV/0!	#DIV/0!
105	$='SHEETNAME'!F9-'SHEETNAME'!$F$2	$='SHEETNAME'!F24-'SHEETNAME'!$F$17	$='SHEETNAME'!F39-'SHEETNAME'!$F$32	$='SHEETNAME'!F54-'SHEETNAME'!$F$47	$='SHEETNAME'!F69-'SHEETNAME'!$F$62	$='SHEETNAME'!F84-'SHEETNAME'!$F$77	$='SHEETNAME'!F99-'SHEETNAME'!$F$92	$='SHEETNAME'!F114-'SHEETNAME'!$F$107	$='SHEETNAME'!F129-'SHEETNAME'!$F$122	$='SHEETNAME'!F144-'SHEETNAME'!$F$137	#DIV/0!	#DIV/0!
120	$='SHEETNAME'!F10-'SHEETNAME'!$F$2	$='SHEETNAME'!F25-'SHEETNAME'!$F$17	$='SHEETNAME'!F40-'SHEETNAME'!$F$32	$='SHEETNAME'!F55-'SHEETNAME'!$F$47	$='SHEETNAME'!F70-'SHEETNAME'!$F$62	$='SHEETNAME'!F85-'SHEETNAME'!$F$77	$='SHEETNAME'!F100-'SHEETNAME'!$F$92	$='SHEETNAME'!F115-'SHEETNAME'!$F$107	$='SHEETNAME'!F130-'SHEETNAME'!$F$122	$='SHEETNAME'!F145-'SHEETNAME'!$F$137	#DIV/0!	#DIV/0!
ΔVLF
time	rat1	rat2	rat3	rat4	Rat 5	Rat 6	Rat 7	Rat 8	Rat 9	Rat 10	Mean	SEM
0	$='SHEETNAME'!G2-'SHEETNAME'!$G$2	$='SHEETNAME'!G17-'SHEETNAME'!$G$17	$='SHEETNAME'!G32-'SHEETNAME'!$G$32	$='SHEETNAME'!G47-'SHEETNAME'!$G$47	$='SHEETNAME'!G62-'SHEETNAME'!$G$62	$='SHEETNAME'!G77-'SHEETNAME'!$G$77	$='SHEETNAME'!G92-'SHEETNAME'!$G$92	$='SHEETNAME'!G107-'SHEETNAME'!$G$107	$='SHEETNAME'!G122-'SHEETNAME'!$G$122	$='SHEETNAME'!G137-'SHEETNAME'!$G$137	#DIV/0!	#DIV/0!
15	$='SHEETNAME'!G3-'SHEETNAME'!$G$2	$='SHEETNAME'!G18-'SHEETNAME'!$G$17	$='SHEETNAME'!G33-'SHEETNAME'!$G$32	$='SHEETNAME'!G48-'SHEETNAME'!$G$47	$='SHEETNAME'!G63-'SHEETNAME'!$G$62	$='SHEETNAME'!G78-'SHEETNAME'!$G$77	$='SHEETNAME'!G93-'SHEETNAME'!$G$92	$='SHEETNAME'!G108-'SHEETNAME'!$G$107	$='SHEETNAME'!G123-'SHEETNAME'!$G$122	$='SHEETNAME'!G138-'SHEETNAME'!$G$137	#DIV/0!	#DIV/0!
30	$='SHEETNAME'!G4-'SHEETNAME'!$G$2	$='SHEETNAME'!G19-'SHEETNAME'!$G$17	$='SHEETNAME'!G34-'SHEETNAME'!$G$32	$='SHEETNAME'!G49-'SHEETNAME'!$G$47	$='SHEETNAME'!G64-'SHEETNAME'!$G$62	$='SHEETNAME'!G79-'SHEETNAME'!$G$77	$='SHEETNAME'!G94-'SHEETNAME'!$G$92	$='SHEETNAME'!G109-'SHEETNAME'!$G$107	$='SHEETNAME'!G124-'SHEETNAME'!$G$122	$='SHEETNAME'!G139-'SHEETNAME'!$G$137	#DIV/0!	#DIV/0!
45	$='SHEETNAME'!G5-'SHEETNAME'!$G$2	$='SHEETNAME'!G20-'SHEETNAME'!$G$17	$='SHEETNAME'!G35-'SHEETNAME'!$G$32	$='SHEETNAME'!G50-'SHEETNAME'!$G$47	$='SHEETNAME'!G65-'SHEETNAME'!$G$62	$='SHEETNAME'!G80-'SHEETNAME'!$G$77	$='SHEETNAME'!G95-'SHEETNAME'!$G$92	$='SHEETNAME'!G110-'SHEETNAME'!$G$107	$='SHEETNAME'!G125-'SHEETNAME'!$G$122	$='SHEETNAME'!G140-'SHEETNAME'!$G$137	#DIV/0!	#DIV/0!
60	$='SHEETNAME'!G6-'SHEETNAME'!$G$2	$='SHEETNAME'!G21-'SHEETNAME'!$G$17	$='SHEETNAME'!G36-'SHEETNAME'!$G$32	$='SHEETNAME'!G51-'SHEETNAME'!$G$47	$='SHEETNAME'!G66-'SHEETNAME'!$G$62	$='SHEETNAME'!G81-'SHEETNAME'!$G$77	$='SHEETNAME'!G96-'SHEETNAME'!$G$92	$='SHEETNAME'!G111-'SHEETNAME'!$G$107	$='SHEETNAME'!G126-'SHEETNAME'!$G$122	$='SHEETNAME'!G141-'SHEETNAME'!$G$137	#DIV/0!	#DIV/0!
75	$='SHEETNAME'!G7-'SHEETNAME'!$G$2	$='SHEETNAME'!G22-'SHEETNAME'!$G$17	$='SHEETNAME'!G37-'SHEETNAME'!$G$32	$='SHEETNAME'!G52-'SHEETNAME'!$G$47	$='SHEETNAME'!G67-'SHEETNAME'!$G$62	$='SHEETNAME'!G82-'SHEETNAME'!$G$77	$='SHEETNAME'!G97-'SHEETNAME'!$G$92	$='SHEETNAME'!G112-'SHEETNAME'!$G$107	$='SHEETNAME'!G127-'SHEETNAME'!$G$122	$='SHEETNAME'!G142-'SHEETNAME'!$G$137	#DIV/0!	#DIV/0!
90	$='SHEETNAME'!G8-'SHEETNAME'!$G$2	$='SHEETNAME'!G23-'SHEETNAME'!$G$17	$='SHEETNAME'!G38-'SHEETNAME'!$G$32	$='SHEETNAME'!G53-'SHEETNAME'!$G$47	$='SHEETNAME'!G68-'SHEETNAME'!$G$62	$='SHEETNAME'!G83-'SHEETNAME'!$G$77	$='SHEETNAME'!G98-'SHEETNAME'!$G$92	$='SHEETNAME'!G113-'SHEETNAME'!$G$107	$='SHEETNAME'!G128-'SHEETNAME'!$G$122	$='SHEETNAME'!G143-'SHEETNAME'!$G$137	#DIV/0!	#DIV/0!
105	$='SHEETNAME'!G9-'SHEETNAME'!$G$2	$='SHEETNAME'!G24-'SHEETNAME'!$G$17	$='SHEETNAME'!G39-'SHEETNAME'!$G$32	$='SHEETNAME'!G54-'SHEETNAME'!$G$47	$='SHEETNAME'!G69-'SHEETNAME'!$G$62	$='SHEETNAME'!G84-'SHEETNAME'!$G$77	$='SHEETNAME'!G99-'SHEETNAME'!$G$92	$='SHEETNAME'!G114-'SHEETNAME'!$G$107	$='SHEETNAME'!G129-'SHEETNAME'!$G$122	$='SHEETNAME'!G144-'SHEETNAME'!$G$137	#DIV/0!	#DIV/0!
120	$='SHEETNAME'!G10-'SHEETNAME'!$G$2	$='SHEETNAME'!G25-'SHEETNAME'!$G$17	$='SHEETNAME'!G40-'SHEETNAME'!$G$32	$='SHEETNAME'!G55-'SHEETNAME'!$G$47	$='SHEETNAME'!G70-'SHEETNAME'!$G$62	$='SHEETNAME'!G85-'SHEETNAME'!$G$77	$='SHEETNAME'!G100-'SHEETNAME'!$G$92	$='SHEETNAME'!G115-'SHEETNAME'!$G$107	$='SHEETNAME'!G130-'SHEETNAME'!$G$122	$='SHEETNAME'!G145-'SHEETNAME'!$G$137	#DIV/0!	#DIV/0!
ΔLF ms2
Time	Rat 1	Rat 2	Rat 3	Rat 4	Rat 5	Rat 6	Rat 7	Rat 8	Rat 9	Rat 10	Mean	SEM
0	$='SHEETNAME'!H2-'SHEETNAME'!$H$2	$='SHEETNAME'!H17-'SHEETNAME'!$H$17	$='SHEETNAME'!H32-'SHEETNAME'!$H$32	$='SHEETNAME'!H47-'SHEETNAME'!$H$47	$='SHEETNAME'!H62-'SHEETNAME'!$H$62	$='SHEETNAME'!H77-'SHEETNAME'!$H$77	$='SHEETNAME'!H92-'SHEETNAME'!$H$92	$='SHEETNAME'!H107-'SHEETNAME'!$H$107	$='SHEETNAME'!H122-'SHEETNAME'!$H$122	$='SHEETNAME'!H137-'SHEETNAME'!$H$137	#DIV/0!	#DIV/0!
15	$='SHEETNAME'!H3-'SHEETNAME'!$H$2	$='SHEETNAME'!H18-'SHEETNAME'!$H$17	$='SHEETNAME'!H33-'SHEETNAME'!$H$32	$='SHEETNAME'!H48-'SHEETNAME'!$H$47	$='SHEETNAME'!H63-'SHEETNAME'!$H$62	$='SHEETNAME'!H78-'SHEETNAME'!$H$77	$='SHEETNAME'!H93-'SHEETNAME'!$H$92	$='SHEETNAME'!H108-'SHEETNAME'!$H$107	$='SHEETNAME'!H123-'SHEETNAME'!$H$122	$='SHEETNAME'!H138-'SHEETNAME'!$H$137	#DIV/0!	#DIV/0!
30	$='SHEETNAME'!H4-'SHEETNAME'!$H$2	$='SHEETNAME'!H19-'SHEETNAME'!$H$17	$='SHEETNAME'!H34-'SHEETNAME'!$H$32	$='SHEETNAME'!H49-'SHEETNAME'!$H$47	$='SHEETNAME'!H64-'SHEETNAME'!$H$62	$='SHEETNAME'!H79-'SHEETNAME'!$H$77	$='SHEETNAME'!H94-'SHEETNAME'!$H$92	$='SHEETNAME'!H109-'SHEETNAME'!$H$107	$='SHEETNAME'!H124-'SHEETNAME'!$H$122	$='SHEETNAME'!H139-'SHEETNAME'!$H$137	#DIV/0!	#DIV/0!
45	$='SHEETNAME'!H5-'SHEETNAME'!$H$2	$='SHEETNAME'!H20-'SHEETNAME'!$H$17	$='SHEETNAME'!H35-'SHEETNAME'!$H$32	$='SHEETNAME'!H50-'SHEETNAME'!$H$47	$='SHEETNAME'!H65-'SHEETNAME'!$H$62	$='SHEETNAME'!H80-'SHEETNAME'!$H$77	$='SHEETNAME'!H95-'SHEETNAME'!$H$92	$='SHEETNAME'!H110-'SHEETNAME'!$H$107	$='SHEETNAME'!H125-'SHEETNAME'!$H$122	$='SHEETNAME'!H140-'SHEETNAME'!$H$137	#DIV/0!	#DIV/0!
60	$='SHEETNAME'!H6-'SHEETNAME'!$H$2	$='SHEETNAME'!H21-'SHEETNAME'!$H$17	$='SHEETNAME'!H36-'SHEETNAME'!$H$32	$='SHEETNAME'!H51-'SHEETNAME'!$H$47	$='SHEETNAME'!H66-'SHEETNAME'!$H$62	$='SHEETNAME'!H81-'SHEETNAME'!$H$77	$='SHEETNAME'!H96-'SHEETNAME'!$H$92	$='SHEETNAME'!H111-'SHEETNAME'!$H$107	$='SHEETNAME'!H126-'SHEETNAME'!$H$122	$='SHEETNAME'!H141-'SHEETNAME'!$H$137	#DIV/0!	#DIV/0!
75	$='SHEETNAME'!H7-'SHEETNAME'!$H$2	$='SHEETNAME'!H22-'SHEETNAME'!$H$17	$='SHEETNAME'!H37-'SHEETNAME'!$H$32	$='SHEETNAME'!H52-'SHEETNAME'!$H$47	$='SHEETNAME'!H67-'SHEETNAME'!$H$62	$='SHEETNAME'!H82-'SHEETNAME'!$H$77	$='SHEETNAME'!H97-'SHEETNAME'!$H$92	$='SHEETNAME'!H112-'SHEETNAME'!$H$107	$='SHEETNAME'!H127-'SHEETNAME'!$H$122	$='SHEETNAME'!H142-'SHEETNAME'!$H$137	#DIV/0!	#DIV/0!
90	$='SHEETNAME'!H8-'SHEETNAME'!$H$2	$='SHEETNAME'!H23-'SHEETNAME'!$H$17	$='SHEETNAME'!H38-'SHEETNAME'!$H$32	$='SHEETNAME'!H53-'SHEETNAME'!$H$47	$='SHEETNAME'!H68-'SHEETNAME'!$H$62	$='SHEETNAME'!H83-'SHEETNAME'!$H$77	$='SHEETNAME'!H98-'SHEETNAME'!$H$92	$='SHEETNAME'!H113-'SHEETNAME'!$H$107	$='SHEETNAME'!H128-'SHEETNAME'!$H$122	$='SHEETNAME'!H143-'SHEETNAME'!$H$137	#DIV/0!	#DIV/0!
105	$='SHEETNAME'!H9-'SHEETNAME'!$H$2	$='SHEETNAME'!H24-'SHEETNAME'!$H$17	$='SHEETNAME'!H39-'SHEETNAME'!$H$32	$='SHEETNAME'!H54-'SHEETNAME'!$H$47	$='SHEETNAME'!H69-'SHEETNAME'!$H$62	$='SHEETNAME'!H84-'SHEETNAME'!$H$77	$='SHEETNAME'!H99-'SHEETNAME'!$H$92	$='SHEETNAME'!H114-'SHEETNAME'!$H$107	$='SHEETNAME'!H129-'SHEETNAME'!$H$122	$='SHEETNAME'!H144-'SHEETNAME'!$H$137	#DIV/0!	#DIV/0!
120	$='SHEETNAME'!H10-'SHEETNAME'!$H$2	$='SHEETNAME'!H25-'SHEETNAME'!$H$17	$='SHEETNAME'!H40-'SHEETNAME'!$H$32	$='SHEETNAME'!H55-'SHEETNAME'!$H$47	$='SHEETNAME'!H70-'SHEETNAME'!$H$62	$='SHEETNAME'!H85-'SHEETNAME'!$H$77	$='SHEETNAME'!H100-'SHEETNAME'!$H$92	$='SHEETNAME'!H115-'SHEETNAME'!$H$107	$='SHEETNAME'!H130-'SHEETNAME'!$H$122	$='SHEETNAME'!H145-'SHEETNAME'!$H$137	#DIV/0!	#DIV/0!
ΔHFms2
time	rat1	rat2	rat3	rat4	Rat 5	Rat 6	Rat 7	Rat 8	Rat 9	Rat 10	Mean	SEM
0	$='SHEETNAME'!I2-'SHEETNAME'!$I$2	$='SHEETNAME'!I17-'SHEETNAME'!$I$17	$='SHEETNAME'!I32-'SHEETNAME'!$I$32	$='SHEETNAME'!I47-'SHEETNAME'!$I$47	$='SHEETNAME'!I62-'SHEETNAME'!$I$62	$='SHEETNAME'!I77-'SHEETNAME'!$I$77	$='SHEETNAME'!I92-'SHEETNAME'!$I$92	$='SHEETNAME'!I107-'SHEETNAME'!$I$107	$='SHEETNAME'!I122-'SHEETNAME'!$I$122	$='SHEETNAME'!I137-'SHEETNAME'!$I$137	#DIV/0!	#DIV/0!
15	$='SHEETNAME'!I3-'SHEETNAME'!$I$2	$='SHEETNAME'!I18-'SHEETNAME'!$I$17	$='SHEETNAME'!I33-'SHEETNAME'!$I$32	$='SHEETNAME'!I48-'SHEETNAME'!$I$47	$='SHEETNAME'!I63-'SHEETNAME'!$I$62	$='SHEETNAME'!I78-'SHEETNAME'!$I$77	$='SHEETNAME'!I93-'SHEETNAME'!$I$92	$='SHEETNAME'!I108-'SHEETNAME'!$I$107	$='SHEETNAME'!I123-'SHEETNAME'!$I$122	$='SHEETNAME'!I138-'SHEETNAME'!$I$137	#DIV/0!	#DIV/0!
30	$='SHEETNAME'!I4-'SHEETNAME'!$I$2	$='SHEETNAME'!I19-'SHEETNAME'!$I$17	$='SHEETNAME'!I34-'SHEETNAME'!$I$32	$='SHEETNAME'!I49-'SHEETNAME'!$I$47	$='SHEETNAME'!I64-'SHEETNAME'!$I$62	$='SHEETNAME'!I79-'SHEETNAME'!$I$77	$='SHEETNAME'!I94-'SHEETNAME'!$I$92	$='SHEETNAME'!I109-'SHEETNAME'!$I$107	$='SHEETNAME'!I124-'SHEETNAME'!$I$122	$='SHEETNAME'!I139-'SHEETNAME'!$I$137	#DIV/0!	#DIV/0!
45	$='SHEETNAME'!I5-'SHEETNAME'!$I$2	$='SHEETNAME'!I20-'SHEETNAME'!$I$17	$='SHEETNAME'!I35-'SHEETNAME'!$I$32	$='SHEETNAME'!I50-'SHEETNAME'!$I$47	$='SHEETNAME'!I65-'SHEETNAME'!$I$62	$='SHEETNAME'!I80-'SHEETNAME'!$I$77	$='SHEETNAME'!I95-'SHEETNAME'!$I$92	$='SHEETNAME'!I110-'SHEETNAME'!$I$107	$='SHEETNAME'!I125-'SHEETNAME'!$I$122	$='SHEETNAME'!I140-'SHEETNAME'!$I$137	#DIV/0!	#DIV/0!
60	$='SHEETNAME'!I6-'SHEETNAME'!$I$2	$='SHEETNAME'!I21-'SHEETNAME'!$I$17	$='SHEETNAME'!I36-'SHEETNAME'!$I$32	$='SHEETNAME'!I51-'SHEETNAME'!$I$47	$='SHEETNAME'!I66-'SHEETNAME'!$I$62	$='SHEETNAME'!I81-'SHEETNAME'!$I$77	$='SHEETNAME'!I96-'SHEETNAME'!$I$92	$='SHEETNAME'!I111-'SHEETNAME'!$I$107	$='SHEETNAME'!I126-'SHEETNAME'!$I$122	$='SHEETNAME'!I141-'SHEETNAME'!$I$137	#DIV/0!	#DIV/0!
75	$='SHEETNAME'!I7-'SHEETNAME'!$I$2	$='SHEETNAME'!I22-'SHEETNAME'!$I$17	$='SHEETNAME'!I37-'SHEETNAME'!$I$32	$='SHEETNAME'!I52-'SHEETNAME'!$I$47	$='SHEETNAME'!I67-'SHEETNAME'!$I$62	$='SHEETNAME'!I82-'SHEETNAME'!$I$77	$='SHEETNAME'!I97-'SHEETNAME'!$I$92	$='SHEETNAME'!I112-'SHEETNAME'!$I$107	$='SHEETNAME'!I127-'SHEETNAME'!$I$122	$='SHEETNAME'!I142-'SHEETNAME'!$I$137	#DIV/0!	#DIV/0!
90	$='SHEETNAME'!I8-'SHEETNAME'!$I$2	$='SHEETNAME'!I23-'SHEETNAME'!$I$17	$='SHEETNAME'!I38-'SHEETNAME'!$I$32	$='SHEETNAME'!I53-'SHEETNAME'!$I$47	$='SHEETNAME'!I68-'SHEETNAME'!$I$62	$='SHEETNAME'!I83-'SHEETNAME'!$I$77	$='SHEETNAME'!I98-'SHEETNAME'!$I$92	$='SHEETNAME'!I113-'SHEETNAME'!$I$107	$='SHEETNAME'!I128-'SHEETNAME'!$I$122	$='SHEETNAME'!I143-'SHEETNAME'!$I$137	#DIV/0!	#DIV/0!
105	$='SHEETNAME'!I9-'SHEETNAME'!$I$2	$='SHEETNAME'!I24-'SHEETNAME'!$I$17	$='SHEETNAME'!I39-'SHEETNAME'!$I$32	$='SHEETNAME'!I54-'SHEETNAME'!$I$47	$='SHEETNAME'!I69-'SHEETNAME'!$I$62	$='SHEETNAME'!I84-'SHEETNAME'!$I$77	$='SHEETNAME'!I99-'SHEETNAME'!$I$92	$='SHEETNAME'!I114-'SHEETNAME'!$I$107	$='SHEETNAME'!I129-'SHEETNAME'!$I$122	$='SHEETNAME'!I144-'SHEETNAME'!$I$137	#DIV/0!	#DIV/0!
120	$='SHEETNAME'!I10-'SHEETNAME'!$I$2	$='SHEETNAME'!I25-'SHEETNAME'!$I$17	$='SHEETNAME'!I40-'SHEETNAME'!$I$32	$='SHEETNAME'!I55-'SHEETNAME'!$I$47	$='SHEETNAME'!I70-'SHEETNAME'!$I$62	$='SHEETNAME'!I85-'SHEETNAME'!$I$77	$='SHEETNAME'!I100-'SHEETNAME'!$I$92	$='SHEETNAME'!I115-'SHEETNAME'!$I$107	$='SHEETNAME'!I130-'SHEETNAME'!$I$122	$='SHEETNAME'!I145-'SHEETNAME'!$I$137	#DIV/0!	#DIV/0!
ΔLF nu
Time	Rat 1	Rat 2	Rat 3	Rat 4	Rat 5	Rat 6	Rat 7	Rat 8	Rat 9	Rat 10	Mean	SEM
0	$='SHEETNAME'!J2-'SHEETNAME'!$J$2	$='SHEETNAME'!J17-'SHEETNAME'!$J$17	$='SHEETNAME'!J32-'SHEETNAME'!$J$32	$='SHEETNAME'!J47-'SHEETNAME'!$J$47	$='SHEETNAME'!J62-'SHEETNAME'!$J$62	$='SHEETNAME'!J77-'SHEETNAME'!$J$77	$='SHEETNAME'!J92-'SHEETNAME'!$J$92	$='SHEETNAME'!J107-'SHEETNAME'!$J$107	$='SHEETNAME'!J122-'SHEETNAME'!$J$122	$='SHEETNAME'!J137-'SHEETNAME'!$J$137	#DIV/0!	#DIV/0!
15	$='SHEETNAME'!J3-'SHEETNAME'!$J$2	$='SHEETNAME'!J18-'SHEETNAME'!$J$17	$='SHEETNAME'!J33-'SHEETNAME'!$J$32	$='SHEETNAME'!J48-'SHEETNAME'!$J$47	$='SHEETNAME'!J63-'SHEETNAME'!$J$62	$='SHEETNAME'!J78-'SHEETNAME'!$J$77	$='SHEETNAME'!J93-'SHEETNAME'!$J$92	$='SHEETNAME'!J108-'SHEETNAME'!$J$107	$='SHEETNAME'!J123-'SHEETNAME'!$J$122	$='SHEETNAME'!J138-'SHEETNAME'!$J$137	#DIV/0!	#DIV/0!
30	$='SHEETNAME'!J4-'SHEETNAME'!$J$2	$='SHEETNAME'!J19-'SHEETNAME'!$J$17	$='SHEETNAME'!J34-'SHEETNAME'!$J$32	$='SHEETNAME'!J49-'SHEETNAME'!$J$47	$='SHEETNAME'!J64-'SHEETNAME'!$J$62	$='SHEETNAME'!J79-'SHEETNAME'!$J$77	$='SHEETNAME'!J94-'SHEETNAME'!$J$92	$='SHEETNAME'!J109-'SHEETNAME'!$J$107	$='SHEETNAME'!J124-'SHEETNAME'!$J$122	$='SHEETNAME'!J139-'SHEETNAME'!$J$137	#DIV/0!	#DIV/0!
45	$='SHEETNAME'!J5-'SHEETNAME'!$J$2	$='SHEETNAME'!J20-'SHEETNAME'!$J$17	$='SHEETNAME'!J35-'SHEETNAME'!$J$32	$='SHEETNAME'!J50-'SHEETNAME'!$J$47	$='SHEETNAME'!J65-'SHEETNAME'!$J$62	$='SHEETNAME'!J80-'SHEETNAME'!$J$77	$='SHEETNAME'!J95-'SHEETNAME'!$J$92	$='SHEETNAME'!J110-'SHEETNAME'!$J$107	$='SHEETNAME'!J125-'SHEETNAME'!$J$122	$='SHEETNAME'!J140-'SHEETNAME'!$J$137	#DIV/0!	#DIV/0!
60	$='SHEETNAME'!J6-'SHEETNAME'!$J$2	$='SHEETNAME'!J21-'SHEETNAME'!$J$17	$='SHEETNAME'!J36-'SHEETNAME'!$J$32	$='SHEETNAME'!J51-'SHEETNAME'!$J$47	$='SHEETNAME'!J66-'SHEETNAME'!$J$62	$='SHEETNAME'!J81-'SHEETNAME'!$J$77	$='SHEETNAME'!J96-'SHEETNAME'!$J$92	$='SHEETNAME'!J111-'SHEETNAME'!$J$107	$='SHEETNAME'!J126-'SHEETNAME'!$J$122	$='SHEETNAME'!J141-'SHEETNAME'!$J$137	#DIV/0!	#DIV/0!
75	$='SHEETNAME'!J7-'SHEETNAME'!$J$2	$='SHEETNAME'!J22-'SHEETNAME'!$J$17	$='SHEETNAME'!J37-'SHEETNAME'!$J$32	$='SHEETNAME'!J52-'SHEETNAME'!$J$47	$='SHEETNAME'!J67-'SHEETNAME'!$J$62	$='SHEETNAME'!J82-'SHEETNAME'!$J$77	$='SHEETNAME'!J97-'SHEETNAME'!$J$92	$='SHEETNAME'!J112-'SHEETNAME'!$J$107	$='SHEETNAME'!J127-'SHEETNAME'!$J$122	$='SHEETNAME'!J142-'SHEETNAME'!$J$137	#DIV/0!	#DIV/0!
90	$='SHEETNAME'!J8-'SHEETNAME'!$J$2	$='SHEETNAME'!J23-'SHEETNAME'!$J$17	$='SHEETNAME'!J38-'SHEETNAME'!$J$32	$='SHEETNAME'!J53-'SHEETNAME'!$J$47	$='SHEETNAME'!J68-'SHEETNAME'!$J$62	$='SHEETNAME'!J83-'SHEETNAME'!$J$77	$='SHEETNAME'!J98-'SHEETNAME'!$J$92	$='SHEETNAME'!J113-'SHEETNAME'!$J$107	$='SHEETNAME'!J128-'SHEETNAME'!$J$122	$='SHEETNAME'!J143-'SHEETNAME'!$J$137	#DIV/0!	#DIV/0!
105	$='SHEETNAME'!J9-'SHEETNAME'!$J$2	$='SHEETNAME'!J24-'SHEETNAME'!$J$17	$='SHEETNAME'!J39-'SHEETNAME'!$J$32	$='SHEETNAME'!J54-'SHEETNAME'!$J$47	$='SHEETNAME'!J69-'SHEETNAME'!$J$62	$='SHEETNAME'!J84-'SHEETNAME'!$J$77	$='SHEETNAME'!J99-'SHEETNAME'!$J$92	$='SHEETNAME'!J114-'SHEETNAME'!$J$107	$='SHEETNAME'!J129-'SHEETNAME'!$J$122	$='SHEETNAME'!J144-'SHEETNAME'!$J$137	#DIV/0!	#DIV/0!
120	$='SHEETNAME'!J10-'SHEETNAME'!$J$2	$='SHEETNAME'!J25-'SHEETNAME'!$J$17	$='SHEETNAME'!J40-'SHEETNAME'!$J$32	$='SHEETNAME'!J55-'SHEETNAME'!$J$47	$='SHEETNAME'!J70-'SHEETNAME'!$J$62	$='SHEETNAME'!J85-'SHEETNAME'!$J$77	$='SHEETNAME'!J100-'SHEETNAME'!$J$92	$='SHEETNAME'!J115-'SHEETNAME'!$J$107	$='SHEETNAME'!J130-'SHEETNAME'!$J$122	$='SHEETNAME'!J145-'SHEETNAME'!$J$137	#DIV/0!	#DIV/0!
ΔHFnu
Time	Rat 1	Rat 2	Rat 3	Rat 4	Rat 5	Rat 6	Rat 7	Rat 8	Rat 9	Rat 10	Mean	SEM
0	$='SHEETNAME'!K2-'SHEETNAME'!$K$2	$='SHEETNAME'!K17-'SHEETNAME'!$K$17	$='SHEETNAME'!K32-'SHEETNAME'!$K$32	$='SHEETNAME'!K47-'SHEETNAME'!$K$47	$='SHEETNAME'!K62-'SHEETNAME'!$K$62	$='SHEETNAME'!K77-'SHEETNAME'!$K$77	$='SHEETNAME'!K92-'SHEETNAME'!$K$92	$='SHEETNAME'!K107-'SHEETNAME'!$K$107	$='SHEETNAME'!K122-'SHEETNAME'!$K$122	$='SHEETNAME'!K137-'SHEETNAME'!$K$137	#DIV/0!	#DIV/0!
15	$='SHEETNAME'!K3-'SHEETNAME'!$K$2	$='SHEETNAME'!K18-'SHEETNAME'!$K$17	$='SHEETNAME'!K33-'SHEETNAME'!$K$32	$='SHEETNAME'!K48-'SHEETNAME'!$K$47	$='SHEETNAME'!K63-'SHEETNAME'!$K$62	$='SHEETNAME'!K78-'SHEETNAME'!$K$77	$='SHEETNAME'!K93-'SHEETNAME'!$K$92	$='SHEETNAME'!K108-'SHEETNAME'!$K$107	$='SHEETNAME'!K123-'SHEETNAME'!$K$122	$='SHEETNAME'!K138-'SHEETNAME'!$K$137	#DIV/0!	#DIV/0!
30	$='SHEETNAME'!K4-'SHEETNAME'!$K$2	$='SHEETNAME'!K19-'SHEETNAME'!$K$17	$='SHEETNAME'!K34-'SHEETNAME'!$K$32	$='SHEETNAME'!K49-'SHEETNAME'!$K$47	$='SHEETNAME'!K64-'SHEETNAME'!$K$62	$='SHEETNAME'!K79-'SHEETNAME'!$K$77	$='SHEETNAME'!K94-'SHEETNAME'!$K$92	$='SHEETNAME'!K109-'SHEETNAME'!$K$107	$='SHEETNAME'!K124-'SHEETNAME'!$K$122	$='SHEETNAME'!K139-'SHEETNAME'!$K$137	#DIV/0!	#DIV/0!
45	$='SHEETNAME'!K5-'SHEETNAME'!$K$2	$='SHEETNAME'!K20-'SHEETNAME'!$K$17	$='SHEETNAME'!K35-'SHEETNAME'!$K$32	$='SHEETNAME'!K50-'SHEETNAME'!$K$47	$='SHEETNAME'!K65-'SHEETNAME'!$K$62	$='SHEETNAME'!K80-'SHEETNAME'!$K$77	$='SHEETNAME'!K95-'SHEETNAME'!$K$92	$='SHEETNAME'!K110-'SHEETNAME'!$K$107	$='SHEETNAME'!K125-'SHEETNAME'!$K$122	$='SHEETNAME'!K140-'SHEETNAME'!$K$137	#DIV/0!	#DIV/0!
60	$='SHEETNAME'!K6-'SHEETNAME'!$K$2	$='SHEETNAME'!K21-'SHEETNAME'!$K$17	$='SHEETNAME'!K36-'SHEETNAME'!$K$32	$='SHEETNAME'!K51-'SHEETNAME'!$K$47	$='SHEETNAME'!K66-'SHEETNAME'!$K$62	$='SHEETNAME'!K81-'SHEETNAME'!$K$77	$='SHEETNAME'!K96-'SHEETNAME'!$K$92	$='SHEETNAME'!K111-'SHEETNAME'!$K$107	$='SHEETNAME'!K126-'SHEETNAME'!$K$122	$='SHEETNAME'!K141-'SHEETNAME'!$K$137	#DIV/0!	#DIV/0!
75	$='SHEETNAME'!K7-'SHEETNAME'!$K$2	$='SHEETNAME'!K22-'SHEETNAME'!$K$17	$='SHEETNAME'!K37-'SHEETNAME'!$K$32	$='SHEETNAME'!K52-'SHEETNAME'!$K$47	$='SHEETNAME'!K67-'SHEETNAME'!$K$62	$='SHEETNAME'!K82-'SHEETNAME'!$K$77	$='SHEETNAME'!K97-'SHEETNAME'!$K$92	$='SHEETNAME'!K112-'SHEETNAME'!$K$107	$='SHEETNAME'!K127-'SHEETNAME'!$K$122	$='SHEETNAME'!K142-'SHEETNAME'!$K$137	#DIV/0!	#DIV/0!
90	$='SHEETNAME'!K8-'SHEETNAME'!$K$2	$='SHEETNAME'!K23-'SHEETNAME'!$K$17	$='SHEETNAME'!K38-'SHEETNAME'!$K$32	$='SHEETNAME'!K53-'SHEETNAME'!$K$47	$='SHEETNAME'!K68-'SHEETNAME'!$K$62	$='SHEETNAME'!K83-'SHEETNAME'!$K$77	$='SHEETNAME'!K98-'SHEETNAME'!$K$92	$='SHEETNAME'!K113-'SHEETNAME'!$K$107	$='SHEETNAME'!K128-'SHEETNAME'!$K$122	$='SHEETNAME'!K143-'SHEETNAME'!$K$137	#DIV/0!	#DIV/0!
105	$='SHEETNAME'!K9-'SHEETNAME'!$K$2	$='SHEETNAME'!K24-'SHEETNAME'!$K$17	$='SHEETNAME'!K39-'SHEETNAME'!$K$32	$='SHEETNAME'!K54-'SHEETNAME'!$K$47	$='SHEETNAME'!K69-'SHEETNAME'!$K$62	$='SHEETNAME'!K84-'SHEETNAME'!$K$77	$='SHEETNAME'!K99-'SHEETNAME'!$K$92	$='SHEETNAME'!K114-'SHEETNAME'!$K$107	$='SHEETNAME'!K129-'SHEETNAME'!$K$122	$='SHEETNAME'!K144-'SHEETNAME'!$K$137	#DIV/0!	#DIV/0!
120	$='SHEETNAME'!K10-'SHEETNAME'!$K$2	$='SHEETNAME'!K25-'SHEETNAME'!$K$17	$='SHEETNAME'!K40-'SHEETNAME'!$K$32	$='SHEETNAME'!K55-'SHEETNAME'!$K$47	$='SHEETNAME'!K70-'SHEETNAME'!$K$62	$='SHEETNAME'!K85-'SHEETNAME'!$K$77	$='SHEETNAME'!K100-'SHEETNAME'!$K$92	$='SHEETNAME'!K115-'SHEETNAME'!$K$107	$='SHEETNAME'!K130-'SHEETNAME'!$K$122	$='SHEETNAME'!K145-'SHEETNAME'!$K$137	#DIV/0!	#DIV/0!
ΔLF/HF ratio
Time	Rat 1	Rat 2	Rat 3	Rat 4	Rat 5	Rat 6	Rat 7	Rat 8	Rat 9	Rat 10	Mean	SEM
0	$='SHEETNAME'!L2-'SHEETNAME'!$L$2	$='SHEETNAME'!L17-'SHEETNAME'!$L$17	$='SHEETNAME'!L32-'SHEETNAME'!$L$32	$='SHEETNAME'!L47-'SHEETNAME'!$L$47	$='SHEETNAME'!L62-'SHEETNAME'!$L$62	$='SHEETNAME'!L77-'SHEETNAME'!$L$77	$='SHEETNAME'!L92-'SHEETNAME'!$L$92	$='SHEETNAME'!L107-'SHEETNAME'!$L$107	$='SHEETNAME'!L122-'SHEETNAME'!$L$122	$='SHEETNAME'!L137-'SHEETNAME'!$L$137	#DIV/0!	#DIV/0!
15	$='SHEETNAME'!L3-'SHEETNAME'!$L$2	$='SHEETNAME'!L18-'SHEETNAME'!$L$17	$='SHEETNAME'!L33-'SHEETNAME'!$L$32	$='SHEETNAME'!L48-'SHEETNAME'!$L$47	$='SHEETNAME'!L63-'SHEETNAME'!$L$62	$='SHEETNAME'!L78-'SHEETNAME'!$L$77	$='SHEETNAME'!L93-'SHEETNAME'!$L$92	$='SHEETNAME'!L108-'SHEETNAME'!$L$107	$='SHEETNAME'!L123-'SHEETNAME'!$L$122	$='SHEETNAME'!L138-'SHEETNAME'!$L$137	#DIV/0!	#DIV/0!
30	$='SHEETNAME'!L4-'SHEETNAME'!$L$2	$='SHEETNAME'!L19-'SHEETNAME'!$L$17	$='SHEETNAME'!L34-'SHEETNAME'!$L$32	$='SHEETNAME'!L49-'SHEETNAME'!$L$47	$='SHEETNAME'!L64-'SHEETNAME'!$L$62	$='SHEETNAME'!L79-'SHEETNAME'!$L$77	$='SHEETNAME'!L94-'SHEETNAME'!$L$92	$='SHEETNAME'!L109-'SHEETNAME'!$L$107	$='SHEETNAME'!L124-'SHEETNAME'!$L$122	$='SHEETNAME'!L139-'SHEETNAME'!$L$137	#DIV/0!	#DIV/0!
45	$='SHEETNAME'!L5-'SHEETNAME'!$L$2	$='SHEETNAME'!L20-'SHEETNAME'!$L$17	$='SHEETNAME'!L35-'SHEETNAME'!$L$32	$='SHEETNAME'!L50-'SHEETNAME'!$L$47	$='SHEETNAME'!L65-'SHEETNAME'!$L$62	$='SHEETNAME'!L80-'SHEETNAME'!$L$77	$='SHEETNAME'!L95-'SHEETNAME'!$L$92	$='SHEETNAME'!L110-'SHEETNAME'!$L$107	$='SHEETNAME'!L125-'SHEETNAME'!$L$122	$='SHEETNAME'!L140-'SHEETNAME'!$L$137	#DIV/0!	#DIV/0!
60	$='SHEETNAME'!L6-'SHEETNAME'!$L$2	$='SHEETNAME'!L21-'SHEETNAME'!$L$17	$='SHEETNAME'!L36-'SHEETNAME'!$L$32	$='SHEETNAME'!L51-'SHEETNAME'!$L$47	$='SHEETNAME'!L66-'SHEETNAME'!$L$62	$='SHEETNAME'!L81-'SHEETNAME'!$L$77	$='SHEETNAME'!L96-'SHEETNAME'!$L$92	$='SHEETNAME'!L111-'SHEETNAME'!$L$107	$='SHEETNAME'!L126-'SHEETNAME'!$L$122	$='SHEETNAME'!L141-'SHEETNAME'!$L$137	#DIV/0!	#DIV/0!
75	$='SHEETNAME'!L7-'SHEETNAME'!$L$2	$='SHEETNAME'!L22-'SHEETNAME'!$L$17	$='SHEETNAME'!L37-'SHEETNAME'!$L$32	$='SHEETNAME'!L52-'SHEETNAME'!$L$47	$='SHEETNAME'!L67-'SHEETNAME'!$L$62	$='SHEETNAME'!L82-'SHEETNAME'!$L$77	$='SHEETNAME'!L97-'SHEETNAME'!$L$92	$='SHEETNAME'!L112-'SHEETNAME'!$L$107	$='SHEETNAME'!L127-'SHEETNAME'!$L$122	$='SHEETNAME'!L142-'SHEETNAME'!$L$137	#DIV/0!	#DIV/0!
90	$='SHEETNAME'!L8-'SHEETNAME'!$L$2	$='SHEETNAME'!L23-'SHEETNAME'!$L$17	$='SHEETNAME'!L38-'SHEETNAME'!$L$32	$='SHEETNAME'!L53-'SHEETNAME'!$L$47	$='SHEETNAME'!L68-'SHEETNAME'!$L$62	$='SHEETNAME'!L83-'SHEETNAME'!$L$77	$='SHEETNAME'!L98-'SHEETNAME'!$L$92	$='SHEETNAME'!L113-'SHEETNAME'!$L$107	$='SHEETNAME'!L128-'SHEETNAME'!$L$122	$='SHEETNAME'!L143-'SHEETNAME'!$L$137	#DIV/0!	#DIV/0!
105	$='SHEETNAME'!L9-'SHEETNAME'!$L$2	$='SHEETNAME'!L24-'SHEETNAME'!$L$17	$='SHEETNAME'!L39-'SHEETNAME'!$L$32	$='SHEETNAME'!L54-'SHEETNAME'!$L$47	$='SHEETNAME'!L69-'SHEETNAME'!$L$62	$='SHEETNAME'!L84-'SHEETNAME'!$L$77	$='SHEETNAME'!L99-'SHEETNAME'!$L$92	$='SHEETNAME'!L114-'SHEETNAME'!$L$107	$='SHEETNAME'!L129-'SHEETNAME'!$L$122	$='SHEETNAME'!L144-'SHEETNAME'!$L$137	#DIV/0!	#DIV/0!
120	$='SHEETNAME'!L10-'SHEETNAME'!$L$2	$='SHEETNAME'!L25-'SHEETNAME'!$L$17	$='SHEETNAME'!L40-'SHEETNAME'!$L$32	$='SHEETNAME'!L55-'SHEETNAME'!$L$47	$='SHEETNAME'!L70-'SHEETNAME'!$L$62	$='SHEETNAME'!L85-'SHEETNAME'!$L$77	$='SHEETNAME'!L100-'SHEETNAME'!$L$92	$='SHEETNAME'!L115-'SHEETNAME'!$L$107	$='SHEETNAME'!L130-'SHEETNAME'!$L$122	$='SHEETNAME'!L145-'SHEETNAME'!$L$137	#DIV/0!	#DIV/0!

## Sheet: Sham Saline
Rat 1	SDNN	RMSSD	Range	Average HR	Total Power	VLF	LFms2	HFms2	Lf nu	HF nu	LF/HF	1	SDNN	RMSSD	Range	Average HR	Total Power	VLF	LFms2	HFms2	Lf nu	HF nu	LF/HF		Rat 1	Cycle Duration (s)	Max dP/dt (mmHg/s)	Min dP/dt (mmHg/s)	IRP (mmHg/s)	Tau (s)	PTI (mmHg.s)		Rat 1	Cycle Duration (s)	Max dP/dt (mmHg/s)	Min dP/dt (mmHg/s)	IRP (mmHg/s)	Tau (s)	PTI (mmHg.s)
Area 1	4.0471	2.5822	24.0208	387.438	17.1105	13.3461	0.9188	2.7131	24.4068	72.0709	0.3386		4.0471	2.5822	24.0208	387.438	17.1105	13.3461	0.9188	2.7131	24.4068	72.0709	0.3386		Area 1	0.154862	2733.51	-895.735	-417.491	0.0941624	6.91721	1	Area 1	0.154862	2733.51	-895.735	-417.491	0.0941624	6.91721
Area 2	4.7679	2.9623	38.2087	443.844	29.3089	25.6823	0.9079	2.0043	25.0349	55.267	0.453		4.7679	2.9623	38.2087	443.844	29.3089	25.6823	0.9079	2.0043	25.0349	55.267	0.453		Area 2	0.135194	2553.05	-916.332	-467.523	0.0826984	6.6013		Area 2	0.135194	2553.05	-916.332	-467.523	0.0826984	6.6013
Area 3	3.9636	2.6042	24.0208	387.173	13.5805	9.6398	0.979	2.842	24.8441	72.1192	0.3445		3.9636	2.6042	24.0208	387.173	13.5805	9.6398	0.979	2.842	24.8441	72.1192	0.3445		Area 3	0.15497	2731.42	-894.33	-417.169	0.0945616	6.92404		Area 3	0.15497	2731.42	-894.33	-417.169	0.0945616	6.92404
Area 4	4.1711	3.7781	29.6534	360.534	17.0004	9.236	1.2466	6.5159	16.0558	83.9205	0.1913		4.1711	3.7781	29.6534	360.534	17.0004	9.236	1.2466	6.5159	16.0558	83.9205	0.1913		Area 4	0.166401	3406.92	-983.838	-367.218	0.141861	7.48306		Area 4	0.166401	3406.92	-983.838	-367.218	0.141861	7.48306
Area 5	3.5005	3.4662	23.5165	399.183	11.7364	5.9999	0.7865	4.3555	13.7113	75.9269	0.1806		3.5005	3.4662	23.5165	399.183	11.7364	5.9999	0.7865	4.3555	13.7113	75.9269	0.1806		Area 5	0.150301	2686.58	-865.736	-397.032	0.0981749	6.96622		Area 5	0.150301	2686.58	-865.736	-397.032	0.0981749	6.96622
Area 6	3.7439	4.2514	25.8885	347.721	11.233	3.4168	1.7372	6.0789	22.2259	77.7741	0.2858		3.7439	4.2514	25.8885	347.721	11.233	3.4168	1.7372	6.0789	22.2259	77.7741	0.2858		Area 6	0.172542	2894.35	-887.232	-358.049	0.130704	7.23615		Area 6	0.172542	2894.35	-887.232	-358.049	0.130704	7.23615
Area 7	4.759	3.1895	28.2259	350.065	26.8131	21.1568	1.974	3.6822	34.9002	65.0998	0.5361		4.759	3.1895	28.2259	350.065	26.8131	21.1568	1.974	3.6822	34.9002	65.0998	0.5361		Area 7	0.171391	3422.53	-959.192	-316.77	0.139172	7.60354		Area 7	0.171391	3422.53	-959.192	-316.77	0.139172	7.60354
Area 8	4.362	2.5065	27.0814	366.459	17	5.6499	0.4984	2.9278	14.435	84.7938	0.1702		4.362	2.5065	27.0814	366.459	17	5.6499	0.4984	2.9278	14.435	84.7938	0.1702		Area 8	0.163722	3227.88	-990.516	-341.005	0.109004	7.84344		Area 8	0.163722	3227.88	-990.516	-341.005	0.109004	7.84344
Area 9	4.0838	3.3329	23.0007	368.224	19.2217	11.0451	0.7561	7.4027	9.2469	90.5366	0.1021		4.0838	3.3329	23.0007	368.224	19.2217	11.0451	0.7561	7.4027	9.2469	90.5366	0.1021		Area 9	0.162949	2298.25	-727.259	-352.407	0.108074	7.37259		Area 9	0.162949	2298.25	-727.259	-352.407	0.108074	7.37259
Area 10																									Area 10								Area 10
Area 11																									Area 11								Area 11
Area 12																									Area 12								Area 12
Area 13																									Area 13								Area 13
Rat 2	SDNN	RMSSD	Range	Average HR	Total Power	VLF	LFms2	HFms2	Lf nu	HF nu	LF/HF	1	SDNN	RMSSD	Range	Average HR	Total Power	VLF	LFms2	HFms2	Lf nu	HF nu	LF/HF		Rat 2	Cycle Duration (s)	Max dP/dt (mmHg/s)	Min dP/dt (mmHg/s)	IRP (mmHg/s)	Tau (s)	PTI (mmHg.s)	1	Rat 2	Cycle Duration (s)	Max dP/dt (mmHg/s)	Min dP/dt (mmHg/s)	IRP (mmHg/s)	Tau (s)	PTI (mmHg.s)
Area 1	3.869	3.7279	23.8239	341.209	13.1966	7.9519	0.3831	4.8616	7.3054	92.6946	0.0788		3.869	3.7279	23.8239	341.209	13.1966	7.9519	0.3831	4.8616	7.3054	92.6946	0.0788		Area 1	0.175827	2790.23	-744.564	-294.721	0.525392	7.44709		Area 1	0.175827	2790.23	-744.564	-294.721	0.525392	7.44709
Area 2	3.1201	3.5784	21.1652	344.261	9.0036	3.9427	0.4539	4.607	8.9695	91.0305	0.0985		3.1201	3.5784	21.1652	344.261	9.0036	3.9427	0.4539	4.607	8.9695	91.0305	0.0985		Area 2	0.174283	2789.4	-736.126	-293.587	0.34713	7.48268		Area 2	0.174283	2789.4	-736.126	-293.587	0.34713	7.48268
Area 3	3.576	4.0746	22.8178	383.644	11.4829	4.2729	0.6143	6.0703	8.5202	84.1924	0.1012		3.576	4.0746	22.8178	383.644	11.4829	4.2729	0.6143	6.0703	8.5202	84.1924	0.1012		Area 3	0.15639	2355.65	-817.629	-350.745	0.261911	7.25628		Area 3	0.15639	2355.65	-817.629	-350.745	0.261911	7.25628
Area 4	3.0978	3.0612	20.1226	363.055	8.2921	4.9408	0.3533	2.9719	10.5406	88.6786	0.1189		3.0978	3.0612	20.1226	363.055	8.2921	4.9408	0.3533	2.9719	10.5406	88.6786	0.1189		Area 4	0.165263	2803.49	-868.443	-336.524	0.108683	6.14263		Area 4	0.165263	2803.49	-868.443	-336.524	0.108683	6.14263
Area 5	3.6379	3.7729	25.5092	354.715	17.6092	11.8391	0.481	5.2891	8.3359	91.6641	0.0909		3.6379	3.7729	25.5092	354.715	17.6092	11.8391	0.481	5.2891	8.3359	91.6641	0.0909		Area 5	0.169166	2265.7	-726.891	-301.323	0.14238	6.67841		Area 5	0.169166	2265.7	-726.891	-301.323	0.14238	6.67841
Area 6	4.1566	3.8024	26.61	349.439	17.3714	12.8785	0.4192	4.0737	9.3295	90.6705	0.1029		4.1566	3.8024	26.61	349.439	17.3714	12.8785	0.4192	4.0737	9.3295	90.6705	0.1029		Area 6	0.17171	2279.93	-727.091	-290.476	0.13755	7.15815		Area 6	0.17171	2279.93	-727.091	-290.476	0.13755	7.15815
Area 7	3.2485	3.8143	21.681	352.892	7.5087	2.0902	0.4024	5.0162	7.4259	92.5741	0.0802		3.2485	3.8143	21.681	352.892	7.5087	2.0902	0.4024	5.0162	7.4259	92.5741	0.0802		Area 7	0.170054	2577.86	-796.348	-290.721	0.125972	6.6919		Area 7	0.170054	2577.86	-796.348	-290.721	0.125972	6.6919
Area 8	3.4101	4.3526	34.3831	363.109	6.5177	3.0377	0.4128	3.0572	11.8608	87.849	0.135		3.4101	4.3526	34.3831	363.109	6.5177	3.0377	0.4128	3.0572	11.8608	87.849	0.135		Area 8	0.165224	2203.41	-733.787	-282.691	0.0987581	6.0406		Area 8	0.165224	2203.41	-733.787	-282.691	0.0987581	6.0406
Area 9	3.4774	4.4447	27.6821	365.288	13.68	6.0693	0.5426	6.8365	7.129	89.8287	0.0794		3.4774	4.4447	27.6821	365.288	13.68	6.0693	0.5426	6.8365	7.129	89.8287	0.0794		Area 9	0.164252	1849.82	-611.248	-267.942	0.293889	6.41777		Area 9	0.164252	1849.82	-611.248	-267.942	0.293889	6.41777
Area 10																									Area 10								Area 10
Area 11																									Area 11								Area 11
Area 12																									Area 12								Area 12
Area 13																									Area 13								Area 13
Rat 3	SDNN	RMSSD	Range	Average HR	Total Power	VLF	LFms2	HFms2	Lf nu	HF nu	LF/HF	1	SDNN	RMSSD	Range	Average HR	Total Power	VLF	LFms2	HFms2	Lf nu	HF nu	LF/HF		Rat 3	Cycle Duration (s)	Max dP/dt (mmHg/s)	Min dP/dt (mmHg/s)	IRP (mmHg/s)	Tau (s)	PTI (mmHg.s)	1	Rat 3	Cycle Duration (s)	Max dP/dt (mmHg/s)	Min dP/dt (mmHg/s)	IRP (mmHg/s)	Tau (s)	PTI (mmHg.s)
Area 1	3.7442	4.7357	24.6526	414.504	9.2195	2.1757	0.3248	3.9731	4.6113	56.4062	0.0818		3.7442	4.7357	24.6526	414.504	9.2195	2.1757	0.3248	3.9731	4.6113	56.4062	0.0818		Area 1	0.144736	2474.03	-908.891	-424.091	0.0805149	7.04479		Area 1	0.144736	2474.03	-908.891	-424.091	0.0805149	7.04479
Area 2	3.5515	3.2133	24.3263	429.62	7.1694	3.1966	0.2289	2.5721	5.7614	64.7416	0.089		3.5515	3.2133	24.3263	429.62	7.1694	3.1966	0.2289	2.5721	5.7614	64.7416	0.089		Area 2	0.13965	2649.34	-952.409	-443.344	0.0632601	6.97958		Area 2	0.13965	2649.34	-952.409	-443.344	0.0632601	6.97958
Area 3	4.1906	2.8417	19.6448	431.089	14.8307	11.2848	0.3639	2.361	10.2628	66.5828	0.1541		4.1906	2.8417	19.6448	431.089	14.8307	11.2848	0.3639	2.361	10.2628	66.5828	0.1541		Area 3	0.139208	2641.52	-962.989	-441.887	0.0535462	6.73239		Area 3	0.139208	2641.52	-962.989	-441.887	0.0535462	6.73239
Area 4	3.3231	2.3987	19.1021	444.087	7.6102	5.582	0.3895	1.0551	19.2037	52.0204	0.3692		3.3231	2.3987	19.1021	444.087	7.6102	5.582	0.3895	1.0551	19.2037	52.0204	0.3692		Area 4	0.135113	2458.02	-926.302	-444.211	0.0614063	5.96241		Area 4	0.135113	2458.02	-926.302	-444.211	0.0614063	5.96241
Area 5	3.1067	2.3298	16.7647	414.619	5.971	3.5686	0.2474	1.5873	10.2968	66.0716	0.1558		3.1067	2.3298	16.7647	414.619	5.971	3.5686	0.2474	1.5873	10.2968	66.0716	0.1558		Area 5	0.144722	2363.15	-892.219	-384.911	0.0620049	5.87535		Area 5	0.144722	2363.15	-892.219	-384.911	0.0620049	5.87535
Area 6	3.4152	3.1127	19.3078	410.05	7.2162	3.7093	0.2199	2.9761	6.271	84.8652	0.0739		3.4152	3.1127	19.3078	410.05	7.2162	3.7093	0.2199	2.9761	6.271	84.8652	0.0739		Area 6	0.14572	2472.84	-893.977	-395.286	0.06738	6.21		Area 6	0.14572	2472.84	-893.977	-395.286	0.06738	6.21
Area 7	3.7922	3.68	22.4171	414.14	7.6071	2.9299	0.1431	3.7678	3.0603	80.5555	0.038		3.7922	3.68	22.4171	414.14	7.6071	2.9299	0.1431	3.7678	3.0603	80.5555	0.038		Area 7	0.144869	2559.05	-931.397	-389.818	0.0691209	6.22865		Area 7	0.144869	2559.05	-931.397	-389.818	0.0691209	6.22865
Area 8	3.1607	2.5364	14.9901	417.862	6.0723	3.5908	0.082	2.0048	3.3029	80.7892	0.0409		3.1607	2.5364	14.9901	417.862	6.0723	3.5908	0.082	2.0048	3.3029	80.7892	0.0409		Area 8	0.143583	2393.71	-885.712	-348.745	0.07516	5.81865		Area 8	0.143583	2393.71	-885.712	-348.745	0.07516	5.81865
Area 9	3.4894	2.8391	18.4715	413.149	13.1965	10.4216	0.0621	2.5383	2.2394	91.4725	0.0245		3.4894	2.8391	18.4715	413.149	13.1965	10.4216	0.0621	2.5383	2.2394	91.4725	0.0245		Area 9	0.145216	2367.08	-813.658	-324.102	0.0731426	5.47784		Area 9	0.145216	2367.08	-813.658	-324.102	0.0731426	5.47784
Area 10																									Area 10								Area 10
Area 11																									Area 11								Area 11
Area 12																									Area 12								Area 12
Area 13																									Area 13								Area 13
Rat 4	SDNN	RMSSD	Range	Average HR	Total Power	VLF	LFms2	HFms2	Lf nu	HF nu	LF/HF	1	SDNN	RMSSD	Range	Average HR	Total Power	VLF	LFms2	HFms2	Lf nu	HF nu	LF/HF		Rat 4	Cycle Duration (s)	Max dP/dt (mmHg/s)	Min dP/dt (mmHg/s)	IRP (mmHg/s)	Tau (s)	PTI (mmHg.s)	1	Rat 4	Cycle Duration (s)	Max dP/dt (mmHg/s)	Min dP/dt (mmHg/s)	IRP (mmHg/s)	Tau (s)	PTI (mmHg.s)
Area 1	3.0196	3.0137	16.5618	381.928	11.002	7.3934	0.4267	3.0332	11.8254	84.0554	0.1407		3.0196	3.0137	16.5618	381.928	11.002	7.3934	0.4267	3.0332	11.8254	84.0554	0.1407		Area 1	0.157119	4743.07	-1462.28	-322.51	0.189147	6.82343		Area 1	0.157119	4743.07	-1462.28	-322.51	0.189147	6.82343
Area 2	3.7644	2.7831	17.5468	387.831	11.9341	8.7362	0.1653	2.681	5.1691	83.8349	0.0617		3.7644	2.7831	17.5468	387.831	11.9341	8.7362	0.1653	2.681	5.1691	83.8349	0.0617		Area 2	0.154707	4636.63	-1448.39	-325.89	0.180897	6.82829		Area 2	0.154707	4636.63	-1448.39	-325.89	0.180897	6.82829
Area 3	3.5921	3.238	70.8682	502.258	3.9247	2.1586	0.2158	1.1672	12.2181	66.0851	0.1849		3.5921	3.238	70.8682	502.258	3.9247	2.1586	0.2158	1.1672	12.2181	66.0851	0.1849		Area 3	0.157119	4743.07	-1462.28	-322.51	0.189147	6.82343		Area 3	0.157119	4743.07	-1462.28	-322.51	0.189147	6.82343
Area 4	3.6049	1.952	18.6319	462.734	10.6947	9.0583	0.2958	1.0155	18.0778	62.0577	0.2913		3.6049	1.952	18.6319	462.734	10.6947	9.0583	0.2958	1.0155	18.0778	62.0577	0.2913		Area 4	0.129665	4572	-1792.61	-275.638	0.0835953	5.3047		Area 4	0.129665	4572	-1792.61	-275.638	0.0835953	5.3047
Area 5	3.5152	1.638	18.4735	459.748	4.4536	3.1844	0.196	0.8995	15.441	70.8753	0.2179		3.5152	1.638	18.4735	459.748	4.4536	3.1844	0.196	0.8995	15.441	70.8753	0.2179		Area 5	0.130514	4457.18	-1716	-272.203	0.0803885	5.19402		Area 5	0.130514	4457.18	-1716	-272.203	0.0803885	5.19402
Area 6	3.0015	2.3102	17.0471	445.63	8.0529	5.6509	0.186	1.8091	7.745	75.3213	0.1028		3.0015	2.3102	17.0471	445.63	8.0529	5.6509	0.186	1.8091	7.745	75.3213	0.1028		Area 6	0.134638	4411.93	-1804.83	-260.395	0.128321	5.42394		Area 6	0.134638	4411.93	-1804.83	-260.395	0.128321	5.42394
Area 7	3.5715	2.9731	84.4385	446.701	18.8947	7.8666	3.0809	7.592	27.9371	68.8424	0.4058		3.5715	2.9731	84.4385	446.701	18.8947	7.8666	3.0809	7.592	27.9371	68.8424	0.4058		Area 7	0.134321	4016.53	-1679.24	-310.28	0.0237684	3.85418		Area 7	0.134321	4016.53	-1679.24	-310.28	0.0237684	3.85418
Area 8	3.3806	3.327	83.9465	475.929	11	1.4044	0.2796	0.9343	19.1751	64.0703	0.2993		3.3806	3.327	83.9465	475.929	11	1.4044	0.2796	0.9343	19.1751	64.0703	0.2993		Area 8	0.126191	3974.47	-1781.79	-315.19	0.0176042	3.58772		Area 8	0.126191	3974.47	-1781.79	-315.19	0.0176042	3.58772
Area 9	3.57	3.5826	83.8936	475.548	11.7598	1.0625	0.0648	0.4243	9.2933	60.8472	0.1527		3.57	3.5826	83.8936	475.548	11.7598	1.0625	0.0648	0.4243	9.2933	60.8472	0.1527		Area 9	0.126136	4081.95	-1908.61	-318.902	0.0183926	3.56289		Area 9	0.126136	4081.95	-1908.61	-318.902	0.0183926	3.56289
Area 10																									Area 10								Area 10
Area 11																									Area 11								Area 11
Area 12																									Area 12								Area 12
Area 13																									Area 13								Area 13
Rat 5	SDNN	RMSSD	Range	Average HR	Total Power	VLF	LFms2	HFms2	Lf nu	HF nu	LF/HF	1	SDNN	RMSSD	Range	Average HR	Total Power	VLF	LFms2	HFms2	Lf nu	HF nu	LF/HF		Rat 5	Cycle Duration (s)	Max dP/dt (mmHg/s)	Min dP/dt (mmHg/s)	IRP (mmHg/s)	Tau (s)	PTI (mmHg.s)	1	Rat 5	Cycle Duration (s)	Max dP/dt (mmHg/s)	Min dP/dt (mmHg/s)	IRP (mmHg/s)	Tau (s)	PTI (mmHg.s)
Area 1	5.7433	8.0625	39.0112	355.497	25.3963	5.3615	1.7088	18.326	8.529	91.471	0.0932		5.7433	8.0625	39.0112	355.497	25.3963	5.3615	1.7088	18.326	8.529	91.471	0.0932		Area 1	0.168759	2913.96	-1142.35	-448.828	0.0872429	8.2339		Area 1	0.168759	2913.96	-1142.35	-448.828	0.0872429	8.2339
Area 2	5.254	6.4308	33.4528	380.851	27.8421	12.1269	2.0309	13.3062	12.9232	84.6707	0.1526		5.254	6.4308	33.4528	380.851	27.8421	12.1269	2.0309	13.3062	12.9232	84.6707	0.1526		Area 2	0.157557	2883.2	-956.152	-432.268	0.100866	6.78127		Area 2	0.157557	2883.2	-956.152	-432.268	0.100866	6.78127
Area 3	5.7712	8.3094	39.417	364.045	36.6665	6.1867	3.8835	26.5322	12.7411	87.0484	0.1464		5.7712	8.3094	39.417	364.045	36.6665	6.1867	3.8835	26.5322	12.7411	87.0484	0.1464		Area 3	0.1648	2548.64	-801.483	-402.555	0.129841	6.6543		Area 3	0.1648	2548.64	-801.483	-402.555	0.129841	6.6543
Area 4	5.8375	8.4235	41.3976	364.353	36.8177	6.2392	3.7848	26.7265	12.3774	87.4029	0.1416		5.8375	8.4235	41.3976	364.353	36.8177	6.2392	3.7848	26.7265	12.3774	87.4029	0.1416		Area 4	0.164678	2550.45	-801.62	-402.592	0.130807	6.67711		Area 4	0.164678	2550.45	-801.62	-402.592	0.130807	6.67711
Area 5	6.1789	8.0238	30.3416	386.907	39.5824	15.0139	2.9361	20.9589	11.9507	85.3081	0.1401		6.1789	8.0238	30.3416	386.907	39.5824	15.0139	2.9361	20.9589	11.9507	85.3081	0.1401		Area 5	0.155102	2141.54	-678.99	-376.83	0.301947	5.53845		Area 5	0.155102	2141.54	-678.99	-376.83	0.301947	5.53845
Area 6	4.9326	6.5183	28.0319	334.217	22.495	7.7228	1.1728	13.5994	7.9392	92.0608	0.0862		4.9326	6.5183	28.0319	334.217	22.495	7.7228	1.1728	13.5994	7.9392	92.0608	0.0862		Area 6	0.179491	2119.19	-503.27	-391.413	0.205021	12.4107		Area 6	0.179491	2119.19	-503.27	-391.413	0.205021	12.4107
Area 7	5.5744	7.6728	31.7705	378.621	32.7118	4.8082	3.2714	23.9864	11.724	85.9616	0.1364		5.5744	7.6728	31.7705	378.621	32.7118	4.8082	3.2714	23.9864	11.724	85.9616	0.1364		Area 7	0.158458	2027.21	-575.697	-352.92	0.818617	5.6856		Area 7	0.158458	2027.21	-575.697	-352.92	0.818617	5.6856
Area 8	5.5249	7.1386	35.4058	381.399	26.7225	3.228	1.856	21.1508	7.8998	90.025	0.0878		5.5249	7.1386	35.4058	381.399	26.7225	3.228	1.856	21.1508	7.8998	90.025	0.0878		Area 8	0.157313	2117.6	-616.23	-360.012	0.205517	5.78696		Area 8	0.157313	2117.6	-616.23	-360.012	0.205517	5.78696
Area 9	5.0007	6.1224	29.1188	400.905	30.4035	8.0114	4.5382	17.0664	20.267	76.2162	0.2659		5.0007	6.1224	29.1188	400.905	30.4035	8.0114	4.5382	17.0664	20.267	76.2162	0.2659		Area 9	0.149664	2058.82	-651.546	-355.437	0.221696	5.60251		Area 9	0.149664	2058.82	-651.546	-355.437	0.221696	5.60251
Area 10	2.774	3.4692	17.6964	418.47	7.3811	3.3692	0.1268	3.048	3.1604	75.9754	0.0416		2.774	3.4692	17.6964	418.47	7.3811	3.3692	0.1268	3.048	3.1604	75.9754	0.0416		Area 10								Area 10
Area 11	3.1607	2.5364	14.9901	417.862	6.0723	3.5908	0.082	2.0048	3.3029	80.7892	0.0409		3.1607	2.5364	14.9901	417.862	6.0723	3.5908	0.082	2.0048	3.3029	80.7892	0.0409		Area 11								Area 11
Area 12																									Area 12								Area 12
Area 13	Last Cycle	Used											Last Cycle	Used											Area 13								Area 13
	2	1
Rat 6	SDNN	RMSSD	Range	Average HR	Total Power	VLF	LFms2	HFms2	Lf nu	HF nu	LF/HF	1	SDNN	RMSSD	Range	Average HR	Total Power	VLF	LFms2	HFms2	Lf nu	HF nu	LF/HF		Rat 6	Cycle Duration (s)	Max dP/dt (mmHg/s)	Min dP/dt (mmHg/s)	IRP (mmHg/s)	Tau (s)	PTI (mmHg.s)	1	Rat 6	Cycle Duration (s)	Max dP/dt (mmHg/s)	Min dP/dt (mmHg/s)	IRP (mmHg/s)	Tau (s)	PTI (mmHg.s)
Area 1	5.9324	5.4049	35.7691	392.391	13.8484	2.9852	0.5255	9.159	4.8375	84.3116	0.0574		5.9324	5.4049	35.7691	392.391	13.8484	2.9852	0.5255	9.159	4.8375	84.3116	0.0574		Area 1	0.152862	2668.4	-1020.55	-403.697	0.0960423	6.49623		Area 1	0.152862	2668.4	-1020.55	-403.697	0.0960423	6.49623
Area 2	4.3294	5.4476	28.5387	376.19	18.4654	3.5462	5.6668	8.5114	37.9833	57.0496	0.6658		4.3294	5.4476	28.5387	376.19	18.4654	3.5462	5.6668	8.5114	37.9833	57.0496	0.6658		Area 2	0.159484	2805.48	-1117.2	-380.37	0.0834045	6.08668		Area 2	0.159484	2805.48	-1117.2	-380.37	0.0834045	6.08668
Area 3	5.7133	5.4748	34.1918	337.548	21.4695	9.852	0.6298	10.9877	5.4212	94.5788	0.0573		5.7133	5.4748	34.1918	337.548	21.4695	9.852	0.6298	10.9877	5.4212	94.5788	0.0573		Area 3	0.177695	3534.2	-1145.77	-368.539	0.0938052	6.03503		Area 3	0.177695	3534.2	-1145.77	-368.539	0.0938052	6.03503
Area 4	5.2867	5.5148	29.0869	374.955	30.4431	17.7107	1.581	10.9281	12.4173	85.8291	0.1447		5.2867	5.5148	29.0869	374.955	30.4431	17.7107	1.581	10.9281	12.4173	85.8291	0.1447		Area 4	0.160013	2874.44	-1023.02	-390.666	0.0898301	6.23217		Area 4	0.160013	2874.44	-1023.02	-390.666	0.0898301	6.23217
Area 5	5.1507	6.0214	34.9652	357.622	29.9943	12.0431	2.0114	15.9398	11.2048	88.7952	0.1262		5.1507	6.0214	34.9652	357.622	29.9943	12.0431	2.0114	15.9398	11.2048	88.7952	0.1262		Area 5	0.16779	2706.94	-946.952	-370.623	0.113447	6.21674		Area 5	0.16779	2706.94	-946.952	-370.623	0.113447	6.21674
Area 6	5.9153	7.9872	42.5157	347.478	36.4033	10.0868	1.8515	24.465	7.0356	92.9644	0.0757		5.9153	7.9872	42.5157	347.478	36.4033	10.0868	1.8515	24.465	7.0356	92.9644	0.0757		Area 6	0.172706	3673.68	-1363.29	-338.479	0.0901464	5.77964		Area 6	0.172706	3673.68	-1363.29	-338.479	0.0901464	5.77964
Area 7	6.7319	8.51	46.9933	364.12	40.7651	7.1999	5.615	27.2092	16.7287	81.064	0.2064		6.7319	8.51	46.9933	364.12	40.7651	7.1999	5.615	27.2092	16.7287	81.064	0.2064		Area 7	0.164714	2762.61	-955.502	-336.918	0.10132	5.99516		Area 7	0.164714	2762.61	-955.502	-336.918	0.10132	5.99516
Area 8	6.8981	10.9149	48.3607	346.388	57.7132	2.0037	1.977	53.7324	3.5489	96.4511	0.0368		6.8981	10.9149	48.3607	346.388	57.7132	2.0037	1.977	53.7324	3.5489	96.4511	0.0368		Area 8	0.173218	2379.46	-742.053	-317.069	0.148313	5.99828		Area 8	0.173218	2379.46	-742.053	-317.069	0.148313	5.99828
Area 9	4.2529	4.8587	35.1014	352.297	14.7138	4.162	1.3497	9.2021	12.7911	87.2089	0.1467		4.2529	4.8587	35.1014	352.297	14.7138	4.162	1.3497	9.2021	12.7911	87.2089	0.1467		Area 9	0.170298	2091.73	-617.796	-316.264	0.175067	6.02161		Area 9	0.170298	2091.73	-617.796	-316.264	0.175067	6.02161
Area 10	13	1											13	1											Area 10								Area 10
Area 11	14	1											14	1											Area 11								Area 11
Area 12	15	1											15	1											Area 12								Area 12
Area 13	16	1											16	1											Area 13								Area 13
	17	1
Rat 7	SDNN	RMSSD	Range	Average HR	Total Power	VLF	LFms2	HFms2	Lf nu	HF nu	LF/HF	1	SDNN	RMSSD	Range	Average HR	Total Power	VLF	LFms2	HFms2	Lf nu	HF nu	LF/HF		Rat 7	Cycle Duration (s)	Max dP/dt (mmHg/s)	Min dP/dt (mmHg/s)	IRP (mmHg/s)	Tau (s)	PTI (mmHg.s)	1	Rat 7	Cycle Duration (s)	Max dP/dt (mmHg/s)	Min dP/dt (mmHg/s)	IRP (mmHg/s)	Tau (s)	PTI (mmHg.s)
Area 1	3.5475	4.833	18.5535	340.591	16.7212	9.6229	1.3587	5.7396	19.1418	80.8582	0.2367		3.5475	4.833	18.5535	340.591	16.7212	9.6229	1.3587	5.7396	19.1418	80.8582	0.2367		Area 1	0.1732	1621.75	-627.46	-315.63	0.219	7.5413		Area 1	0.1732	1621.75	-627.46	-315.63	0.219	7.5413
Area 2	3.803	5.6201	24.3556	370.13	14.3343	2.4993	0.6322	11.0467	5.3418	93.3388	0.0572		3.803	5.6201	24.3556	370.13	14.3343	2.4993	0.6322	11.0467	5.3418	93.3388	0.0572		Area 2	0.162093	1481.69	-505.745	-286.36	4.59305	8.46062		Area 2	0.162093	1481.69	-505.745	-286.36	4.59305	8.46062
Area 3	4.0262	4.4412	24.6048	412.983	13.1664	5.0455	1.8031	5.886	22.203	72.4799	0.3063		4.0262	4.4412	24.6048	412.983	13.1664	5.0455	1.8031	5.886	22.203	72.4799	0.3063		Area 3	0.1453	3679.78	-1256.34	-364.471	0.1441	6.6112		Area 3	0.1453	3679.78	-1256.34	-364.471	0.1441	6.6112
Area 4	4.6571	5.3695	37.1244	360.305	30.3736	17.8559	0.9801	11.5374	7.8298	92.1689	0.085		4.6571	5.3695	37.1244	360.305	30.3736	17.8559	0.9801	11.5374	7.8298	92.1689	0.085		Area 4	0.166553	1507.2	-452.165	-323.629	2.0959	7.41663		Area 4	0.166553	1507.2	-452.165	-323.629	2.0959	7.41663
Area 5	3.6953	3.7174	30.3622	331.697	11.4958	6.382	0.3642	4.7497	7.1209	92.8791	0.0767		3.6953	3.7174	30.3622	331.697	11.4958	6.382	0.3642	4.7497	7.1209	92.8791	0.0767		Area 5	0.180891	1521.45	-445.393	-308.781	1.8542	7.40665		Area 5	0.180891	1521.45	-445.393	-308.781	1.8542	7.40665
Area 6	3.9431	4.0962	26.8981	344.511	18.0066	11.7502	0.7362	5.5203	11.7665	88.2335	0.1334		3.9431	4.0962	26.8981	344.511	18.0066	11.7502	0.7362	5.5203	11.7665	88.2335	0.1334		Area 6	0.174172	1398.34	-402.507	-280.973	1.78097	7.71424		Area 6	0.174172	1398.34	-402.507	-280.973	1.78097	7.71424
Area 7	4.0022	3.8446	36.5871	348.561	15.5882	9.252	0.5571	5.7791	8.7927	91.2073	0.0964		4.0022	3.8446	36.5871	348.561	15.5882	9.252	0.5571	5.7791	8.7927	91.2073	0.0964		Area 7	0.172137	2276.05	-888.347	-302.65	0.0791144	7.13419		Area 7	0.172137	2276.05	-888.347	-302.65	0.0791144	7.13419
Area 8	3.1597	2.6011	25.4534	343.437	5.0836	3.2067	0.1163	1.7606	6.194	93.806	0.066		3.1597	2.6011	25.4534	343.437	5.0836	3.2067	0.1163	1.7606	6.194	93.806	0.066		Area 8	0.174684	2007.85	-739.705	-293.084	0.106452	6.86331		Area 8	0.174684	2007.85	-739.705	-293.084	0.106452	6.86331
Area 9	4.4245	3.8089	34.3002	319.991	25.1045	20.2917	0.2788	4.534	5.7936	94.2064	0.0615		4.4245	3.8089	34.3002	319.991	25.1045	20.2917	0.2788	4.534	5.7936	94.2064	0.0615		Area 9	0.187506	1658.3	-576.25	-284.623	0.139391	7.94123		Area 9	0.187506	1658.3	-576.25	-284.623	0.139391	7.94123
Area 10	28	1											28	1											Area 10								Area 10
Area 11	29	1											29	1											Area 11								Area 11
Area 12	30	1											30	1											Area 12								Area 12
Area 13	31	1											31	1											Area 13								Area 13
	32	1
Rat 8	SDNN	RMSSD	Range	Average HR	Total Power	VLF	LFms2	HFms2	Lf nu	HF nu	LF/HF	1	SDNN	RMSSD	Range	Average HR	Total Power	VLF	LFms2	HFms2	Lf nu	HF nu	LF/HF		Rat 8	Cycle Duration (s)	Max dP/dt (mmHg/s)	Min dP/dt (mmHg/s)	IRP (mmHg/s)	Tau (s)	PTI (mmHg.s)	1	Rat 8	Cycle Duration (s)	Max dP/dt (mmHg/s)	Min dP/dt (mmHg/s)	IRP (mmHg/s)	Tau (s)	PTI (mmHg.s)
Area 1	3.4099	2.6894	28.1431	407.923	5.5213	2.2769	0.5517	2.4479	17.0049	75.4497	0.2254		3.4099	2.6894	28.1431	407.923	5.5213	2.2769	0.5517	2.4479	17.0049	75.4497	0.2254		Area 1	0.155245	4389.93	-1630.3	-324.529	0.179078	4.3743		Area 1	0.155245	4389.93	-1630.3	-324.529	0.179078	4.3743
Area 2	3.7231	3.7676	21.6765	398.562	10.6607	5.3583	0.9247	3.9851	17.4387	75.1577	0.232		3.7231	3.7676	21.6765	398.562	10.6607	5.3583	0.9247	3.9851	17.4387	75.1577	0.232		Area 2	0.150534	3858.67	-1289.92	-366.038	0.136062	7.17938		Area 2	0.150534	3858.67	-1289.92	-366.038	0.136062	7.17938
Area 3	3.2135	3.6194	23.5487	407.446	9.3405	3.8977	0.5227	4.6263	9.6044	84.9979	0.113		3.2135	3.6194	23.5487	407.446	9.3405	3.8977	0.5227	4.6263	9.6044	84.9979	0.113		Area 3	0.147254	3805.02	-1279.28	-373.485	0.132189	6.95668		Area 3	0.147254	3805.02	-1279.28	-373.485	0.132189	6.95668
Area 4	4.9161	5.0726	29.1747	415.65	24.4724	13.0097	1.7903	8.7168	15.6182	76.0448	0.2054		4.9161	5.0726	29.1747	415.65	24.4724	13.0097	1.7903	8.7168	15.6182	76.0448	0.2054		Area 4	0.144344	3682.62	-1257.56	-364.731	0.146022	6.57778		Area 4	0.144344	3682.62	-1257.56	-364.731	0.146022	6.57778
Area 5	4.9795	5.3378	34.2982	396.654	22.4107	10.4881	2.0685	8.4304	17.3495	70.7088	0.2454		4.9795	5.3378	34.2982	396.654	22.4107	10.4881	2.0685	8.4304	17.3495	70.7088	0.2454		Area 5	0.151266	4573.27	-1346.92	-354.852	0.156705	6.07619		Area 5	0.151266	4573.27	-1346.92	-354.852	0.156705	6.07619
Area 6	3.5552	2.9322	20.6139	424.698	9.7981	5.8429	0.9201	2.3812	23.2628	60.2032	0.3864		3.5552	2.9322	20.6139	424.698	9.7981	5.8429	0.9201	2.3812	23.2628	60.2032	0.3864		Area 6	0.141275	4615.66	-1500.83	-400.294	0.0729571	4.82172		Area 6	0.141275	4615.66	-1500.83	-400.294	0.0729571	4.82172
Area 7	3.5014	3.6275	24.6397	384.822	13.2616	6.8696	0.7395	5.3404	11.5695	83.548	0.1385		3.5014	3.6275	24.6397	384.822	13.2616	6.8696	0.7395	5.3404	11.5695	83.548	0.1385		Area 7	0.155917	4719.96	-1792.79	-334.836	0.0613738	4.17333		Area 7	0.155917	4719.96	-1792.79	-334.836	0.0613738	4.17333
Area 8	3.2418	3.2697	33.2411	375.445	12.148	6.6088	1.4769	3.9033	26.662	70.4672	0.3784		3.2418	3.2697	33.2411	375.445	12.148	6.6088	1.4769	3.9033	26.662	70.4672	0.3784		Area 8	0.159821	4486.31	-1625.94	-319.385	0.0577821	4.32867		Area 8	0.159821	4486.31	-1625.94	-319.385	0.0577821	4.32867
Area 9	3.1321	2.7467	20.6348	386.507	8.9336	5.4532	0.8902	2.3698	25.576	68.0876	0.3756		3.1321	2.7467	20.6348	386.507	8.9336	5.4532	0.8902	2.3698	25.576	68.0876	0.3756		Area 9	0.155245	4389.93	-1630.3	-324.529	0.051807	4.3743		Area 9	0.155245	4389.93	-1630.3	-324.529	0.051807	4.3743
Area 10	43	1											43	1											Area 10								Area 10
Area 11	44	1											44	1											Area 11								Area 11
Area 12	45	1											45	1											Area 12								Area 12
Area 13	46	1											46	1											Area 13								Area 13
	47	1
Rat 9												1													Rat 9	Cycle Duration (s)	Max dP/dt (mmHg/s)	Min dP/dt (mmHg/s)	IRP (mmHg/s)	Tau (s)	PTI (mmHg.s)	1	Rat 9	Cycle Duration (s)	Max dP/dt (mmHg/s)	Min dP/dt (mmHg/s)	IRP (mmHg/s)	Tau (s)	PTI (mmHg.s)
Area 1																									Area 1								Area 1
Area 2																									Area 2								Area 2
Area 3																									Area 3								Area 3
Area 4																									Area 4								Area 4
Area 5																									Area 5								Area 5
Area 6																									Area 6								Area 6
Area 7																									Area 7								Area 7
Area 8																									Area 8								Area 8
Area 9																									Area 9								Area 9
Area 10																									Area 10								Area 10
Area 11																									Area 11								Area 11
Area 12																									Area 12								Area 12
Area 13																									Area 13								Area 13
Rat 10												1													Rat 10	Cycle Duration (s)	Max dP/dt (mmHg/s)	Min dP/dt (mmHg/s)	IRP (mmHg/s)	Tau (s)	PTI (mmHg.s)	1	Rat 10	Cycle Duration (s)	Max dP/dt (mmHg/s)	Min dP/dt (mmHg/s)	IRP (mmHg/s)	Tau (s)	PTI (mmHg.s)
Area 1																									Area 1								Area 1
Area 2																									Area 2								Area 2
Area 3																									Area 3								Area 3
Area 4																									Area 4								Area 4
Area 5																									Area 5								Area 5
Area 6																									Area 6								Area 6
Area 7																									Area 7								Area 7
Area 8																									Area 8								Area 8
Area 9																									Area 9								Area 9
Area 10	73	1											73	1											Area 10								Area 10
Area 11	74	1											74	1											Area 11								Area 11
Area 12	75	1											75	1											Area 12								Area 12
Area 13	76	1											76	1											Area 13								Area 13
	77	1
MEAN1	78	1											4.16413	4.38116	26.317	377.685	14.002	6.3892	0.774763	6.28169	12.2078	79.6647	0.156575		MEAN1	0.160326	3041.86	-1054.02	-368.937	0.183822	6.85978		MEAN1	0.160326	3041.86	-1054.02	-368.937	0.183822	6.85978
SEM1	79	1											0.381649	0.645384	2.59277	9.10114	1.89493	1.25136	0.161381	1.68595	2.29798	3.7184	0.0316305		SEM	0.00387725	362.648	121.855	21.3255	0.0523898	0.40192		SEM	0.00387725	362.648	121.855	21.3255	0.0523898	0.40192
MEAN2	80	1											4.03918	4.2254	26.1588	391.411	16.0898	8.13606	1.37633	6.08923	14.8277	75.6364	0.226225		MEAN2	0.154188	2957.18	-990.284	-374.423	0.698421	7.04998		MEAN2	0.154188	2957.18	-990.284	-374.423	0.698421	7.04998
SEM2	81	1											0.246576	0.493366	2.17081	10.2066	2.66758	2.46894	0.578765	1.36185	3.68511	4.74868	0.0697843		SEM	0.00441475	330.72	105.491	24.4637	0.557313	0.248188		SEM	0.00441475	330.72	105.491	24.4637	0.557313	0.248188
MEAN3	82	1											4.25581	4.32541	32.3892	403.273	15.5577	6.54225	1.12651	7.55909	13.2269	78.5106	0.175962		MEAN3	0.155342	3254.91	-1077.51	-380.17	0.137388	6.74917		MEAN3	0.155342	3254.91	-1077.51	-380.17	0.137388	6.74917
SEM3	83	1											0.342055	0.656213	5.33999	15.6692	3.11969	1.04723	0.384803	2.60625	2.14401	3.33667	0.0317263		SEM	0.00426796	290.736	86.1682	13.5594	0.0227867	0.124973		SEM	0.00426796	290.736	86.1682	13.5594	0.0227867	0.124973
MEAN4	84	1											4.36179	4.4463	28.0367	393.209	20.713	10.4541	1.30268	8.6834	14.0151	78.5154	0.193425		MEAN4	0.154004	2981.89	-1013.19	-363.151	0.357263	6.47456		MEAN4	0.154004	2981.89	-1013.19	-363.151	0.357263	6.47456
SEM4	85	1											0.346241	0.743826	2.66464	13.1754	3.58889	1.6445	0.36513	2.65396	1.22898	4.52035	0.0299986		SEM	0.005396	324.004	137.333	18.3381	0.2486	0.258983		SEM	0.005396	324.004	137.333	18.3381	0.2486	0.258983
MEAN5	86	1											4.22059	4.28841	26.7789	387.643	17.9067	8.56489	1.13639	7.77627	11.9264	80.2786	0.1542		MEAN5	0.156219	2839.48	-952.388	-345.819	0.351156	6.244		MEAN5	0.156219	2839.48	-952.388	-345.819	0.351156	6.244
SEM5	87	1											0.381453	0.734194	2.17324	12.6814	3.85253	1.38029	0.331583	2.2472	1.09616	3.35306	0.0185436		SEM	0.00561241	388.32	142.212	16.1359	0.216316	0.261422		SEM	0.00561241	388.32	142.212	16.1359	0.216316	0.261422
MEAN6	88	1											4.08293	4.37633	25.8641	375.468	16.3221	7.63228	0.905362	7.61296	11.9469	82.7616	0.155887		MEAN6	0.161532	2983.24	-1010.38	-339.421	0.326631	7.09432		MEAN6	0.161532	2983.24	-1010.38	-339.421	0.326631	7.09432
SEM6	89	1											0.330403	0.681399	2.48392	13.8528	3.08234	1.13893	0.203932	2.45428	2.17336	3.53877	0.0366749		SEM	0.00629004	405.414	175.859	19.791	0.208346	0.835995		SEM	0.00629004	405.414	175.859	19.791	0.208346	0.835995
MEAN7	90	1											4.39764	4.66397	37.0941	379.99	20.3938	7.77165	1.97293	10.2967	15.2673	81.1066	0.204725		MEAN7	0.158983	3045.22	-1072.31	-329.364	0.177307	5.92082		MEAN7	0.158983	3045.22	-1072.31	-329.364	0.177307	5.92082
SEM7	91	1											0.42873	0.759627	6.60608	11.0267	3.80538	1.87847	0.603786	3.0237	3.43669	3.09376	0.0553347		SEM	0.00481718	328.774	151.797	11.2013	0.092534	0.470158		SEM	0.00481718	328.774	151.797	11.2013	0.092534	0.470158
MEAN8	92	1											4.14224	4.58085	37.8578	383.753	17.7822	3.59125	0.837375	11.1839	11.6348	83.5315	0.1518		MEAN8	0.157969	2848.84	-1014.47	-322.148	0.102324	5.78345		MEAN8	0.157969	2848.84	-1014.47	-322.148	0.102324	5.78345
SEM8	93	1											0.489361	1.05566	6.61903	13.8776	5.57806	0.550747	0.251911	5.82487	2.58821	3.56934	0.0397683		SEM	0.00569824	332.148	156.234	9.43027	0.0201501	0.471714		SEM	0.00569824	332.148	156.234	9.43027	0.0201501	0.471714
MEAN9	94	1											3.92885	3.967	34.0254	385.239	17.1267	8.3146	1.06031	6.29676	11.542	82.3005	0.15105		MEAN9	0.157658	2599.48	-942.083	-318.026	0.135182	5.84634		MEAN9	0.157658	2599.48	-942.083	-318.026	0.135182	5.84634
SEM9	95	1											0.218928	0.401008	6.64955	14.7415	2.30957	1.84586	0.465483	1.66081	2.46118	3.91653	0.0368779		SEM	0.00646462	367.086	184.358	10.5972	0.032584	0.511502		SEM	0.00646462	367.086	184.358	10.5972	0.032584	0.511502
MEAN10	96	1											31.9548	1.49384	17.6964	418.47	7.3811	3.3692	0.1268	3.048	3.1604	75.9754	0.0416		MEAN10	#DIV/0!	#DIV/0!	#DIV/0!	#DIV/0!	#DIV/0!	#DIV/0!		MEAN10	#DIV/0!	#DIV/0!	#DIV/0!	#DIV/0!	#DIV/0!	#DIV/0!
SEM10	97	1											9.17901	0.368087	#DIV/0!	#DIV/0!	#DIV/0!	#DIV/0!	#DIV/0!	#DIV/0!	#DIV/0!	#DIV/0!	#DIV/0!		SEM	#DIV/0!	#DIV/0!	#DIV/0!	#DIV/0!	#DIV/0!	#DIV/0!		SEM	#DIV/0!	#DIV/0!	#DIV/0!	#DIV/0!	#DIV/0!	#DIV/0!
MEAN11	98	1											32.8321	1.30728	14.9901	417.862	6.0723	3.5908	0.082	2.0048	3.3029	80.7892	0.0409		MEAN11	#DIV/0!	#DIV/0!	#DIV/0!	#DIV/0!	#DIV/0!	#DIV/0!		MEAN11	#DIV/0!	#DIV/0!	#DIV/0!	#DIV/0!	#DIV/0!	#DIV/0!
SEM11	99	1											9.23346	0.229033	#DIV/0!	#DIV/0!	#DIV/0!	#DIV/0!	#DIV/0!	#DIV/0!	#DIV/0!	#DIV/0!	#DIV/0!		SEM	#DIV/0!	#DIV/0!	#DIV/0!	#DIV/0!	#DIV/0!	#DIV/0!		SEM	#DIV/0!	#DIV/0!	#DIV/0!	#DIV/0!	#DIV/0!	#DIV/0!
MEAN12	100	1											41.25	1	#DIV/0!	#DIV/0!	#DIV/0!	#DIV/0!	#DIV/0!	#DIV/0!	#DIV/0!	#DIV/0!	#DIV/0!		MEAN12	#DIV/0!	#DIV/0!	#DIV/0!	#DIV/0!	#DIV/0!	#DIV/0!		MEAN12	#DIV/0!	#DIV/0!	#DIV/0!	#DIV/0!	#DIV/0!	#DIV/0!
SEM12	101	1											8.53913	0	#DIV/0!	#DIV/0!	#DIV/0!	#DIV/0!	#DIV/0!	#DIV/0!	#DIV/0!	#DIV/0!	#DIV/0!		SEM	#DIV/0!	#DIV/0!	#DIV/0!	#DIV/0!	#DIV/0!	#DIV/0!		SEM	#DIV/0!	#DIV/0!	#DIV/0!	#DIV/0!	#DIV/0!	#DIV/0!
MEAN13	102	1											42.25	1	#DIV/0!	#DIV/0!	#DIV/0!	#DIV/0!	#DIV/0!	#DIV/0!	#DIV/0!	#DIV/0!	#DIV/0!		MEAN13	#DIV/0!	#DIV/0!	#DIV/0!	#DIV/0!	#DIV/0!	#DIV/0!		MEAN13	#DIV/0!	#DIV/0!	#DIV/0!	#DIV/0!	#DIV/0!	#DIV/0!
SEM13	103	1											8.53913	0	#DIV/0!	#DIV/0!	#DIV/0!	#DIV/0!	#DIV/0!	#DIV/0!	#DIV/0!	#DIV/0!	#DIV/0!		SEM	#DIV/0!	#DIV/0!	#DIV/0!	#DIV/0!	#DIV/0!	#DIV/0!		SEM	#DIV/0!	#DIV/0!	#DIV/0!	#DIV/0!	#DIV/0!	#DIV/0!
													SDNN	RMSSD	Range	Average HR	Total Power	VLF	LFms2	HFms2	Lf nu	HF nu	LF/HF											Cycle Duration (s)	Max dP/dt (mmHg/s)	Min dP/dt (mmHg/s)	IRP (mmHg/s)	Tau (s)	PTI (mmHg.s)
												MEAN1	4.16413	4.38116	26.317	377.685	14.002	6.3892	0.774763	6.28169	12.2078	79.6647	0.156575										MEAN1	0.160326	3041.86	-1054.02	-368.937	0.183822	6.85978
												MEAN2	4.03918	4.2254	26.1588	391.411	16.0898	8.13606	1.37633	6.08923	14.8277	75.6364	0.226225										MEAN2	0.154188	2957.18	-990.284	-374.423	0.698421	7.04998
												MEAN3	4.25581	4.32541	32.3892	403.273	15.5577	6.54225	1.12651	7.55909	13.2269	78.5106	0.175962										MEAN3	0.155342	3254.91	-1077.51	-380.17	0.137388	6.74917
												MEAN4	4.36179	4.4463	28.0367	393.209	20.713	10.4541	1.30268	8.6834	14.0151	78.5154	0.193425										MEAN4	0.154004	2981.89	-1013.19	-363.151	0.357263	6.47456
												MEAN5	4.22059	4.28841	26.7789	387.643	17.9067	8.56489	1.13639	7.77627	11.9264	80.2786	0.1542										MEAN5	0.156219	2839.48	-952.388	-345.819	0.351156	6.244
												MEAN6	4.08293	4.37633	25.8641	375.468	16.3221	7.63228	0.905362	7.61296	11.9469	82.7616	0.155887										MEAN6	0.161532	2983.24	-1010.38	-339.421	0.326631	7.09432
												MEAN7	4.39764	4.66397	37.0941	379.99	20.3938	7.77165	1.97293	10.2967	15.2673	81.1066	0.204725										MEAN7	0.158983	3045.22	-1072.31	-329.364	0.177307	5.92082
												MEAN8	4.14224	4.58085	37.8578	383.753	17.7822	3.59125	0.837375	11.1839	11.6348	83.5315	0.1518										MEAN8	0.157969	2848.84	-1014.47	-322.148	0.102324	5.78345
												MEAN9	3.92885	3.967	34.0254	385.239	17.1267	8.3146	1.06031	6.29676	11.542	82.3005	0.15105										MEAN9	0.157658	2599.48	-942.083	-318.026	0.135182	5.84634
												MEAN10	31.9548	1.49384	17.6964	418.47	7.3811	3.3692	0.1268	3.048	3.1604	75.9754	0.0416										MEAN10	#DIV/0!	#DIV/0!	#DIV/0!	#DIV/0!	#DIV/0!	#DIV/0!
												MEAN11	32.8321	1.30728	14.9901	417.862	6.0723	3.5908	0.082	2.0048	3.3029	80.7892	0.0409										MEAN11	#DIV/0!	#DIV/0!	#DIV/0!	#DIV/0!	#DIV/0!	#DIV/0!
												MEAN12	41.25	1	#DIV/0!	#DIV/0!	#DIV/0!	#DIV/0!	#DIV/0!	#DIV/0!	#DIV/0!	#DIV/0!	#DIV/0!										MEAN12	#DIV/0!	#DIV/0!	#DIV/0!	#DIV/0!	#DIV/0!	#DIV/0!
												MEAN13	42.25	1	#DIV/0!	#DIV/0!	#DIV/0!	#DIV/0!	#DIV/0!	#DIV/0!	#DIV/0!	#DIV/0!	#DIV/0!										MEAN13	#DIV/0!	#DIV/0!	#DIV/0!	#DIV/0!	#DIV/0!	#DIV/0!
													SDNN	RMSSD	Range	Average HR	Total Power	VLF	LFms2	HFms2	Lf nu	HF nu	LF/HF											Cycle Duration (s)	Max dP/dt (mmHg/s)	Min dP/dt (mmHg/s)	IRP (mmHg/s)	Tau (s)	PTI (mmHg.s)
												SEM1	0.381649	0.645384	2.59277	9.10114	1.89493	1.25136	0.161381	1.68595	2.29798	3.7184	0.0316305										SEM 1	0.00387725	362.648	121.855	21.3255	0.0523898	0.40192
												SEM2	0.246576	0.493366	2.17081	10.2066	2.66758	2.46894	0.578765	1.36185	3.68511	4.74868	0.0697843										SEM 2	0.00441475	330.72	105.491	24.4637	0.557313	0.248188
												SEM3	0.342055	0.656213	5.33999	15.6692	3.11969	1.04723	0.384803	2.60625	2.14401	3.33667	0.0317263										SEM 3	0.00426796	290.736	86.1682	13.5594	0.0227867	0.124973
												SEM4	0.346241	0.743826	2.66464	13.1754	3.58889	1.6445	0.36513	2.65396	1.22898	4.52035	0.0299986										SEM 4	0.005396	324.004	137.333	18.3381	0.2486	0.258983
												SEM5	0.381453	0.734194	2.17324	12.6814	3.85253	1.38029	0.331583	2.2472	1.09616	3.35306	0.0185436										SEM 5	0.00561241	388.32	142.212	16.1359	0.216316	0.261422
												SEM6	0.330403	0.681399	2.48392	13.8528	3.08234	1.13893	0.203932	2.45428	2.17336	3.53877	0.0366749										SEM 6	0.00629004	405.414	175.859	19.791	0.208346	0.835995
												SEM7	0.42873	0.759627	6.60608	11.0267	3.80538	1.87847	0.603786	3.0237	3.43669	3.09376	0.0553347										SEM 7	0.00481718	328.774	151.797	11.2013	0.092534	0.470158
												SEM8	0.489361	1.05566	6.61903	13.8776	5.57806	0.550747	0.251911	5.82487	2.58821	3.56934	0.0397683										SEM 8	0.00569824	332.148	156.234	9.43027	0.0201501	0.471714
												SEM9	0.218928	0.401008	6.64955	14.7415	2.30957	1.84586	0.465483	1.66081	2.46118	3.91653	0.0368779										SEM 9	0.00646462	367.086	184.358	10.5972	0.032584	0.511502
												MEAN10	4.08293	4.37633	25.8641	375.468	16.3221	7.63228	0.905362	7.61296	11.9469	82.7616	0.155887										MEAN6	0.161532	2983.24	-1010.38	-339.421	0.326631	7.09432
												MEAN11	4.14224	4.58085	37.8578	383.753	17.7822	3.59125	0.837375	11.1839	11.6348	83.5315	0.1518										MEAN8	0.157969	2848.84	-1014.47	-322.148	0.102324	5.78345
												MEAN12	31.9548	1.49384	17.6964	418.47	7.3811	3.3692	0.1268	3.048	3.1604	75.9754	0.0416										MEAN10	#DIV/0!	#DIV/0!	#DIV/0!	#DIV/0!	#DIV/0!	#DIV/0!
												MEAN13	41.25	1	#DIV/0!	#DIV/0!	#DIV/0!	#DIV/0!	#DIV/0!	#DIV/0!	#DIV/0!	#DIV/0!	#DIV/0!										MEAN12	#DIV/0!	#DIV/0!	#DIV/0!	#DIV/0!	#DIV/0!	#DIV/0!
													SDNN	RMSSD	Range	Average HR	Total Power	VLF	LFms2	HFms2	Lf nu	HF nu	LF/HF											Cycle Duration (s)	Max dP/dt (mmHg/s)	Min dP/dt (mmHg/s)	IRP (mmHg/s)	Tau (s)	PTI (mmHg.s)
												SDEV 1	1.07947	1.82542	7.7783	28.7803	5.9923	3.95716	0.51033	5.33144	7.26685	11.7586	0.100025										SDEV 1	0.0109665	1025.72	344.659	60.3176	0.148181	1.1368
												SDEV 2	0.697422	1.39545	6.86471	32.2762	8.43563	7.80747	1.83021	4.30656	11.6533	15.0166	0.220677										SDEV 2	0.0124868	935.417	298.375	69.1938	1.57632	0.701982
												SDEV 3	0.967479	1.85605	16.8865	49.5505	9.86532	3.31162	1.21686	8.24169	6.77995	10.5515	0.100327										SDEV 3	0.0120716	822.325	243.72	38.3516	0.0644504	0.353478
												SDEV 4	0.979317	2.10386	8.42634	41.6642	11.3491	5.20037	1.15464	8.39256	3.88636	14.2946	0.094864										SDEV 4	0.0152622	916.421	388.437	51.8679	0.703146	0.732515
												SDEV 5	1.07891	2.07661	6.87238	40.1021	12.1828	4.36485	1.04856	7.10627	3.46636	10.6033	0.0586401										SDEV 5	0.0158743	1098.33	402.236	45.6391	0.611834	0.739414
												SDEV 6	0.93452	1.92729	7.85485	43.8065	9.74721	3.6016	0.64489	7.76111	6.87277	11.1906	0.115976										SDEV 6	0.0177909	1146.68	497.404	55.9775	0.589291	2.36455
												SDEV 7	1.21263	2.14855	20.8903	34.8695	12.0337	5.94026	1.90934	9.56176	10.8678	9.78332	0.174984										SDEV 7	0.013625	929.914	429.347	31.6821	0.261726	1.32981
												SDEV 8	1.38412	2.98587	20.9312	43.8849	17.6394	1.74161	0.796614	18.4199	8.18465	11.2873	0.125758										SDEV 8	0.016117	939.456	441.897	26.6728	0.0569931	1.33421
												SDEV 9	0.619223	1.13422	21.0277	46.6166	7.30349	5.83712	1.47199	5.25195	7.78295	12.3852	0.116618										SDEV 9	0.0182847	1038.28	521.443	29.9735	0.0921613	1.44675
												MEAN10	0.330403	0.681399	2.48392	13.8528	3.08234	1.13893	0.203932	2.45428	2.17336	3.53877	0.0366749										SEM 6	0.00629004	405.414	175.859	19.791	0.208346	0.835995
												MEAN11	0.489361	1.05566	6.61903	13.8776	5.57806	0.550747	0.251911	5.82487	2.58821	3.56934	0.0397683										SEM 8	0.00569824	332.148	156.234	9.43027	0.0201501	0.471714
												MEAN12	4.08293	4.37633	25.8641	375.468	16.3221	7.63228	0.905362	7.61296	11.9469	82.7616	0.155887										MEAN6	0.161532	2983.24	-1010.38	-339.421	0.326631	7.09432
												MEAN13	31.9548	1.49384	17.6964	418.47	7.3811	3.3692	0.1268	3.048	3.1604	75.9754	0.0416										MEAN10	#DIV/0!	#DIV/0!	#DIV/0!	#DIV/0!	#DIV/0!	#DIV/0!
	31	1
	32	1
	33	1
	34	1
	35	1
	36	1
	37	1
	38	1
	39	1
	40	1
	41	1
	42	1
	43	1
	44	1
	45	1
	46	1
	47	1
	48	1
	49	1
	50	1
	51	1
	52	1
	53	1
	54	1
	55	1
	56	1
	57	1
	58	1
	59	1
	60	1
	61	1
	62	1
	63	1
	64	1
	65	1
	66	1
	67	1
	68	1
	69	1
	70	1
	71	1
	72	1
	73	1
	74	1
	75	1
	76	1
	77	1
	78	1
	79	1
	80	1
	81	1
	82	1
	83	1
	84	1
	85	1
	86	1
	87	1
	88	1
	89	1
	90	1
	91	1
	92	1
	93	1
	94	1
	95	1
	96	1
	97	1
	98	1
	99	1
	100	1
	101	1
	102	1
	103	1
	104	1
	105	1
	106	1
	107	1
	108	1
	109	1
	110	1
	111	1
	112	1
	113	1
	114	1
	115	1
	116	1
	117	1
	118	1
	119	1
	120	1
	121	1
	122	1
	123	1
	124	1
	125	1
	126	1
	127	1
	128	1
	129	1
	130	1
	131	1
	132	1
	133	1
	134	1
	135	1
	136	1
	137	1
	138	1
	139	1
	140	1
	141	1
	142	1
	143	1
	144	1
	145	1
	146	1
	147	1
	148	1
	149	1
	150	1
	151	1
	152	1
	153	1
	154	1
	155	1
	156	1
	157	1
	158	1
	159	1
	160	1
	161	1
	162	1
	163	1
	164	1
	165	1
	166	1
	167	1
	168	1
	169	1
	170	1
	171	1
	172	1
	173	1
	174	1
	175	1
	176	1
	177	1
	178	1
	179	1
	180	1
	181	1
	182	1
	183	1
	184	1
	185	1
	186	1
	187	1
	188	1
	189	1
	190	1
	191	1
	192	1
	193	1
	194	1
	195	1
	196	1
	197	1
	198	1
	199	1
	200	1
	201	1
	202	1
	203	1
	204	1
	205	1
	206	1
	207	1
	208	1
	209	1
	210	1
	211	1
	212	1
	213	1
	214	1
	215	1
	216	1
	217	1
	218	1
	219	1
	220	1
	221	1
	222	1
	223	1
	224	1
	225	1
	226	1
	227	1
	228	1
	229	1
	230	1
	231	1
	232	1
	233	1
	234	1
	235	1
	236	1
	237	1
	238	1
	239	1
	240	1
	241	1
	242	1
	243	1
	244	1
	245	1
	246	1
	247	1
	248	1
	249	1
	250	1
	251	1
	252	1
	253	1
	254	1
	255	1
	256	1
	257	1
	258	1
	259	1
	260	1
	261	1
	262	1
	263	1
	264	1
	265	1
	266	1
	267	1
	268	1
	269	1
	270	1
	271	1
	272	1
	273	1
	274	1
	275	1
	276	1
	277	1
	278	1
	279	1
	280	1
	281	1
	282	1
	283	1
	284	1
	285	1
	286	1
	287	1
	288	1
	289	1
	290	1
	291	1
	292	1
	293	1
	294	1
	295	1
	296	1
	297	1
	298	1
	299	1
	300	1
	301	1
	302	1
	303	1
	304	1
	305	1
	306	1
	307	1
	308	1
	309	1
	310	1
	311	1
	312	1
	313	1
	314	1
	315	1
	316	1
	317	1
	318	1
	319	1
	320	1
	321	1
	322	1
	323	1
	324	1
	325	1
	326	1
	327	1
	328	1
	329	1
	330	1
	331	1
	332	1
	333	1
	334	1
	335	1
	336	1
	337	1
	338	1
	339	1
	340	1
	341	1
	342	1
	343	1
	344	1
	345	1
	346	1
	347	1
	348	1
	349	1
	350	1
	351	1
	352	1
	353	1
	354	1
	355	1
	356	1
	357	1
	358	1
	359	1
	360	1
	361	1
	362	1
	363	1
	364	1
	365	1
	366	1
	367	1
	368	1
	369	1
	370	1
	371	1
	372	1
	373	1
	374	1
	375	1
	376	1
	377	1
	378	1
	379	1
	380	1
	381	1
	382	1
	383	1
	384	1
	385	1
	386	1
	387	1
	388	1
	389	1
	390	1
	391	1
	392	1
	393	1
	394	1
	395	1
	396	1
	397	1
	398	1
	399	1
	400	1
	401	1
	402	1
	403	1
	404	1
	405	1
	406	1
	407	1
	408	1
	409	1
	410	1
	411	1
	412	1
	413	1
	414	1
	415	1
	416	1
	417	1
	418	1
	419	1
	420	1
	421	1
	422	1
	423	1
	424	1
	425	1
	426	1
	427	1
	428	1
	429	1
	430	1
	431	1
	432	1
	433	1
	434	1
	435	1
	436	1
	437	1
	438	1
	439	1
	440	1
	441	1
	442	1
	443	1
	444	1
	445	1
	446	1
	447	1
	448	1
	449	1
	450	1
	451	1
	452	1
	453	1
	454	1
	455	1
	456	1
	457	1
	458	1
	459	1
	460	1
	461	1
	462	1
	463	1
	464	1
	465	1
	466	1
	467	1
	468	1
	469	1
	470	1
	471	1
	472	1
	473	1
	474	1
	475	1
	476	1
	477	1
	478	1
	479	1
	480	1
	481	1
	482	1
	483	1
	484	1
	485	1
	486	1
	487	1
	488	1
	489	1
	490	1
	491	1
	492	1
	493	1
	494	1
	495	1
	496	1
	497	1
	498	1
	499	1
	500	1
	501	1
	502	1
	503	1
	504	1
	505	1
	506	1
	507	1
	508	1
	509	1
	510	1
	511	1
	512	1
	513	1
	514	1
	515	1
	516	1
	517	1
	518	1
	519	1
	520	1
	521	1
	522	1
	523	1
	524	1
	525	1
	526	1
	527	1
	528	1
	529	1
	530	1
	531	1
	532	1
	533	1
	534	1
	535	1
	536	1
	537	1
	538	1
	539	1
	540	1
	541	1
	542	1
	543	1
	544	1
	545	1
	546	1
	547	1
	548	1
	549	1
	550	1
	551	1
	552	1
	553	1
	554	1
	555	1
	556	1
	557	1
	558	1
	559	1
	560	1
	561	1
	562	1
	563	1
	564	1
	565	1
	566	1
	567	1
	568	1
	569	1
	570	1
	571	1
	572	1
	573	1
	574	1
	575	1
	576	1
	577	1
	578	1
	579	1
	580	1
	581	1
	582	1
	583	1
	584	1
	585	1
	586	1
	587	1
	588	1
	589	1
	590	1
	591	1
	592	1
	593	1
	594	1
	595	1
	596	1
	597	1
	598	1
	599	1
	600	1
	601	1
	602	1
	603	1
	604	1
	605	1
	606	1
	607	1
	608	1
	609	1
	610	1
	611	1
	612	1
	613	1
	614	1
	615	1
	616	1
	617	1
	618	1
	619	1
	620	1
	621	1
	622	1
	623	1
	624	1
	625	1
	626	1
	627	1
	628	1
	629	1
	630	1
	631	1
	632	1
	633	1
	634	1
	635	1
	636	1
	637	1
	638	1
	639	1
	640	1
	641	1
	642	1
	643	1
	644	1
	645	1
	646	1
	647	1
	648	1
	649	1
	650	1
	651	1
	652	1
	653	1
	654	1
	655	1
	656	1
	657	1
	658	1
	659	1
	660	1
	661	1
	662	1
	663	1
	664	1
	665	1
	666	1
	667	1
	668	1
	669	1
	670	1
	671	1
	672	1
	673	1
	674	1
	675	1
	676	1
	677	1
	678	1
	679	1
	680	1
	681	1
	682	1
	683	1
	684	1
	685	1
	686	1
	687	1
	688	1
	689	1
	690	1
	691	1
	692	1
	693	1
	694	1
	695	1
	696	1
	697	1
	698	1
	699	1
	700	1
	701	1
	702	1
	703	1
	704	1
	705	1
	706	1
	707	1
	708	1
	709	1
	710	1
	711	1
	712	1
	713	1
	714	1
	715	1
	716	1
	717	1
	718	1
	719	1
	720	1
	721	1
	722	1
	723	1
	724	1
	725	1
	726	1
	727	1
	728	1
	729	1
	730	1
	731	1
	732	1
	733	1
	734	1
	735	1
	736	1
	737	1
	738	1
	739	1
	740	1
	741	1
	742	1
	743	1
	744	1
	745	1
	746	1
	747	1
	748	1
	749	1
	750	1
	751	1
	752	1
	753	1
	754	1
	755	1
	756	1
	757	1
	758	1
	759	1
	760	1
	761	1
	762	1
	763	1
	764	1
	765	1
	766	1
	767	1
	768	1
	769	1
	770	1
	771	1
	772	1
	773	1
	774	1
	775	1
	776	1
	777	1
	778	1
	779	1
	780	1
	781	1
	782	1
	783	1
	784	1
	785	1
	786	1
	787	1
	788	1
	789	1
	790	1
	791	1
	792	1
	793	1
	794	1
	795	1
	796	1
	797	1
	798	1
	799	1
	800	1
	801	1
	802	1
	803	1
	804	1
	805	1
	806	1
	807	1
	808	1
	809	1
	810	1
	811	1
	812	1
	813	1
	814	1
	815	1
	816	1
	817	1
	818	1
	819	1
	820	1
	821	1
	822	1
	823	1
	824	1
	825	1
	826	1
	827	1
	828	1
	829	1
	830	1
	831	1
	832	1
	833	1
	834	1
	835	1
	836	1
	837	1
	838	1
	839	1
	840	1
	Last Cycle	Used
	839	839
	Last Cycle	Used
	2	1
	3	1
	4	1
	5	1
	6	1
	7	1
	8	1
	9	1
	10	1
	11	1
	12	1
	13	1
	14	1
	15	1
	16	1
	17	1
	18	1
	19	1
	20	1
	21	1
	22	1
	23	1
	24	1
	25	1
	26	1
	27	1
	28	1
	29	1
	30	1
	31	1
	32	1
	33	1
	34	1
	35	1
	36	1
	37	1
	38	1
	39	1
	40	1
	41	1
	42	1
	43	1
	44	1
	45	1
	46	1
	47	1
	48	1
	49	1
	50	1
	51	1
	52	1
	53	1
	54	1
	55	1
	56	1
	57	1
	58	1
	59	1
	60	1
	61	1
	62	1
	63	1
	64	1
	65	1
	66	1
	67	1
	68	1
	69	1
	70	1
	71	1
	72	1
	73	1
	74	1
	75	1
	76	1
	77	1
	78	1
	79	1
	80	1
	81	1
	82	1
	83	1
	84	1
	85	1
	86	1
	87	1
	88	1
	89	1
	90	1
	91	1
	92	1
	93	1
	94	1
	95	1
	96	1
	97	1
	98	1
	99	1
	100	1
	101	1
	102	1
	103	1
	104	1
	105	1
	106	1
	107	1
	108	1
	109	1
	110	1
	111	1
	112	1
	113	1
	114	1
	115	1
	116	1
	117	1
	118	1
	119	1
	120	1
	121	1
	122	1
	123	1
	124	1
	125	1
	126	1
	127	1
	128	1
	129	1
	130	1
	131	1
	132	1
	133	1
	134	1
	135	1
	136	1
	137	1
	138	1
	139	1
	140	1
	141	1
	142	1
	143	1
	144	1
	145	1
	146	1
	147	1
	148	1
	149	1
	150	1
	151	1
	152	1
	153	1
	154	1
	155	1
	156	1
	157	1
	158	1
	159	1
	160	1
	161	1
	162	1
	163	1
	164	1
	165	1
	166	1
	167	1
	168	1
	169	1
	170	1
	171	1
	172	1
	173	1
	174	1
	175	1
	176	1
	177	1
	178	1
	179	1
	180	1
	181	1
	182	1
	183	1
	184	1
	185	1
	186	1
	187	1
	188	1
	189	1
	190	1
	191	1
	192	1
	193	1
	194	1
	195	1
	196	1
	197	1
	198	1
	199	1
	200	1
	201	1
	202	1
	203	1
	204	1
	205	1
	206	1
	207	1
	208	1
	209	1
	210	1
	211	1
	212	1
	213	1
	214	1
	215	1
	216	1
	217	1
	218	1
	219	1
	220	1
	221	1
	222	1
	223	1
	224	1
	225	1
	226	1
	227	1
	228	1
	229	1
	230	1
	231	1
	232	1
	233	1
	234	1
	235	1
	236	1
	237	1
	238	1
	239	1
	240	1
	241	1
	242	1
	243	1
	244	1
	245	1
	246	1
	247	1
	248	1
	249	1
	250	1
	251	1
	252	1
	253	1
	254	1
	255	1
	256	1
	257	1
	258	1
	259	1
	260	1
	261	1
	262	1
	263	1
	264	1
	265	1
	266	1
	267	1
	268	1
	269	1
	270	1
	271	1
	272	1
	273	1
	274	1
	275	1
	276	1
	277	1
	278	1
	279	1
	280	1
	281	1
	282	1
	283	1
	284	1
	285	1
	286	1
	287	1
	288	1
	289	1
	290	1
	291	1
	292	1
	293	1
	294	1
	295	1
	296	1
	297	1
	298	1
	299	1
	300	1
	301	1
	302	1
	303	1
	304	1
	305	1
	306	1
	307	1
	308	1
	309	1
	310	1
	311	1
	312	1
	313	1
	314	1
	315	1
	316	1
	317	1
	318	1
	319	1
	320	1
	321	1
	322	1
	323	1
	324	1
	325	1
	326	1
	327	1
	328	1
	329	1
	330	1
	331	1
	332	1
	333	1
	334	1
	335	1
	336	1
	337	1
	338	1
	339	1
	340	1
	341	1
	342	1
	343	1
	344	1
	345	1
	346	1
	347	1
	348	1
	349	1
	350	1
	351	1
	352	1
	353	1
	354	1
	355	1
	356	1
	357	1
	358	1
	359	1
	360	1
	361	1
	362	1
	363	1
	364	1
	365	1
	366	1
	367	1
	368	1
	369	1
	370	1
	371	1
	372	1
	373	1
	374	1
	375	1
	376	1
	377	1
	378	1
	379	1
	380	1
	381	1
	382	1
	383	1
	384	1
	385	1
	386	1
	387	1
	388	1
	389	1
	390	1
	391	1
	392	1
	393	1
	394	1
	395	1
	396	1
	397	1
	398	1
	399	1
	400	1
	401	1
	402	1
	403	1
	404	1
	405	1
	406	1
	407	1
	408	1
	409	1
	410	1
	411	1
	412	1
	413	1
	414	1
	415	1
	416	1
	417	1
	418	1
	419	1
	420	1
	421	1
	422	1
	423	1
	424	1
	425	1
	426	1
	427	1
	428	1
	429	1
	430	1
	431	1
	432	1
	433	1
	434	1
	435	1
	436	1
	437	1
	438	1
	439	1
	440	1
	441	1
	442	1
	443	1
	444	1
	445	1
	446	1
	447	1
	448	1
	449	1
	450	1
	451	1
	452	1
	453	1
	454	1
	455	1
	456	1
	457	1
	458	1
	459	1
	460	1
	461	1
	462	1
	463	1
	464	1
	465	1
	466	1
	467	1
	468	1
	469	1
	470	1
	471	1
	472	1
	473	1
	474	1
	475	1
	476	1
	477	1
	478	1
	479	1
	480	1
	481	1
	482	1
	483	1
	484	1
	485	1
	486	1
	487	1
	488	1
	489	1
	490	1
	491	1
	492	1
	493	1
	494	1
	495	1
	496	1
	497	1
	498	1
	499	1
	500	1
	501	1
	502	1
	503	1
	504	1
	505	1
	506	1
	507	1
	508	1
	509	1
	510	1
	511	1
	512	1
	513	1
	514	1
	515	1
	516	1
	517	1
	518	1
	519	1
	520	1
	521	1
	522	1
	523	1
	524	1
	525	1
	526	1
	527	1
	528	1
	529	1
	530	1
	531	1
	532	1
	533	1
	534	1
	535	1
	536	1
	537	1
	538	1
	539	1
	540	1
	541	1
	542	1
	543	1
	544	1
	545	1
	546	1
	547	1
	548	1
	549	1
	550	1
	551	1
	552	1
	553	1
	554	1
	555	1
	556	1
	557	1
	558	1
	559	1
	560	1
	561	1
	562	1
	563	1
	564	1
	565	1
	566	1
	567	1
	568	1
	569	1
	570	1
	571	1
	572	1
	573	1
	574	1
	575	1
	576	1
	577	1
	578	1
	579	1
	580	1
	581	1
	582	1
	583	1
	584	1
	585	1
	586	1
	587	1
	588	1
	589	1
	590	1
	591	1
	592	1
	593	1
	594	1
	595	1
	596	1
	597	1
	598	1
	599	1
	600	1
	601	1
	602	1
	603	1
	604	1
	605	1
	606	1
	607	1
	608	1
	609	1
	610	1
	611	1
	612	1
	613	1
	614	1
	615	1
	616	1
	617	1
	618	1
	619	1
	620	1
	621	1
	622	1
	623	1
	624	1
	625	1
	626	1
	627	1
	628	1
	629	1
	630	1
	631	1
	632	1
	633	1
	634	1
	635	1
	636	1
	637	1
	638	1
	639	1
	640	1
	641	1
	642	1
	643	1
	644	1
	645	1
	646	1
	647	1
	648	1
	649	1
	650	1
	651	1
	652	1
	653	1
	654	1
	655	1
	656	1
	657	1
	658	1
	659	1
	660	1
	661	1
	662	1
	663	1
	664	1
	665	1
	666	1
	667	1
	668	1
	669	1
	670	1
	671	1
	672	1
	673	1
	674	1
	675	1
	676	1
	677	1
	678	1
	679	1
	680	1
	681	1
	682	1
	683	1
	684	1
	685	1
	686	1
	687	1
	688	1
	689	1
	690	1
	691	1
	692	1
	693	1
	694	1
	695	1
	696	1
	697	1
	698	1
	Last Cycle	Used
	697	697
	Last Cycle	Used
	2	1
	3	1
	4	1
	5	1
	6	1
	7	1
	8	1
	9	1
	10	1
	11	1
	12	1
	13	1
	14	1
	15	1
	16	1
	17	1
	18	1
	19	1
	20	1
	21	1
	22	1
	23	1
	24	1
	25	1
	26	1
	27	1
	28	1
	29	1
	30	1
	31	1
	32	1
	33	1
	34	1
	35	1
	36	1
	37	1
	38	1
	39	1
	40	1
	41	1
	42	1
	43	1
	44	1
	45	1
	46	1
	47	1
	48	1
	49	1
	50	1
	51	1
	52	1
	53	1
	54	1
	55	1
	56	1
	57	1
	58	1
	59	1
	60	1
	61	1
	62	1
	63	1
	64	1
	65	1
	66	1
	67	1
	68	1
	69	1
	70	1
	71	1
	72	1
	73	1
	74	1
	75	1
	76	1
	77	1
	78	1
	79	1
	80	1
	81	1
	82	1
	83	1
	84	1
	85	1
	86	1
	87	1
	88	1
	89	1
	90	1
	91	1
	92	1
	93	1
	94	1
	95	1
	96	1
	97	1
	98	1
	99	1
	100	1
	101	1
	102	1
	103	1
	104	1
	105	1
	106	1
	107	1
	108	1
	109	1
	110	1
	111	1
	112	1
	113	1
	114	1
	115	1
	116	1
	117	1
	118	1
	119	1
	120	1
	121	1
	122	1
	123	1
	124	1
	125	1
	126	1
	127	1
	128	1
	129	1
	130	1
	131	1
	132	1
	133	1
	134	1
	135	1
	136	1
	137	1
	138	1
	139	1
	140	1
	141	1
	142	1
	143	1
	144	1
	145	1
	146	1
	147	1
	148	1
	149	1
	150	1
	151	1
	152	1
	153	1
	154	1
	155	1
	156	1
	157	1
	158	1
	159	1
	160	1
	161	1
	162	1
	163	1
	164	1
	165	1
	166	1
	167	1
	168	1
	169	1
	170	1
	171	1
	172	1
	173	1
	174	1
	175	1
	176	1
	177	1
	178	1
	179	1
	180	1
	181	1
	182	1
	183	1
	184	1
	185	1
	186	1
	187	1
	188	1
	189	1
	190	1
	191	1
	192	1
	193	1
	194	1
	195	1
	196	1
	197	1
	198	1
	199	1
	200	1
	201	1
	202	1
	203	1
	204	1
	205	1
	206	1
	207	1
	208	1
	209	1
	210	1
	211	1
	212	1
	213	1
	214	1
	215	1
	216	1
	217	1
	218	1
	219	1
	220	1
	221	1
	222	1
	223	1
	224	1
	225	1
	226	1
	227	1
	228	1
	229	1
	230	1
	231	1
	232	1
	233	1
	234	1
	235	1
	236	1
	237	1
	238	1
	239	1
	240	1
	241	1
	242	1
	243	1
	244	1
	245	1
	246	1
	247	1
	248	1
	249	1
	250	1
	251	1
	252	1
	253	1
	254	1
	255	1
	256	1
	257	1
	258	1
	259	1
	260	1
	261	1
	262	1
	263	1
	264	1
	265	1
	266	1
	267	1
	268	1
	269	1
	270	1
	271	1
	272	1
	273	1
	274	1
	275	1
[truncated: 9,179 more rows]

## Sheet: CLP Saline
Rat 1	SDNN	RMSSD	Range	Average HR	Total Power	VLF	LFms2	HFms2	Lf nu	HF nu	LF/HF	1	SDNN	RMSSD	Range	Average HR	Total Power	VLF	LFms2	HFms2	Lf nu	HF nu	LF/HF		Rat 1	Cycle Duration (s)	Max dP/dt (mmHg/s)	Min dP/dt (mmHg/s)	IRP (mmHg/s)	Tau (s)	PTI (mmHg.s)		Rat 1	Cycle Duration (s)	Max dP/dt (mmHg/s)	Min dP/dt (mmHg/s)	IRP (mmHg/s)	Tau (s)	PTI (mmHg.s)
Area 1	2.3114	3.2411	25.9415	405.003	5.6036	2.1668	0.375	2.5473	10.9114	74.1168	0.1472		2.3114	3.2411	25.9415	405.003	5.6036	2.1668	0.375	2.5473	10.9114	74.1168	0.1472		Area 1	0.1482	3404.03	-1438.25	-431.147	0.0673	6.4976	1	Area 1	0.1482	3404.03	-1438.25	-431.147	0.0673	6.4976
Area 2	2.3915	3.1581	11.2755	405.434	5.163	2.8013	0.0816	1.8952	3.4532	80.2452	0.043		2.3915	3.1581	11.2755	405.434	5.163	2.8013	0.0816	1.8952	3.4532	80.2452	0.043		Area 2	0.148	3372.72	-1390.69	-443.37	0.0666	6.1881		Area 2	0.148	3372.72	-1390.69	-443.37	0.0666	6.1881
Area 3	2.7055	4.3234	14.1073	394.433	8.8744	1.8305	0.2025	6.2123	2.875	88.1935	0.0326		2.7055	4.3234	14.1073	394.433	8.8744	1.8305	0.2025	6.2123	2.875	88.1935	0.0326		Area 3	0.1521	3616.62	-1344.31	-413.719	0.0899	6.399		Area 3	0.1521	3616.62	-1344.31	-413.719	0.0899	6.399
Area 4	2.888	4.0572	26.1708	388.953	9.7315	1.5157	1.0616	6.2108	12.922	75.5961	0.1709		2.888	4.0572	26.1708	388.953	9.7315	1.5157	1.0616	6.2108	12.922	75.5961	0.1709		Area 4	0.1521	3616.62	-1344.31	-413.719	0.0899	6.399		Area 4	0.1521	3616.62	-1344.31	-413.719	0.0899	6.399
Area 5	2.512	2.8812	13.7567	391.337	5.7761	1.9846	0.2583	3.1348	6.8126	82.6795	0.0824		2.512	2.8812	13.7567	391.337	5.7761	1.9846	0.2583	3.1348	6.8126	82.6795	0.0824		Area 5	0.1533	3478.46	-1237.39	-389.791	0.0977	6.8184		Area 5	0.1533	3478.46	-1237.39	-389.791	0.0977	6.8184
Area 6	2.6526	3.0287	14.9245	372.033	8.1521	5.3304	0.1019	2.6882	3.611	95.2728	0.0379		2.6526	3.0287	14.9245	372.033	8.1521	5.3304	0.1019	2.6882	3.611	95.2728	0.0379		Area 6	0.1533	3478.46	-1237.39	-389.791	0.0977	6.8184		Area 6	0.1533	3478.46	-1237.39	-389.791	0.0977	6.8184
Area 7	2.8663	3.0757	14.9537	370.817	9.8273	4.6742	0.3918	4.6019	7.6028	89.3045	0.0851		2.8663	3.0757	14.9537	370.817	9.8273	4.6742	0.3918	4.6019	7.6028	89.3045	0.0851		Area 7	0.161807	3013.73	-1073.68	-354.628	0.147347	7.22642		Area 7	0.161807	3013.73	-1073.68	-354.628	0.147347	7.22642
Area 8	2.302	1.875	18.5894	477.42	3.948	2.1006	0.4291	1.2392	23.227	67.0793	0.3463		2.302	1.875	18.5894	477.42	3.948	2.1006	0.4291	1.2392	23.227	67.0793	0.3463		Area 8	0.139375	4141.08	-1615.98	-373.603	0.222324	5.68711		Area 8	0.139375	4141.08	-1615.98	-373.603	0.222324	5.68711
Area 9	3.0064	1.9933	16.0629	453.875	8.9222	6.1983	1.1354	1.3571	41.6821	49.8234	0.8366		3.0064	1.9933	16.0629	453.875	8.9222	6.1983	1.1354	1.3571	41.6821	49.8234	0.8366		Area 9	0.1257	3254.48	-1524.2	-389.48	0.0703	5.6448		Area 9	0.1257	3254.48	-1524.2	-389.48	0.0703	5.6448
Area 10																									Area 10								Area 10
Area 11																									Area 11								Area 11
Area 12																									Area 12								Area 12
Area 13																									Area 13								Area 13
Rat 2	SDNN	RMSSD	Range	Average HR	Total Power	VLF	LFms2	HFms2	Lf nu	HF nu	LF/HF	1	SDNN	RMSSD	Range	Average HR	Total Power	VLF	LFms2	HFms2	Lf nu	HF nu	LF/HF		Rat 2	Cycle Duration (s)	Max dP/dt (mmHg/s)	Min dP/dt (mmHg/s)	IRP (mmHg/s)	Tau (s)	PTI (mmHg.s)	1	Rat 2	Cycle Duration (s)	Max dP/dt (mmHg/s)	Min dP/dt (mmHg/s)	IRP (mmHg/s)	Tau (s)	PTI (mmHg.s)
Area 1	3.6153	5.325	17.3803	288.462	14.1292	1.4975	0.2972	12.3345	2.3527	97.6473	0.0241		3.6153	5.325	17.3803	288.462	14.1292	1.4975	0.2972	12.3345	2.3527	97.6473	0.0241		Area 1	0.208012	1040.04	-358.074	-224.485	0.266847	5.64263		Area 1	0.208012	1040.04	-358.074	-224.485	0.266847	5.64263
Area 2	3.7436	5.8885	20.5997	302.835	12.7659	0.9284	0.2773	11.5603	2.3423	97.6577	0.024		3.7436	5.8885	20.5997	302.835	12.7659	0.9284	0.2773	11.5603	2.3423	97.6577	0.024		Area 2	0.198161	1108.38	-404.911	-267.737	0.226202	6.33345		Area 2	0.198161	1108.38	-404.911	-267.737	0.226202	6.33345
Area 3	3.5793	5.3447	17.8342	325.046	12.0509	1.5785	0.4029	10.0695	3.8477	96.1523	0.04		3.5793	5.3447	17.8342	325.046	12.0509	1.5785	0.4029	10.0695	3.8477	96.1523	0.04		Area 3	0.184598	1204.85	-409.278	-286.931	0.524248	5.98468		Area 3	0.184598	1204.85	-409.278	-286.931	0.524248	5.98468
Area 4	3.7521	5.4713	20.1627	322.087	14.8498	2.2851	0.3838	12.1809	3.0542	96.9458	0.0315		3.7521	5.4713	20.1627	322.087	14.8498	2.2851	0.3838	12.1809	3.0542	96.9458	0.0315		Area 4	0.186291	1109.63	-348.086	-274.287	4.69141	5.65781		Area 4	0.186291	1109.63	-348.086	-274.287	4.69141	5.65781
Area 5	3.5901	4.9526	16.5828	315.896	12.7034	2.377	0.2926	10.0338	2.8332	97.1668	0.0292		3.5901	4.9526	16.5828	315.896	12.7034	2.377	0.2926	10.0338	2.8332	97.1668	0.0292		Area 5	0.187054	1074.16	-337.944	-264.194	2.93325	5.53348		Area 5	0.187054	1074.16	-337.944	-264.194	2.93325	5.53348
Area 6	3.3778	5.1569	16.0123	320.737	10.3925	0.1959	0.2899	9.9067	2.8431	97.1569	0.0293		3.3778	5.1569	16.0123	320.737	10.3925	0.1959	0.2899	9.9067	2.8431	97.1569	0.0293		Area 6	0.187054	1074.16	-337.944	-264.194	2.93325	5.53348		Area 6	0.187054	1074.16	-337.944	-264.194	2.93325	5.53348
Area 7	3.7426	5.4654	20.1853	318.807	12.5904	1.4653	0.4966	10.6284	4.4639	95.5361	0.0467		3.7426	5.4654	20.1853	318.807	12.5904	1.4653	0.4966	10.6284	4.4639	95.5361	0.0467		Area 7	0.188207	1156.68	-360.977	-231.954	0.346465	4.9862		Area 7	0.188207	1156.68	-360.977	-231.954	0.346465	4.9862
Area 8	3.6152	5.2192	20.6445	319.213	12.4527	1.7393	0.4135	10.2999	3.8598	96.1402	0.0401		3.6152	5.2192	20.6445	319.213	12.4527	1.7393	0.4135	10.2999	3.8598	96.1402	0.0401		Area 8	0.18796	1061.24	-299.753	-218.924	3.14553	4.97205		Area 8	0.18796	1061.24	-299.753	-218.924	3.14553	4.97205
Area 9	3.7834	5.2058	30.2186	323.909	13.0459	2.6133	0.5294	9.9032	5.0743	94.9257	0.0535		3.7834	5.2058	30.2186	323.909	13.0459	2.6133	0.5294	9.9032	5.0743	94.9257	0.0535		Area 9	0.185267	970.304	-262.55	-208.671	24.8335	5.61355		Area 9	0.185267	970.304	-262.55	-208.671	24.8335	5.61355
Area 10																									Area 10								Area 10
Area 11																									Area 11								Area 11
Area 12																									Area 12								Area 12
Area 13																									Area 13								Area 13
Rat 3	SDNN	RMSSD	Range	Average HR	Total Power	VLF	LFms2	HFms2	Lf nu	HF nu	LF/HF	1	SDNN	RMSSD	Range	Average HR	Total Power	VLF	LFms2	HFms2	Lf nu	HF nu	LF/HF		Rat 3	Cycle Duration (s)	Max dP/dt (mmHg/s)	Min dP/dt (mmHg/s)	IRP (mmHg/s)	Tau (s)	PTI (mmHg.s)	1	Rat 3	Cycle Duration (s)	Max dP/dt (mmHg/s)	Min dP/dt (mmHg/s)	IRP (mmHg/s)	Tau (s)	PTI (mmHg.s)
Area 1	2.4955	2.4126	19.2084	356.863	6.5163	3.838	0.0917	2.5865	3.424	96.576	0.0355		2.4955	2.4126	19.2084	356.863	6.5163	3.838	0.0917	2.5865	3.424	96.576	0.0355		Area 1	0.168134	2070.23	-775.635	-325.406	0.105431	7.14871		Area 1	0.168134	2070.23	-775.635	-325.406	0.105431	7.14871
Area 2	2.1656	2.6148	14.4417	384.998	4.6812	1.6953	0.1105	2.8166	3.7008	94.3325	0.0392		2.1656	2.6148	14.4417	384.998	4.6812	1.6953	0.1105	2.8166	3.7008	94.3325	0.0392		Area 2	0.155845	3314.71	-1415.38	-361.079	0.0833813	6.96649		Area 2	0.155845	3314.71	-1415.38	-361.079	0.0833813	6.96649
Area 3	2.4359	2.8907	31.4122	383.932	4.9868	0.909	0.0958	3.9308	2.349	96.3953	0.0244		2.4359	2.8907	31.4122	383.932	4.9868	0.909	0.0958	3.9308	2.349	96.3953	0.0244		Area 3	0.156307	3005.42	-1359.91	-338.098	0.0833489	6.5983		Area 3	0.156307	3005.42	-1359.91	-338.098	0.0833489	6.5983
Area 4	2.3656	1.9596	15.0097	364.355	5.6606	3.8894	0.1143	1.649	6.4553	93.0997	0.0693		2.3656	1.9596	15.0097	364.355	5.6606	3.8894	0.1143	1.649	6.4553	93.0997	0.0693		Area 4	0.164679	2671.8	-1198.47	-290.529	0.0936537	6.62771		Area 4	0.164679	2671.8	-1198.47	-290.529	0.0936537	6.62771
Area 5	2.8191	2.5162	25.4334	345.698	8.5618	5.4979	0.2089	2.855	6.8192	93.1808	0.0732		2.8191	2.5162	25.4334	345.698	8.5618	5.4979	0.2089	2.855	6.8192	93.1808	0.0732		Area 5	0.173566	2639.88	-1112.73	-281.088	0.123727	6.4741		Area 5	0.173566	2639.88	-1112.73	-281.088	0.123727	6.4741
Area 6	2.2136	2.3004	14.614	350.757	5.7278	2.5689	0.125	3.0339	3.956	96.044	0.0412		2.2136	2.3004	14.614	350.757	5.7278	2.5689	0.125	3.0339	3.956	96.044	0.0412		Area 6	0.171056	2556.96	-1095.55	-285.477	0.118183	6.40095		Area 6	0.171056	2556.96	-1095.55	-285.477	0.118183	6.40095
Area 7	2.8918	2.051	15.9877	364.785	7.8487	5.4568	0.1206	2.2618	5.0417	94.5603	0.0533		2.8918	2.051	15.9877	364.785	7.8487	5.4568	0.1206	2.2618	5.0417	94.5603	0.0533		Area 7	0.16448	2474.56	-1087.34	-282.647	0.110117	6.12565		Area 7	0.16448	2474.56	-1087.34	-282.647	0.110117	6.12565
Area 8	2.5269	2.4566	14.098	388.132	7.3376	4.908	0.1299	2.1536	5.3459	88.6415	0.0603		2.5269	2.4566	14.098	388.132	7.3376	4.908	0.1299	2.1536	5.3459	88.6415	0.0603		Area 8	0.154578	2541.48	-1169.47	-289.642	0.096549	5.93647		Area 8	0.154578	2541.48	-1169.47	-289.642	0.096549	5.93647
Area 9	2.0927	2.0585	12.4252	380.078	3.5536	1.8538	0.0287	1.6174	1.6908	95.1506	0.0178		2.0927	2.0585	12.4252	380.078	3.5536	1.8538	0.0287	1.6174	1.6908	95.1506	0.0178		Area 9	0.157866	1592.31	-645.908	-287.473	0.104799	6.13482		Area 9	0.157866	1592.31	-645.908	-287.473	0.104799	6.13482
Area 10																									Area 10								Area 10
Area 11																									Area 11								Area 11
Area 12																									Area 12								Area 12
Area 13																									Area 13								Area 13
Rat 4	SDNN	RMSSD	Range	Average HR	Total Power	VLF	LFms2	HFms2	Lf nu	HF nu	LF/HF	1	SDNN	RMSSD	Range	Average HR	Total Power	VLF	LFms2	HFms2	Lf nu	HF nu	LF/HF		Rat 4	Cycle Duration (s)	Max dP/dt (mmHg/s)	Min dP/dt (mmHg/s)	IRP (mmHg/s)	Tau (s)	PTI (mmHg.s)	1	Rat 4	Cycle Duration (s)	Max dP/dt (mmHg/s)	Min dP/dt (mmHg/s)	IRP (mmHg/s)	Tau (s)	PTI (mmHg.s)
Area 1	3.0989	5.0588	11.7355	363.63	9.9505	0.1521	0.3192	9.4356	3.2573	96.297	0.0338		3.0989	5.0588	11.7355	363.63	9.9505	0.1521	0.3192	9.4356	3.2573	96.297	0.0338		Area 1	0.16505	2580.44	-934.734	-409.022	0.15544	6.14234		Area 1	0.16505	2580.44	-934.734	-409.022	0.15544	6.14234
Area 2	3.0277	4.7802	14.533	401.773	8.5282	0.7742	0.1816	6.9472	2.3419	89.5958	0.0261		3.0277	4.7802	14.533	401.773	8.5282	0.7742	0.1816	6.9472	2.3419	89.5958	0.0261		Area 2	0.149315	1984.06	-748.575	-391.776	0.208391	5.3369		Area 2	0.149315	1984.06	-748.575	-391.776	0.208391	5.3369
Area 3	2.8005	4.3963	13.6133	405.97	7.7751	0.4625	0.2927	6.2959	4.0031	86.0961	0.0465		2.8005	4.3963	13.6133	405.97	7.7751	0.4625	0.2927	6.2959	4.0031	86.0961	0.0465		Area 3	0.147798	1771.21	-627.999	-353.557	2.17322	5.16606		Area 3	0.147798	1771.21	-627.999	-353.557	2.17322	5.16606
Area 4	3.0577	2.9192	17.3505	428.639	9.1906	5.5788	0.0722	3.2002	1.9989	88.6067	0.0226		3.0577	2.9192	17.3505	428.639	9.1906	5.5788	0.0722	3.2002	1.9989	88.6067	0.0226		Area 4	0.139992	2151.64	-977.465	-364.418	0.0868665	4.86021		Area 4	0.139992	2151.64	-977.465	-364.418	0.0868665	4.86021
Area 5	2.7337	3.193	16.2738	440.489	7.3233	2.7722	0.1025	3.7959	2.2522	83.4067	0.027		2.7337	3.193	16.2738	440.489	7.3233	2.7722	0.1025	3.7959	2.2522	83.4067	0.027		Area 5	0.136212	2583.52	-1360.33	-321.187	0.0593225	4.60501		Area 5	0.136212	2583.52	-1360.33	-321.187	0.0593225	4.60501
Area 6	3.0166	2.7148	17.5363	450.738	7.3331	4.2821	0.0674	2.6593	2.2082	87.1633	0.0253		3.0166	2.7148	17.5363	450.738	7.3331	4.2821	0.0674	2.6593	2.2082	87.1633	0.0253		Area 6	0.133117	2694.23	-1462.48	-317.486	0.0479237	4.51042		Area 6	0.133117	2694.23	-1462.48	-317.486	0.0479237	4.51042
Area 7	2.4784	3.0545	14.867	442.041	7.2155	3.5618	0.0695	2.9627	1.9016	81.0877	0.0235		2.4784	3.0545	14.867	442.041	7.2155	3.5618	0.0695	2.9627	1.9016	81.0877	0.0235		Area 7	0.135736	2681.71	-1419.01	-321.143	0.0622506	4.53366		Area 7	0.135736	2681.71	-1419.01	-321.143	0.0622506	4.53366
Area 8	2.6254	2.6304	13.6234	462.721	5.8084	2.78	0.0656	2.5958	2.165	85.716	0.0253		2.6254	2.6304	13.6234	462.721	5.8084	2.78	0.0656	2.5958	2.165	85.716	0.0253		Area 8	0.129669	2913.59	-1552.41	-335.662	0.0391337	4.44304		Area 8	0.129669	2913.59	-1552.41	-335.662	0.0391337	4.44304
Area 9	2.8976	3.4022	15.8938	458.711	7.6598	2.6194	0.1009	4.038	2.0014	80.1134	0.025		2.8976	3.4022	15.8938	458.711	7.6598	2.6194	0.1009	4.038	2.0014	80.1134	0.025		Area 9	0.130799	2144.76	-989.623	-345.677	0.0640377	4.54698		Area 9	0.130799	2144.76	-989.623	-345.677	0.0640377	4.54698
Area 10																									Area 10								Area 10
Area 11																									Area 11								Area 11
Area 12																									Area 12								Area 12
Area 13																									Area 13								Area 13
Rat 5	SDNN	RMSSD	Range	Average HR	Total Power	VLF	LFms2	HFms2	Lf nu	HF nu	LF/HF	1	SDNN	RMSSD	Range	Average HR	Total Power	VLF	LFms2	HFms2	Lf nu	HF nu	LF/HF		Rat 5	Cycle Duration (s)	Max dP/dt (mmHg/s)	Min dP/dt (mmHg/s)	IRP (mmHg/s)	Tau (s)	PTI (mmHg.s)	1	Rat 5	Cycle Duration (s)	Max dP/dt (mmHg/s)	Min dP/dt (mmHg/s)	IRP (mmHg/s)	Tau (s)	PTI (mmHg.s)
Area 1	3.5862	5.3716	16.8688	288.363	14.0711	1.2255	0.3007	12.5449	2.3411	97.6589	0.024		3.5862	5.3716	16.8688	288.363	14.0711	1.2255	0.3007	12.5449	2.3411	97.6589	0.024		Area 1	0.208065	1042.32	-356.6	-223.493	0.272357	5.60937		Area 1	0.208065	1042.32	-356.6	-223.493	0.272357	5.60937
Area 2	3.9081	5.6841	26.6424	321.264	14.1916	2.2284	0.4704	11.4928	3.9322	96.0678	0.0409		3.9081	5.6841	26.6424	321.264	14.1916	2.2284	0.4704	11.4928	3.9322	96.0678	0.0409		Area 2	0.186761	1311.85	-523.419	-316.28	0.144935	6.47768		Area 2	0.186761	1311.85	-523.419	-316.28	0.144935	6.47768
Area 3	3.7709	5.5863	29.0055	328.448	14.0339	1.1837	0.8056	12.0446	6.2693	93.7307	0.0669		3.7709	5.5863	29.0055	328.448	14.0339	1.1837	0.8056	12.0446	6.2693	93.7307	0.0669		Area 3	0.182689	1176.56	-383.767	-289.037	2.4599	6.0184		Area 3	0.182689	1176.56	-383.767	-289.037	2.4599	6.0184
Area 4	3.8787	5.5464	30.1582	319.296	15.199	2.3101	0.3251	12.5639	2.5223	97.4777	0.0259		3.8787	5.5464	30.1582	319.296	15.199	2.3101	0.3251	12.5639	2.5223	97.4777	0.0259		Area 4	0.187912	1058.22	-326.899	-254.406	4.41927	5.38833		Area 4	0.187912	1058.22	-326.899	-254.406	4.41927	5.38833
Area 5	3.6272	4.9996	16.5828	315.824	12.3426	2.053	0.265	10.0247	2.575	97.425	0.0264		3.6272	4.9996	16.5828	315.824	12.3426	2.053	0.265	10.0247	2.575	97.425	0.0264		Area 5	0.208065	1042.32	-356.6	-223.493	0.272357	5.60937		Area 5	0.208065	1042.32	-356.6	-223.493	0.272357	5.60937
Area 6	3.6426	4.7821	16.4294	315.766	12.5516	4.6554	0.4494	7.4468	5.6914	94.3086	0.0603		3.6426	4.7821	16.4294	315.766	12.5516	4.6554	0.4494	7.4468	5.6914	94.3086	0.0603		Area 6	0.189998	1038.17	-283.926	-224.405	6.02815	5.96498		Area 6	0.189998	1038.17	-283.926	-224.405	6.02815	5.96498
Area 7	3.8643	5.357	26.7555	317.679	13.6026	1.6949	0.5234	11.3844	4.3954	95.6046	0.046		3.8643	5.357	26.7555	317.679	13.6026	1.6949	0.5234	11.3844	4.3954	95.6046	0.046		Area 7	0.188872	1115.93	-333.754	-223.74	0.410631	4.90886		Area 7	0.188872	1115.93	-333.754	-223.74	0.410631	4.90886
Area 8	3.6621	5.0946	22.9156	323.826	13.161	2.6518	0.5738	9.9354	5.4597	94.5403	0.0577		3.6621	5.0946	22.9156	323.826	13.161	2.6518	0.5738	9.9354	5.4597	94.5403	0.0577		Area 8	0.185284	972.289	-262.851	-208.81	24.7613	5.57896		Area 8	0.185284	972.289	-262.851	-208.81	24.7613	5.57896
Area 9	3.6649	4.7001	22.3162	325.175	10.5027	1.5295	0.7811	8.1922	8.7043	91.2957	0.0953		3.6649	4.7001	22.3162	325.175	10.5027	1.5295	0.7811	8.1922	8.7043	91.2957	0.0953		Area 9	0.184536	940.275	-249.812	-204.601	38.7771	7.03139		Area 9	0.184536	940.275	-249.812	-204.601	38.7771	7.03139
Area 10																									Area 10								Area 10
Area 11																									Area 11								Area 11
Area 12																									Area 12								Area 12
Area 13																									Area 13								Area 13
Rat 6	SDNN	RMSSD	Range	Average HR	Total Power	VLF	LFms2	HFms2	Lf nu	HF nu	LF/HF	1	SDNN	RMSSD	Range	Average HR	Total Power	VLF	LFms2	HFms2	Lf nu	HF nu	LF/HF		Rat 6	Cycle Duration (s)	Max dP/dt (mmHg/s)	Min dP/dt (mmHg/s)	IRP (mmHg/s)	Tau (s)	PTI (mmHg.s)	1	Rat 6	Cycle Duration (s)	Max dP/dt (mmHg/s)	Min dP/dt (mmHg/s)	IRP (mmHg/s)	Tau (s)	PTI (mmHg.s)
Area 1	3.3839	4.5417	13.9763	293.97	8.4121	2.0699	1.3221	5.0201	20.8457	79.1543	0.2634		3.3839	4.5417	13.9763	293.97	8.4121	2.0699	1.3221	5.0201	20.8457	79.1543	0.2634		Area 1	0.20448	1968.95	-650.946	-260.457	0.141434	7.13917		Area 1	0.20448	1968.95	-650.946	-260.457	0.141434	7.13917
Area 2	3.3895	5.3763	16.7581	282.942	9.7405	0.2289	1.4246	8.087	14.9779	85.0221	0.1762		3.3895	5.3763	16.7581	282.942	9.7405	0.2289	1.4246	8.087	14.9779	85.0221	0.1762		Area 2	0.211943	2967.92	-912.297	-268.683	0.203937	7.66945		Area 2	0.211943	2967.92	-912.297	-268.683	0.203937	7.66945
Area 3	3.4158	4.2852	34.5685	313.709	15.0496	6.8475	1.323	6.8791	16.1298	83.8702	0.1923		3.4158	4.2852	34.5685	313.709	15.0496	6.8475	1.323	6.8791	16.1298	83.8702	0.1923		Area 3	0.191258	2975.85	-967.763	-303.334	0.142825	6.67531		Area 3	0.191258	2975.85	-967.763	-303.334	0.142825	6.67531
Area 4	3.7799	5.1305	19.6225	335.705	13.3462	1.7776	1.7924	9.7762	15.4933	84.5067	0.1833		3.7799	5.1305	19.6225	335.705	13.3462	1.7776	1.7924	9.7762	15.4933	84.5067	0.1833		Area 4	0.178749	2438.96	-739.51	-338.931	0.14923	6.72699		Area 4	0.178749	2438.96	-739.51	-338.931	0.14923	6.72699
Area 5	3.8478	3.541	20.854	320.481	8.4234	2.6496	1.152	4.6218	19.9527	80.0473	0.2493		3.8478	3.541	20.854	320.481	8.4234	2.6496	1.152	4.6218	19.9527	80.0473	0.2493		Area 5	0.187393	3237.78	-992.599	-302.423	0.156415	6.86892		Area 5	0.187393	3237.78	-992.599	-302.423	0.156415	6.86892
Area 6	3.0292	3.2656	16.1001	340.687	8.3888	2.2643	2.952	3.1725	48.2003	51.7997	0.9305		3.0292	3.2656	16.1001	340.687	8.3888	2.2643	2.952	3.1725	48.2003	51.7997	0.9305		Area 6	0.176149	3104.91	-1012.14	-308.477	0.128331	6.29579		Area 6	0.176149	3104.91	-1012.14	-308.477	0.128331	6.29579
Area 7	3.6089	4.5854	17.8347	356.208	12.5901	4.1115	1.0669	7.4117	12.5837	87.4163	0.144		3.6089	4.5854	17.8347	356.208	12.5901	4.1115	1.0669	7.4117	12.5837	87.4163	0.144		Area 7	0.176149	3104.91	-1012.14	-308.477	0.128331	6.29579		Area 7	0.176149	3104.91	-1012.14	-308.477	0.128331	6.29579
Area 8	3.6866	4.4055	17.6268	341.247	13.0734	3.0879	3.1483	6.8373	31.5282	68.4718	0.4605		3.6866	4.4055	17.6268	341.247	13.0734	3.0879	3.1483	6.8373	31.5282	68.4718	0.4605		Area 8	0.175839	2659.05	-794.755	-313.071	0.147966	6.22038		Area 8	0.175839	2659.05	-794.755	-313.071	0.147966	6.22038
Area 9	3.6337	3.8236	23.3686	377.024	10.6746	4.5514	1.1279	4.8722	18.4204	79.5696	0.2315		3.6337	3.8236	23.3686	377.024	10.6746	4.5514	1.1279	4.8722	18.4204	79.5696	0.2315		Area 9	0.159154	2629.24	-875.283	-339.966	0.109999	6.12313		Area 9	0.159154	2629.24	-875.283	-339.966	0.109999	6.12313
Area 10																									Area 10								Area 10
Area 11																									Area 11								Area 11
Area 12																									Area 12								Area 12
Area 13																									Area 13								Area 13
Rat 7	SDNN	RMSSD	Range	Average HR	Total Power	VLF	LFms2	HFms2	Lf nu	HF nu	LF/HF	1	SDNN	RMSSD	Range	Average HR	Total Power	VLF	LFms2	HFms2	Lf nu	HF nu	LF/HF		Rat 7	Cycle Duration (s)	Max dP/dt (mmHg/s)	Min dP/dt (mmHg/s)	IRP (mmHg/s)	Tau (s)	PTI (mmHg.s)	1	Rat 7	Cycle Duration (s)	Max dP/dt (mmHg/s)	Min dP/dt (mmHg/s)	IRP (mmHg/s)	Tau (s)	PTI (mmHg.s)
Area 1	2.9608	2.7724	13.8412	397.384	6.2078	1.1497	2.0339	2.4962	40.2111	49.3519	0.8148		2.9608	2.7724	13.8412	397.384	6.2078	1.1497	2.0339	2.4962	40.2111	49.3519	0.8148		Area 1	0.150977	1168.79	-666.214	-390.832	0.0544073	7.59482		Area 1	0.150977	1168.79	-666.214	-390.832	0.0544073	7.59482
Area 2	2.729	2.7288	17.9731	365.779	8.6786	6.0171	0.1428	2.5096	5.367	94.293	0.0569		2.729	2.7288	17.9731	365.779	8.6786	6.0171	0.1428	2.5096	5.367	94.293	0.0569		Area 2	0.165621	737.331	-302.615	-221.545	110.083	7.95586		Area 2	0.165621	737.331	-302.615	-221.545	110.083	7.95586
Area 3	2.3464	2.4422	39.2505	407.056	4.3121	2.5043	0.2766	1.4172	15.3015	78.3982	0.1952		2.3464	2.4422	39.2505	407.056	4.3121	2.5043	0.2766	1.4172	15.3015	78.3982	0.1952		Area 3	0.147464	1137.36	-554.67	-347.081	0.0728901	6.74703		Area 3	0.147464	1137.36	-554.67	-347.081	0.0728901	6.74703
Area 4	2.3309	2.9175	19.6908	397.166	4.66	1.5153	0.1508	2.0713	4.7954	65.8676	0.0728		2.3309	2.9175	19.6908	397.166	4.66	1.5153	0.1508	2.0713	4.7954	65.8676	0.0728		Area 4	0.151114	1295.66	-557.082	-355.65	0.0953844	6.21017		Area 4	0.151114	1295.66	-557.082	-355.65	0.0953844	6.21017
Area 5	2.8746	3.4705	13.9991	364.84	7.0796	2.732	0.2024	4.1079	4.6548	94.4856	0.0493		2.8746	3.4705	13.9991	364.84	7.0796	2.732	0.2024	4.1079	4.6548	94.4856	0.0493		Area 5	0.164453	1216.85	-547.192	-333.094	0.103783	6.49763		Area 5	0.164453	1216.85	-547.192	-333.094	0.103783	6.49763
Area 6	3.0769	3.2963	16.6138	362.113	8.4446	3.8198	0.2499	4.3668	5.4043	94.4189	0.0572		3.0769	3.2963	16.6138	362.113	8.4446	3.8198	0.2499	4.3668	5.4043	94.4189	0.0572		Area 6	0.165702	1293.26	-546.813	-313.09	0.135752	6.50203		Area 6	0.165702	1293.26	-546.813	-313.09	0.135752	6.50203
Area 7	3.2866	3.0075	21.1009	358.103	12.883	9.1965	0.4037	3.2829	10.9494	89.0506	0.123		3.2866	3.0075	21.1009	358.103	12.883	9.1965	0.4037	3.2829	10.9494	89.0506	0.123		Area 7	0.167545	1255.62	-499.162	-298.826	0.148817	6.52396		Area 7	0.167545	1255.62	-499.162	-298.826	0.148817	6.52396
Area 8	3.1319	3.9053	15.6086	353.618	10.3785	3.7724	0.4462	6.1599	6.7537	93.2463	0.0724		3.1319	3.9053	15.6086	353.618	10.3785	3.7724	0.4462	6.1599	6.7537	93.2463	0.0724		Area 8	0.16968	1956.37	-893.633	-308.945	0.0878123	6.59479		Area 8	0.16968	1956.37	-893.633	-308.945	0.0878123	6.59479
Area 9	2.7808	2.1993	18.2976	374.534	10.8723	8.6689	0.3915	1.7533	17.7669	79.5706	0.2233		2.7808	2.1993	18.2976	374.534	10.8723	8.6689	0.3915	1.7533	17.7669	79.5706	0.2233		Area 9	0.1602	1491.72	-743.713	-301.004	0.056961	6.67972		Area 9	0.1602	1491.72	-743.713	-301.004	0.056961	6.67972
Area 10																									Area 10								Area 10
Area 11																									Area 11								Area 11
Area 12																									Area 12								Area 12
Area 13																									Area 13								Area 13
Rat 8	SDNN	RMSSD	Range	Average HR	Total Power	VLF	LFms2	HFms2	Lf nu	HF nu	LF/HF	1	SDNN	RMSSD	Range	Average HR	Total Power	VLF	LFms2	HFms2	Lf nu	HF nu	LF/HF		Rat 8	Cycle Duration (s)	Max dP/dt (mmHg/s)	Min dP/dt (mmHg/s)	IRP (mmHg/s)	Tau (s)	PTI (mmHg.s)	1	Rat 8	Cycle Duration (s)	Max dP/dt (mmHg/s)	Min dP/dt (mmHg/s)	IRP (mmHg/s)	Tau (s)	PTI (mmHg.s)
Area 1	3.2164	4.8413	18.3253	361.654	8.5373	0.2091	0.3559	7.9461	4.2733	95.4114	0.0448		3.2164	4.8413	18.3253	361.654	8.5373	0.2091	0.3559	7.9461	4.2733	95.4114	0.0448		Area 1	0.165987	2415.3	-832.482	-404.581	0.182979	6.06984		Area 1	0.165987	2415.3	-832.482	-404.581	0.182979	6.06984
Area 2	2.9129	4.7915	14.6682	386.102	8.1564	0.7226	0.1829	6.3717	2.4602	85.7123	0.0287		2.9129	4.7915	14.6682	386.102	8.1564	0.7226	0.1829	6.3717	2.4602	85.7123	0.0287		Area 2	0.155445	3000.03	-1259.06	-471.923	0.111635	6.00159		Area 2	0.155445	3000.03	-1259.06	-471.923	0.111635	6.00159
Area 3	3.4052	5.0281	18.3779	399.932	10.5408	0.9375	0.2311	8.7525	2.4065	91.1404	0.0264		3.4052	5.0281	18.3779	399.932	10.5408	0.9375	0.2311	8.7525	2.4065	91.1404	0.0264		Area 3	0.150031	2053.88	-780.427	-413.962	0.202055	5.44657		Area 3	0.150031	2053.88	-780.427	-413.962	0.202055	5.44657
Area 4	3.032	3.0295	19.0112	426.319	8.8664	5.9415	0.1046	2.2144	3.5746	75.7083	0.0472		3.032	3.0295	19.0112	426.319	8.8664	5.9415	0.1046	2.2144	3.5746	75.7083	0.0472		Area 4	0.140723	2213.72	-983.385	-385.232	0.092549	4.94574		Area 4	0.140723	2213.72	-983.385	-385.232	0.092549	4.94574
Area 5	3.1807	2.9003	15.9404	447.602	5.6702	2.8234	0.0669	2.4306	2.3512	85.3812	0.0275		3.1807	2.9003	15.9404	447.602	5.6702	2.8234	0.0669	2.4306	2.3512	85.3812	0.0275		Area 5	0.13404	1687.1	-673.177	-310.481	0.113837	4.66743		Area 5	0.13404	1687.1	-673.177	-310.481	0.113837	4.66743
Area 6	3.0442	2.752	27.4517	450.887	7.3138	4.2749	0.0667	2.6455	2.1965	87.0535	0.0252		3.0442	2.752	27.4517	450.887	7.3138	4.2749	0.0667	2.6455	2.1965	87.0535	0.0252		Area 6	0.133104	2698.83	-1466.19	-317.553	0.0479625	4.5114		Area 6	0.133104	2698.83	-1466.19	-317.553	0.0479625	4.5114
Area 7	2.8493	2.9807	15.7533	452.75	8.351	5.1806	0.054	2.4899	1.7025	78.5355	0.0217		2.8493	2.9807	15.7533	452.75	8.351	5.1806	0.054	2.4899	1.7025	78.5355	0.0217		Area 7	0.132523	2074.72	-950.669	-316.414	0.0676656	4.51592		Area 7	0.132523	2074.72	-950.669	-316.414	0.0676656	4.51592
Area 8	2.9255	3.0775	14.7261	446.943	9.7839	6.0687	0.0549	2.871	1.4768	77.2784	0.0191		2.9255	3.0775	14.7261	446.943	9.7839	6.0687	0.0549	2.871	1.4768	77.2784	0.0191		Area 8	0.134246	2139.74	-965.251	-333.075	0.0786583	4.50123		Area 8	0.134246	2139.74	-965.251	-333.075	0.0786583	4.50123
Area 9	2.8776	3.4489	17.3319	460.586	7.2119	2.5113	0.0855	3.6009	1.8199	76.6064	0.0238		2.8776	3.4489	17.3319	460.586	7.2119	2.5113	0.0855	3.6009	1.8199	76.6064	0.0238		Area 9	0.130269	2171.69	-1014.9	-348.642	0.0593071	4.56449		Area 9	0.130269	2171.69	-1014.9	-348.642	0.0593071	4.56449
Area 10																									Area 10								Area 10
Area 11																									Area 11								Area 11
Area 12																									Area 12								Area 12
Area 13																									Area 13								Area 13
Rat 9												1													Rat 9	Cycle Duration (s)	Max dP/dt (mmHg/s)	Min dP/dt (mmHg/s)	IRP (mmHg/s)	Tau (s)	PTI (mmHg.s)	1	Rat 9	Cycle Duration (s)	Max dP/dt (mmHg/s)	Min dP/dt (mmHg/s)	IRP (mmHg/s)	Tau (s)	PTI (mmHg.s)
Area 1																									Area 1								Area 1	0	0	0	0	0	0
Area 2																									Area 2								Area 2	0	0	0	0	0	0
Area 3																									Area 3								Area 3	0	0	0	0	0	0
Area 4																									Area 4								Area 4	0	0	0	0	0	0
Area 5																									Area 5								Area 5	0	0	0	0	0	0
Area 6																									Area 6								Area 6	0	0	0	0	0	0
Area 7																									Area 7								Area 7	0	0	0	0	0	0
Area 8																									Area 8								Area 8	0	0	0	0	0	0
Area 9																									Area 9								Area 9	0	0	0	0	0	0
Area 10																									Area 10								Area 10
Area 11																									Area 11								Area 11
Area 12																									Area 12								Area 12
Area 13																									Area 13								Area 13
Rat 10												1													Rat 10	Cycle Duration (s)	Max dP/dt (mmHg/s)	Min dP/dt (mmHg/s)	IRP (mmHg/s)	Tau (s)	PTI (mmHg.s)	1	Rat 10	Cycle Duration (s)	Max dP/dt (mmHg/s)	Min dP/dt (mmHg/s)	IRP (mmHg/s)	Tau (s)	PTI (mmHg.s)
Area 1																									Area 1								Area 1	0	0	0	0	0	0
Area 2																									Area 2								Area 2	0	0	0	0	0	0
Area 3																									Area 3								Area 3	0	0	0	0	0	0
Area 4																									Area 4								Area 4	0	0	0	0	0	0
Area 5																									Area 5								Area 5	0	0	0	0	0	0
Area 6																									Area 6								Area 6	0	0	0	0	0	0
Area 7																									Area 7								Area 7	0	0	0	0	0	0
Area 8																									Area 8								Area 8	0	0	0	0	0	0
Area 9																									Area 9								Area 9	0	0	0	0	0	0
Area 10																									Area 10								Area 10
Area 11																									Area 11								Area 11
Area 12																									Area 12								Area 12
Area 13																									Area 13								Area 13
MEAN1													3.08355	4.19556	17.1597	344.416	9.17849	1.53857	0.636962	6.8639	10.9521	85.7767	0.17345		MEAN1	0.177363	1961.26	-751.617	-333.678	0.155774	6.48056		MEAN1	0.141891	1569.01	-601.293	-266.942	0.12462	5.18445
SEM1													0.151214	0.379021	1.38036	15.1729	1.06055	0.376166	0.213651	1.35958	4.24695	5.48869	0.0861754		SEM	0.00899425	298.931	122.508	30.7537	0.0291278	0.262755		SEM	0.0246897	352.115	139.218	50.6743	0.0309726	0.888585
MEAN2													3.03349	4.37779	17.1115	356.391	8.98818	1.92453	0.358963	6.46005	4.82194	90.3658	0.054375		MEAN2	0.171386	2224.63	-869.618	-342.799	13.891	6.61619		MEAN2	0.137109	1779.7	-695.695	-274.239	11.1128	5.29295
SEM2													0.195251	0.424832	1.50085	15.0004	1.04262	0.589165	0.141548	1.21862	1.33759	1.96422	0.015933		SEM	0.00862002	378.182	157.82	31.6379	13.7417	0.308322		SEM	0.0238417	420.681	170.124	52.076	10.9967	0.91507
MEAN3													3.05744	4.28711	24.7712	369.816	9.70295	2.03169	0.453775	6.95024	6.64774	89.2471	0.0780375		MEAN3	0.164031	2117.72	-803.515	-343.215	0.718548	6.12942		MEAN3	0.131225	1694.17	-642.812	-274.572	0.574839	4.90354
SEM3													0.173719	0.352994	3.1507	12.6885	1.24937	0.646975	0.129842	1.06664	1.81453	2.00041	0.0229771		SEM	0.00661224	342.665	137.184	17.8374	0.353551	0.207002		SEM	0.0224841	390.883	152.276	47.8762	0.294882	0.833408
MEAN4													3.13561	3.8789	20.8971	372.815	10.188	3.10169	0.5006	6.23334	6.352	84.7261	0.0779375		MEAN4	0.162695	2069.53	-809.401	-334.647	1.21478	5.85199		MEAN4	0.130156	1655.62	-647.521	-267.717	0.971826	4.6816
SEM4													0.195153	0.433674	1.54917	13.9993	1.25825	0.571961	0.194196	1.47208	1.60965	3.62032	0.020254		SEM	0.00694224	312.343	134.31	19.9039	0.729457	0.262287		SEM	0.0223732	369.925	151.232	47.3012	0.597766	0.80723
MEAN5													3.14815	3.5568	17.4279	367.771	8.48505	2.86121	0.318575	5.12556	6.03136	89.2216	0.0705375		MEAN5	0.16801	2120.01	-827.245	-303.219	0.482549	5.88429		MEAN5	0.134408	1696.01	-661.796	-242.575	0.386039	4.70743
SEM5													0.154686	0.296172	1.23076	17.0453	0.855834	0.352117	0.10937	0.982207	1.87818	2.23394	0.0238925		SEM	0.00922705	349.444	141.695	17.491	0.350812	0.324094		SEM	0.0235541	394.818	157.03	42.7186	0.284106	0.825173
MEAN6													3.00669	3.4121	17.4603	370.465	8.53804	3.42396	0.537775	4.48996	9.26385	87.9022	0.150863		MEAN6	0.163685	2242.37	-930.304	-302.559	1.19216	5.81718		MEAN6	0.130948	1793.9	-744.243	-242.047	0.953725	4.65374
SEM6													0.136456	0.322068	1.30981	16.7859	0.660906	0.524601	0.311314	0.861516	4.99255	4.77259	0.0997088		SEM	0.00782588	340.667	169.792	16.9425	0.775008	0.314992		SEM	0.0226809	401.998	182.55	42.4973	0.631661	0.814451
MEAN7													3.19853	3.69715	18.4298	372.649	10.6136	4.4177	0.390813	5.62796	6.08013	88.8869	0.0679125		MEAN7	0.164415	2109.73	-842.092	-292.229	0.177703	5.63956		MEAN7	0.131532	1687.79	-673.673	-233.783	0.142162	4.51165
SEM7													0.158584	0.399441	1.29721	15.9011	0.817906	0.770168	0.10527	1.17204	1.26196	2.04195	0.0143283		SEM	0.00750961	295.639	139.821	15.8327	0.045696	0.363848		SEM	0.0227082	365.393	157.388	40.9164	0.0431355	0.804853
MEAN8													3.05945	3.58301	17.2291	389.14	9.49294	3.38859	0.657662	5.26151	9.97701	83.8892	0.135212		MEAN8	0.159579	2298.1	-944.263	-297.716	3.57241	5.49175		MEAN8	0.127663	1838.48	-755.41	-238.173	2.85793	4.3934
SEM8													0.174614	0.398058	1.0536	20.4454	1.10111	0.463244	0.324241	1.12871	3.51113	3.66641	0.053525		SEM	0.00823996	363.376	178.127	20.261	3.05022	0.278457		SEM	0.0222478	419.582	188.663	42.7921	2.45274	0.764469
MEAN9													3.09214	3.35396	19.4893	394.237	9.05537	3.81824	0.52255	4.41679	12.145	80.8819	0.18835		MEAN9	0.154224	1899.35	-788.249	-303.189	8.0095	5.79236		MEAN9	0.123379	1519.48	-630.599	-242.551	6.4076	4.63389
SEM9													0.180722	0.384265	1.76798	18.0144	0.922539	0.787633	0.143367	0.997593	4.34914	4.62325	0.08726		SEM	0.00833662	284.947	148.182	23.7453	5.35722	0.317964		SEM	0.0215891	338.607	157.19	44.5537	4.35868	0.812021
MEAN10													#DIV/0!	#DIV/0!	#DIV/0!	#DIV/0!	#DIV/0!	#DIV/0!	#DIV/0!	#DIV/0!	#DIV/0!	#DIV/0!	#DIV/0!		MEAN10	#DIV/0!	#DIV/0!	#DIV/0!	#DIV/0!	#DIV/0!	#DIV/0!		MEAN10	#DIV/0!	#DIV/0!	#DIV/0!	#DIV/0!	#DIV/0!	#DIV/0!
SEM10													#DIV/0!	#DIV/0!	#DIV/0!	#DIV/0!	#DIV/0!	#DIV/0!	#DIV/0!	#DIV/0!	#DIV/0!	#DIV/0!	#DIV/0!		SEM	#DIV/0!	#DIV/0!	#DIV/0!	#DIV/0!	#DIV/0!	#DIV/0!		SEM	#DIV/0!	#DIV/0!	#DIV/0!	#DIV/0!	#DIV/0!	#DIV/0!
MEAN11													#DIV/0!	#DIV/0!	#DIV/0!	#DIV/0!	#DIV/0!	#DIV/0!	#DIV/0!	#DIV/0!	#DIV/0!	#DIV/0!	#DIV/0!		MEAN11	#DIV/0!	#DIV/0!	#DIV/0!	#DIV/0!	#DIV/0!	#DIV/0!		MEAN11	#DIV/0!	#DIV/0!	#DIV/0!	#DIV/0!	#DIV/0!	#DIV/0!
SEM11													#DIV/0!	#DIV/0!	#DIV/0!	#DIV/0!	#DIV/0!	#DIV/0!	#DIV/0!	#DIV/0!	#DIV/0!	#DIV/0!	#DIV/0!		SEM	#DIV/0!	#DIV/0!	#DIV/0!	#DIV/0!	#DIV/0!	#DIV/0!		SEM	#DIV/0!	#DIV/0!	#DIV/0!	#DIV/0!	#DIV/0!	#DIV/0!
MEAN12													#DIV/0!	#DIV/0!	#DIV/0!	#DIV/0!	#DIV/0!	#DIV/0!	#DIV/0!	#DIV/0!	#DIV/0!	#DIV/0!	#DIV/0!		MEAN12	#DIV/0!	#DIV/0!	#DIV/0!	#DIV/0!	#DIV/0!	#DIV/0!		MEAN12	#DIV/0!	#DIV/0!	#DIV/0!	#DIV/0!	#DIV/0!	#DIV/0!
SEM12													#DIV/0!	#DIV/0!	#DIV/0!	#DIV/0!	#DIV/0!	#DIV/0!	#DIV/0!	#DIV/0!	#DIV/0!	#DIV/0!	#DIV/0!		SEM	#DIV/0!	#DIV/0!	#DIV/0!	#DIV/0!	#DIV/0!	#DIV/0!		SEM	#DIV/0!	#DIV/0!	#DIV/0!	#DIV/0!	#DIV/0!	#DIV/0!
MEAN13													#DIV/0!	#DIV/0!	#DIV/0!	#DIV/0!	#DIV/0!	#DIV/0!	#DIV/0!	#DIV/0!	#DIV/0!	#DIV/0!	#DIV/0!		MEAN13	#DIV/0!	#DIV/0!	#DIV/0!	#DIV/0!	#DIV/0!	#DIV/0!		MEAN13	#DIV/0!	#DIV/0!	#DIV/0!	#DIV/0!	#DIV/0!	#DIV/0!
SEM13													#DIV/0!	#DIV/0!	#DIV/0!	#DIV/0!	#DIV/0!	#DIV/0!	#DIV/0!	#DIV/0!	#DIV/0!	#DIV/0!	#DIV/0!		SEM	#DIV/0!	#DIV/0!	#DIV/0!	#DIV/0!	#DIV/0!	#DIV/0!		SEM	#DIV/0!	#DIV/0!	#DIV/0!	#DIV/0!	#DIV/0!	#DIV/0!
													SDNN	RMSSD	Range	Average HR	Total Power	VLF	LFms2	HFms2	Lf nu	HF nu	LF/HF											Cycle Duration (s)	Max dP/dt (mmHg/s)	Min dP/dt (mmHg/s)	IRP (mmHg/s)	Tau (s)	PTI (mmHg.s)
												MEAN1	3.08355	4.19556	17.1597	344.416	9.17849	1.53857	0.636962	6.8639	10.9521	85.7767	0.17345										MEAN1	0.141891	1569.01	-601.293	-266.942	0.12462	5.18445
												MEAN2	3.03349	4.37779	17.1115	356.391	8.98818	1.92453	0.358963	6.46005	4.82194	90.3658	0.054375										MEAN2	0.137109	1779.7	-695.695	-274.239	11.1128	5.29295
												MEAN3	3.05744	4.28711	24.7712	369.816	9.70295	2.03169	0.453775	6.95024	6.64774	89.2471	0.0780375										MEAN3	0.131225	1694.17	-642.812	-274.572	0.574839	4.90354
												MEAN4	3.13561	3.8789	20.8971	372.815	10.188	3.10169	0.5006	6.23334	6.352	84.7261	0.0779375										MEAN4	0.130156	1655.62	-647.521	-267.717	0.971826	4.6816
												MEAN5	3.14815	3.5568	17.4279	367.771	8.48505	2.86121	0.318575	5.12556	6.03136	89.2216	0.0705375										MEAN5	0.134408	1696.01	-661.796	-242.575	0.386039	4.70743
												MEAN6	3.00669	3.4121	17.4603	370.465	8.53804	3.42396	0.537775	4.48996	9.26385	87.9022	0.150863										MEAN6	0.130948	1793.9	-744.243	-242.047	0.953725	4.65374
												MEAN7	3.19853	3.69715	18.4298	372.649	10.6136	4.4177	0.390813	5.62796	6.08013	88.8869	0.0679125										MEAN7	0.131532	1687.79	-673.673	-233.783	0.142162	4.51165
												MEAN8	3.05945	3.58301	17.2291	389.14	9.49294	3.38859	0.657662	5.26151	9.97701	83.8892	0.135212										MEAN8	0.127663	1838.48	-755.41	-238.173	2.85793	4.3934
												MEAN9	3.09214	3.35396	19.4893	394.237	9.05537	3.81824	0.52255	4.41679	12.145	80.8819	0.18835										MEAN9	0.123379	1519.48	-630.599	-242.551	6.4076	4.63389
												MEAN10	#DIV/0!	#DIV/0!	#DIV/0!	#DIV/0!	#DIV/0!	#DIV/0!	#DIV/0!	#DIV/0!	#DIV/0!	#DIV/0!	#DIV/0!										MEAN10	#DIV/0!	#DIV/0!	#DIV/0!	#DIV/0!	#DIV/0!	#DIV/0!
												MEAN11	#DIV/0!	#DIV/0!	#DIV/0!	#DIV/0!	#DIV/0!	#DIV/0!	#DIV/0!	#DIV/0!	#DIV/0!	#DIV/0!	#DIV/0!										MEAN11	#DIV/0!	#DIV/0!	#DIV/0!	#DIV/0!	#DIV/0!	#DIV/0!
												MEAN12	#DIV/0!	#DIV/0!	#DIV/0!	#DIV/0!	#DIV/0!	#DIV/0!	#DIV/0!	#DIV/0!	#DIV/0!	#DIV/0!	#DIV/0!										MEAN12	#DIV/0!	#DIV/0!	#DIV/0!	#DIV/0!	#DIV/0!	#DIV/0!
												MEAN13	#DIV/0!	#DIV/0!	#DIV/0!	#DIV/0!	#DIV/0!	#DIV/0!	#DIV/0!	#DIV/0!	#DIV/0!	#DIV/0!	#DIV/0!										MEAN13	#DIV/0!	#DIV/0!	#DIV/0!	#DIV/0!	#DIV/0!	#DIV/0!
													SDNN	RMSSD	Range	Average HR	Total Power	VLF	LFms2	HFms2	Lf nu	HF nu	LF/HF											Cycle Duration (s)	Max dP/dt (mmHg/s)	Min dP/dt (mmHg/s)	IRP (mmHg/s)	Tau (s)	PTI (mmHg.s)
												SEM1	0.151214	0.379021	1.38036	15.1729	1.06055	0.376166	0.213651	1.35958	4.24695	5.48869	0.0861754										SEM 1	0.0246897	352.115	139.218	50.6743	0.0309726	0.888585
												SEM2	0.195251	0.424832	1.50085	15.0004	1.04262	0.589165	0.141548	1.21862	1.33759	1.96422	0.015933										SEM 2	0.0238417	420.681	170.124	52.076	10.9967	0.91507
												SEM3	0.173719	0.352994	3.1507	12.6885	1.24937	0.646975	0.129842	1.06664	1.81453	2.00041	0.0229771										SEM 3	0.0224841	390.883	152.276	47.8762	0.294882	0.833408
												SEM4	0.195153	0.433674	1.54917	13.9993	1.25825	0.571961	0.194196	1.47208	1.60965	3.62032	0.020254										SEM 4	0.0223732	369.925	151.232	47.3012	0.597766	0.80723
												SEM5	0.154686	0.296172	1.23076	17.0453	0.855834	0.352117	0.10937	0.982207	1.87818	2.23394	0.0238925										SEM 5	0.0235541	394.818	157.03	42.7186	0.284106	0.825173
												SEM6	0.136456	0.322068	1.30981	16.7859	0.660906	0.524601	0.311314	0.861516	4.99255	4.77259	0.0997088										SEM 6	0.0226809	401.998	182.55	42.4973	0.631661	0.814451
												SEM7	0.158584	0.399441	1.29721	15.9011	0.817906	0.770168	0.10527	1.17204	1.26196	2.04195	0.0143283										SEM 7	0.0227082	365.393	157.388	40.9164	0.0431355	0.804853
												SEM8	0.174614	0.398058	1.0536	20.4454	1.10111	0.463244	0.324241	1.12871	3.51113	3.66641	0.053525										SEM 8	0.0222478	419.582	188.663	42.7921	2.45274	0.764469
												SEM9	0.180722	0.384265	1.76798	18.0144	0.922539	0.787633	0.143367	0.997593	4.34914	4.62325	0.08726										SEM 9	0.0215891	338.607	157.19	44.5537	4.35868	0.812021
												MEAN10	3.00669	3.4121	17.4603	370.465	8.53804	3.42396	0.537775	4.48996	9.26385	87.9022	0.150863										MEAN6	0.130948	1793.9	-744.243	-242.047	0.953725	4.65374
												MEAN11	3.05945	3.58301	17.2291	389.14	9.49294	3.38859	0.657662	5.26151	9.97701	83.8892	0.135212										MEAN8	0.127663	1838.48	-755.41	-238.173	2.85793	4.3934
												MEAN12	#DIV/0!	#DIV/0!	#DIV/0!	#DIV/0!	#DIV/0!	#DIV/0!	#DIV/0!	#DIV/0!	#DIV/0!	#DIV/0!	#DIV/0!										MEAN10	#DIV/0!	#DIV/0!	#DIV/0!	#DIV/0!	#DIV/0!	#DIV/0!
												MEAN13	#DIV/0!	#DIV/0!	#DIV/0!	#DIV/0!	#DIV/0!	#DIV/0!	#DIV/0!	#DIV/0!	#DIV/0!	#DIV/0!	#DIV/0!										MEAN12	#DIV/0!	#DIV/0!	#DIV/0!	#DIV/0!	#DIV/0!	#DIV/0!
													SDNN	RMSSD	Range	Average HR	Total Power	VLF	LFms2	HFms2	Lf nu	HF nu	LF/HF											Cycle Duration (s)	Max dP/dt (mmHg/s)	Min dP/dt (mmHg/s)	IRP (mmHg/s)	Tau (s)	PTI (mmHg.s)
												SDEV 1	0.47818	1.19857	4.36508	47.9809	3.35376	1.18954	0.675623	4.29936	13.43	17.3568	0.27251										SDEV 1	0.0780758	1113.49	440.245	160.246	0.0979439	2.80995
												SDEV 2	0.617439	1.34344	4.7461	47.4355	3.29706	1.8631	0.447615	3.8536	4.22982	6.21142	0.0503846										SDEV 2	0.075394	1330.31	537.978	164.679	34.7747	2.89371
												SDEV 3	0.549349	1.11627	9.96338	40.1244	3.95086	2.04591	0.410597	3.373	5.73804	6.32585	0.0726601										SDEV 3	0.0711009	1236.08	481.538	151.398	0.9325	2.63547
												SDEV 4	0.617129	1.3714	4.89891	44.2696	3.97892	1.8087	0.614101	4.65514	5.09015	11.4485	0.0640487										SDEV 4	0.0707502	1169.81	478.237	149.58	1.8903	2.55269
												SDEV 5	0.489159	0.936578	3.892	53.9018	2.70638	1.11349	0.345859	3.10601	5.93934	7.06435	0.0755546										SDEV 5	0.0744847	1248.52	496.573	135.088	0.898421	2.60943
												SDEV 6	0.431512	1.01847	4.14198	53.0817	2.08997	1.65894	0.984461	2.72435	15.7878	15.0922	0.315307										SDEV 6	0.0717233	1271.23	577.273	134.388	1.99749	2.57552
												SDEV 7	0.501488	1.26314	4.10213	50.2837	2.58645	2.43548	0.332894	3.70631	3.99066	6.45722	0.0453102										SDEV 7	0.0718097	1155.47	497.705	129.389	0.136406	2.54517
												SDEV 8	0.552177	1.25877	3.33179	64.6539	3.48202	1.46491	1.02534	3.5693	11.1032	11.5942	0.169261										SDEV 8	0.0703538	1326.84	596.606	135.32	7.75625	2.41746
												SDEV 9	0.571492	1.21515	5.59084	56.9666	2.91732	2.49072	0.453367	3.15467	13.7532	14.62	0.27594										SDEV 9	0.0682707	1070.77	497.078	140.891	13.7834	2.56783
												MEAN10	0.136456	0.322068	1.30981	16.7859	0.660906	0.524601	0.311314	0.861516	4.99255	4.77259	0.0997088										SEM 6	0.0226809	401.998	182.55	42.4973	0.631661	0.814451
												MEAN11	0.174614	0.398058	1.0536	20.4454	1.10111	0.463244	0.324241	1.12871	3.51113	3.66641	0.053525										SEM 8	0.0222478	419.582	188.663	42.7921	2.45274	0.764469
												MEAN12	3.00669	3.4121	17.4603	370.465	8.53804	3.42396	0.537775	4.48996	9.26385	87.9022	0.150863										MEAN6	0.130948	1793.9	-744.243	-242.047	0.953725	4.65374
												MEAN13	#DIV/0!	#DIV/0!	#DIV/0!	#DIV/0!	#DIV/0!	#DIV/0!	#DIV/0!	#DIV/0!	#DIV/0!	#DIV/0!	#DIV/0!										MEAN10	#DIV/0!	#DIV/0!	#DIV/0!	#DIV/0!	#DIV/0!	#DIV/0!

[truncated: 4 more sheets: MS10 SHAM, MS10 CLP, MS3 SHAM, MS3 CLP]
