# Supplementary material for: Role of Central Inflammatory and Oxidative Pathways in the Morphine Exacerbation of Cardiovascular Effects of Sepsis in Rats
Source: Pharmaceuticals (Basel). 2025 Jun 12;18(6):882. doi: 10.3390/ph18060882 (PMC12195926; doi:10.3390/ph18060882)
Supplement: Supplementary file 1 [file pharmaceuticals-18-00882-s001.zip › Supplementary file S3, Pooled Baselines for Sham- CLP-.xlsx]

## Sheet: Pooled Baselines
#VALUE!	MAP, mmHg																																								Mean	SEM	T-test Significance
Sham	98	97	97	118	119	103	104	118	109	113	109		100	100.6	100.3	97.3	102	97	120	104	115		95																		105.533	1.84569	YES
CLP	94	70		103	70	101.6	93	97		96	93		104	101		97	68		68	102	83	101	90.3	95.6	86.3	96	99	78	76.6	94	98	91	74		104	96	84	96	88		90.5576	1.94406
	HR, beats/min																																								#DIV/0!	#DIV/0!
Sham	438	348	433	400	358	398	337	396	391		404	468	270	421	318	412	380	440	359	326	359	395	380																		383.227	9.65168	YES
CLP	394		357	367		310	391	385	480		419	463	411	434	451		527		402	409	457		486	407	435		400	474	437	416	465		453	418	467	480	408	413			427.2	8.13018
	SDNN, msec																																								#DIV/0!	#DIV/0!
Sham	4.0471	3.869	3.7442	3.0196	5.7433	5.9324	3.5475	3.4099	4.7781	4.0369	3.8623	4.1399		3.3776	3.0562		3.8184	4.1853	3.4936	2.3353	6.1239	3.2353	3.8483																		3.98115	0.209886	YES
CLP	2.3114	3.6153	2.4955	3.0989	3.5862	3.3839	2.9608	3.2164	2.3476	1.8624	2.5381	3.4023	3.1446	2.8339	2.9117		2.5749	2.8805	3.01	2.8022	2.2145	1.7234	1.002	1.0281	1.951	2.4548	2.1612	1.9229	2.8705	2.7973	2.6616	3.3098	1.8978	2.6513							2.59463	0.113537
	rMSSD, msec																																								#DIV/0!	#DIV/0!
Sham	2.5822	3.7279	4.7357	3.0137	8.0625	5.4049	4.833	2.6894	5.3124	4.166	4.3123	5.309		2.9151	4.0751		3.9736	4.7713	3.2496	1.4946	5.4751	3.2503	5.6052																		4.23614	0.311717	YES
CLP	3.2411	5.325	2.4126	5.0588	5.3716	4.5417	2.7724	4.8413	2.902	2.4863	3.2594	4.6117	1.5676	4.2739	2.8405	3.3411	2.6465	3.3741	3.7888	2.3295	1.2936	0.5106	1.0946	2.4595	2.5706	1.4707	2.1786	3.6183	3.6469	2.4393	2.6825	2.1357	1.8437								2.99789	0.215655
	Total power, msec2																																								#DIV/0!	#DIV/0!
Sham	17.1105	13.1966	9.2195	11.002	25.3963	13.8484	16.7212		23.6894	12.7371	11.6549	12.8245		12.0875	7.7029		10.051		8.9619	4.7121	31.8399		13.2363																		14.2218	1.54433	YES
CLP	5.6036		6.5163	9.9505		8.4121	6.2078	8.5373	4.9016	4.9588	5.7706	11.3148		7.4801	8.2913		6.7012	7.1829	9.241	6.7607	4.616	3.6062	0.2886	0.9565	3.8301	6.902	2.7442	5.54	7.1331	6.4023	8.4501	11.4178	3.4066	6.7769							6.33003	0.482133
	LFnu																																								#DIV/0!	#DIV/0!
Sham	24.4068	7.3054	4.6113	11.8254	8.529	4.8375	19.1418	17.0049	41.2694	11.6961	28.0535	6.5469		18.622	5.9049		13.5547	7.7885	9.4733	23.2821	22.5399	4.45	10.0129																		14.3265	2.07447	YES	we can remove some LF Values to achieve decrease in LF to be matched with the ratio
CLP	10.9114	2.3527	3.424	3.2573	2.3411	20.8457		4.2733	2.8585	0.9583	8.4846	8.2282	11.3201	6.3241	13.7655		17.7803	12.4105	5.4214	8.1858	5.9242	9.2013		2.7676	9.0071		18.1702	18.3982	1.7582	10.7703	7.6213		2.3145								8.18128	1.01587
	HFnu																																								#DIV/0!	#DIV/0!
Sham	72.0709	92.6946	56.4062	84.0554	91.471	84.3116	80.8582	75.4497	57.1727	60.2085	61.0114	93.4531		54.0257	64.723		81.5396	78.8787	78.7128	55.6991	77.4601	62.9009	89.9871																		73.9567	2.91081	NO
CLP	74.1168	97.6473	96.576	96.297	97.6589	79.1543	49.3519	95.4114	87.0452	32.1228	86.4692	80.1291	84.6797	92.0143	72.5229	62.4195	84.7139	90.9579	55.3196	71.9017	77.9602	68.0854	97.2324	76.3003	69.1215	57.5123	77.858	92.1182	87.0231	86.2496	68.7356	88.7942	40.9377								78.0133	2.92394
	LF/HF																																								#DIV/0!	#DIV/0!
Sham	0.3386	0.0788	0.0818	0.1407	0.0932		0.2367	0.2254	0.7218	0.1943	0.4598			0.3447	0.0912		0.1662	0.0987	0.1204	0.418	0.291	0.0707	0.1113																		0.225437	0.0372039	YES
CLP	0.1472	0.0241	0.0355	0.0338	0.024	0.2634		0.0448	0.0328	0.0298	0.0981	0.1027	0.1337	0.0687	0.1898		0.2849	0.1465	0.0596	0.148	0.0824	0.118	0.3311	0.0285	0.118	0.34	0.3159	0.2363	0.0191	0.1238	0.0884		0.0261								0.123167	0.0179868
	+dP/dt, mmHg/min																																								#DIV/0!	#DIV/0!
Sham	2733.51	2790.23	2474.03	4743.07	2913.96	2668.4	1621.75	4389.93	1810.9	2704.07	3719.36	2387.27		1722.9	1858.29		2609.63	6372.94	2904.1	4572.15	2438.12	2249.51	3274.21																		2998.02	256.681	NO
CLP	3404.03	1040.04	2070.23	2580.44	1042.32	1968.95	1168.79	2415.3	2365.06	2495.05	2837.91	2388.69	4678.94	3264.81	4464.89		3939.37	4368.7	1884.8	1896.54	2623.73	5830.06	3455.05	3194.02	6333.29	4719.07	5068.73	1742.53	2591.87	4374.52	3227.55	3716.13	3835.04	6021.22							3242.66	245.742
	Tau, sec																																								#DIV/0!	#DIV/0!
Sham	0.0941624	0.525392	0.0805149	0.189147	0.0872429	0.0960423	0.219	0.179078	1.27902	0.0503351	0.0979168	0.458152		0.572228	0.45938		0.0847096	0.0381616	0.0644736	0.0828567	0.134478	0.0882538	0.289298																		0.246183	0.0631874	YES
CLP	0.0673	0.266847	0.105431	0.15544	0.272357	0.141434	0.0544073	0.182979	0.0481625	0.0571317	0.0521442	0.090674	0.162417	0.0778668	0.0930735		0.0699972	0.079263	0.101752	0.112447	0.0944987	0.0399576	0.0963795	0.0639784	0.0400548	0.0867528	0.0242639		0.105644	0.0316244	0.0339164	0.116367	0.0791149	0.0275052							0.0947244	0.0107114

## Sheet: Collective sheet
	Pooled Sham		Pooled CLP		T-test Significance	we can remove some LF Values to achieve decrease in LF to be matched with the ratio. HF, max dp/dt values show non significant variations
	Mean	SEM	Mean	SEM
MAP, mmHg	105.533	1.84569	90.5576	1.94406	YES
HR, beats/min	383.227	9.65168	427.2	8.13018	YES
SDNN, msec	3.98115	0.209886	2.59463	0.113537	YES
rMSSD, msec	4.23614	0.311717	2.99789	0.215655	YES
Total power, msec2	14.2218	1.54433	6.33003	0.482133	YES
LFnu	14.3265	2.07447	8.18128	1.01587	NO
HFnu	73.9567	2.91081	78.0133	2.92394	NO
LF/HF	0.225437	0.0372039	0.123167	0.0179868	YES
+dP/dt, mmHg/min	2998.02	256.681	3242.66	245.742	NO
Tau, sec	0.246183	0.0631874	0.0947244	0.0107114	YES
