# Supplementary material for: Role of Central Inflammatory and Oxidative Pathways in the Morphine Exacerbation of Cardiovascular Effects of Sepsis in Rats
Source: Pharmaceuticals (Basel). 2025 Jun 12;18(6):882. doi: 10.3390/ph18060882 (PMC12195926; doi:10.3390/ph18060882)
Supplement: Supplementary file 1 [file pharmaceuticals-18-00882-s001.zip › Supplementary file S4, Naloxone, BP HR, drawn.xlsx]

## Sheet: Collective
ΔMAP
Group	CLP+ Saline			CLP+ MS 3mg/kg			CLP+ MS 10mg/kg			CLP+ NX+ MS 10 mg			Sham + Saline			Sham+ MS 3mg/kg			Sham+ MS 10mg/kg
Time	ΔMAP	SEM	STD	ΔMAP	SEM	STD	ΔMAP	SEM	STD	ΔMAP	SEM	STD	ΔMAP	SEM	STD	ΔMAP	SEM	STD	ΔMAP	SEM	STD
0	0	0	0	0	0	0	0	0	0	0	0	0	0	0	0	0	0	0	0	0	0
15	-7.88889	2.09865	6.29594	-1	3.93057	12.4296	-13.0909	2.11753	7.63485	-7.88889	2.09865	6.29594	-1.70833	1.31601	3.72225	-9.20833	4.72747	13.3713	1.04762	2.59775	6.873
30	-4.81481	1.98148	5.94444	-2	2.71393	8.58221	-14.2727	3.59459	12.9605	-4.81481	1.98148	5.94444	0.208333	2.18303	6.17454	-7.29167	3.42345	9.68297	-3.04762	2.88072	7.62168
45	-3	2.99846	8.99537	-5.83333	2.48315	7.85242	-13.4545	4.94107	17.8153	-3	2.99846	8.99537	-3.20833	1.52484	4.31291	-7.83333	2.49603	7.05983	-4.14286	3.49214	9.23932
60	0.222222	2.79384	8.38153	-7.26667	2.81784	8.91081	-17.3667	5.32807	19.2106	0.222222	2.79384	8.38153	-0.541667	2.2484	6.35944	-10.2917	2.86498	8.10337	-4.19048	4.75142	12.5711
75	0.333333	2.8669	8.60071	-9.03333	2.65806	8.40554	-16.6667	5.62067	20.2656	0.333333	2.8669	8.60071	0.583333	2.64631	7.48491	-8.33333	2.15196	6.08668	0.111111	2.88363	7.62938
90	1.11111	3.02102	9.06305	-9.43333	2.1344	6.74958	-12.4762	5.6709	20.4467	1.11111	3.02102	9.06305	3.25	2.59941	7.35225	-5.95833	2.40324	6.79738	-0.555556	3.10112	8.20479
105	0.333333	3.02408	9.07224	-7.16667	1.61952	5.12137	-15.0952	5.51396	19.8809	0.333333	3.02408	9.07224	4.45833	3.13388	8.86394	-4.45833	2.16294	6.11773	-0.833333	2.39145	6.32719
120	-0.740741	3.00708	9.02124	-7.96667	2.36614	7.48241	-14.619	5.1295	18.4947	-0.740741	3.00708	9.02124	2.875	3.06668	8.67388	-2.16667	3.03942	8.59679	-0.111111	1.90015	5.02733
AUC	-211.678	263.125	789.374	-684.935	235.336	728.109	-1303.05	390.603	1408.34	-211.678	263.125	789.374	67.8125	224.325	634.488	-816.938	264.543	748.239	-160.357	264.584	700.023
ΔHR
Group	CLP+ Saline			CLP+ MS 3mg/kg			CLP+ MS 10mg/kg			CLP+ NX+ MS 10 mg			Sham + Saline			Sham+ MS 3mg/kg			Sham+ MS 10mg/kg
Time	ΔHR	SEM	STD	ΔHR	SEM	STD	ΔHR	SEM	STD	ΔHR	SEM	STD	ΔHR	SEM	STD	ΔHR	SEM	STD	ΔHR	SEM	STD
0	0	0	0	0	0	0	0	0	0	0	0	0	0	0	0	0	0	0	0	0	0
15	-2.57143	9.62223	28.8667	36.2	10.3267	32.6558	-53.3846	15.8662	57.2066	-2.57143	9.62223	28.8667	11.125	5.01938	14.197	8.25	8.97533	13.3713	0.285714	12.0943	31.9985
30	-12.2857	10.5825	31.7475	30.1	14.2746	45.1404	-31.4615	16.1403	58.1945	-12.2857	10.5825	31.7475	14.625	13.806	39.0492	12.75	8.34635	9.68297	7.42857	12.6808	33.5502
45	-4.14286	7.09572	21.2872	29.3	14.9919	47.4085	-32.5385	18.5222	66.7828	-4.14286	7.09572	21.2872	7.625	13.8111	39.0638	4.75	8.32045	7.05983	61.5714	28.4679	75.319
60	7.85714	7.8985	23.6955	22.7	16.7412	52.9403	-18.8333	13.0685	45.2706	7.85714	7.8985	23.6955	3.125	11.2066	31.6969	-3.375	6.24786	8.10337	72.8571	29.7885	78.8129
75	19.4286	7.15142	21.4543	18.8	17.5934	55.6353	-2.81818	12.4746	41.3735	19.4286	7.15142	21.4543	-3.375	15.2151	43.0347	5.875	5.50818	6.08668	45.5	10.5063	25.7352
90	15.4286	11.5323	34.597	15.5	16.5913	52.4664	-0.555556	17.0425	51.1276	15.4286	11.5323	34.597	-1.375	14.3464	40.5777	12.875	5.86832	6.79738	36	8.29458	20.3175
105	8	9.34127	28.0238	21.2	14.6597	46.358	-8.77778	14.8593	44.578	8	9.34127	28.0238	2.875	12.7159	35.966	7.5	5.41966	6.11773	44.8333	5.46758	13.3928
120	13.2857	15.4005	46.2014	28.4	18.3316	57.9697	-8.33333	11.1139	40.0718	13.2857	15.4005	46.2014	8.5	16.0067	45.2738	10.5	6.45126	8.59679	40.1667	7.41807	18.1705
AUC	573.429	900.898	2702.69	2820.4	1436.06	4541.21	-2138.21	1155.56	4166.43	573.429	900.898	2702.69	3786.86	1174.14	3106.49	815.25	1964.31	5555.91	574.8	1266.63	3582.56

## Sheet: MS individuals (CLP NX)
Rat 1 CLP+ MS10MG/KG										Rat 1 CLP+ MS 3MG/KG										Rat 1 Sham + MS 10mg/kg										Rat 1 Sham + MS 3mg/kg										Rat 1 Sham + Saline
Time	Systole	Diastole	Pulse Pressure	MAP	HR	ΔMAP	ΔHR			Time	Systole	Diastole	Pulse Pressure	MAP	HR	ΔMAP	ΔHR			Time	Systole	Diastole	Pulse Pressure	MAP	HR	ΔMAP	ΔHR			Time	Systole	Diastole	Pulse Pressure	MAP	HR	ΔMAP	ΔHR			Time	Systole	Diastole	Pulse Pressure	MAP	HR	ΔMAP	ΔHR

0	141	83	58	102.333	516	0	0			0	144	72	72	96	480	0	0			0	136	85	51	102	380	0	0			0	144	92	52	109.333	391	0	0			0	131	81	50	97.6667	438	0	0
15	131	80	51	97	348	-5.33333	-168			15	145	83	62	103.667	537	7.66667	57			15	131	84	47	99.6667	385	-2.33333	5			15	135	79	56	97.6667	363	-11.6667	-28			15	134	84	50	100.667	444	3	6
30	133	81	52	98.3333	414	-4	-102			30	132	77	55	95.3333	471	-0.666667	-9			30	135	89	46	104.333	379	2.33333	-1			30	130	85	45	100	357	-9.33333	-34			30	130	78	52	95.3333	381	-2.33333	-57
45	126	81	45	96	453	-6.33333	-63			45	131	78	53	95.6667	524	-0.333333	44			45	133	93	40	106.333	409	4.33333	29			45	137	96	41	109.667	380	0.333333	-11			45	138	77	61	97.3333	360	-0.333333	-78
60	122	71	51	88	499	-14.3333	-17			60	132	78	54	96	487	0	7			60	146	101	45	116	423	14	43			60	143	89	54	107	341	-2.33333	-50			60	138	88	50	104.667	397	7	-41
75	120	71	49	87.3333	483	-15	-33			75	126	77	49	93.3333	440	-2.66667	-40			75	140	101	39	114	424	12	44			75	134	94	40	107.333	354	-2	-37			75	135	80	55	98.3333	346	0.666667	-92
90	106	72	34	83.3333	485	-19	-31			90	133	74	59	93.6667	531	-2.33333	51			90	143	96	47	111.667	415	9.66667	35			90	142	93	49	109.333	335	0	-56			90	145	86	59	105.667	350	8	-88
105	113	65	48	81	478	-21.3333	-38			105	127	82	45	97	458	1	-22			105	132	97	35	108.667	419	6.66667	39			105	134	90	44	104.667	352	-4.66667	-39			105	147	91	56	109.667	367	12	-71
120	119	68	51	85	474	-17.3333	-42			120	137	74	63	95	564	-1	84			120	134	95	39	108	413	6	33			120	142	94	48	110	357	0.666667	-34			120	135	89	46	104.333	373	6.66667	-65
Rat 2 CLP+ MS10MG/KG										Rat 2 CLP+ MS 3MG/KG										Rat 2 Sham+ MS 10mg/kg										Rat 2 Sham + MS 3mg/kg*** very high data										Rat 2 Sham + Saline
Time	Systole	Diastole	Pulse Pressure	MAP	HR	ΔMAP	ΔHR			Time	Systole	Diastole	Pulse Pressure	MAP	HR	ΔMAP	ΔHR			Time	Systole	Diastole	Pulse Pressure	MAP	HR	ΔMAP	ΔHR			Time	Systole	Diastole	Pulse Pressure	MAP	HR	ΔMAP	ΔHR			Time	Systole	Diastole	Pulse Pressure	MAP	HR	ΔMAP	ΔHR

0	129	61	68	83.6667	402	0	0			0	147	67	80	93.6667	367	0	0			0	133	79	54	97	440	0	0			0	167	86	81	113	529	0	0			0	133	78	55	96.3333	348	0	0
15	130	54	76	79.3333	352	-4.33333	-50			15	145	74	71	97.6667	444	4	77			15	127	70	57	89	373	-8	-67			15	182	105	77	130.667	567	17.6667	38			15	131	78	53	95.6667	343	-0.666667	-5
30	128	57	71	80.6667	375	-3	-27			30	125	70	55	88.3333	390	-5.33333	23			30	125	69	56	87.6667	380	-9.33333	-60			30	173	104	69	127	472	14	-57			30	135	86	49	102.333	376	6	28
45	127	63	64	84.3333	367	0.666667	-35			45	124	67	57	86	396	-7.66667	29			45	126	66	60	86	401	-11	-39			45	160	90	70	113.333	475	0.333333	-54			45	133	76	57	95	362	-1.33333	14
60	135	66	69	89	415	5.33333	13			60	131	69	62	89.6667	413	-4	46			60	124	67	57	86	438	-11	-2			60	158	91	67	113.333	495	0.333333	-34			60	132	82	50	98.6667	359	2.33333	11
75	130	72	58	91.3333	439	7.66667	37			75	128	68	60	88	424	-5.66667	57			75	125	73	52	90.3333	444	-6.66667	4			75	149	89	60	109	506	-4	-23			75	138	84	54	102	334	5.66667	-14
90	125	73	52	90.3333	462	6.66667	60			90	127	68	59	87.6667	410	-6	43			90	122	72	50	88.6667	442	-8.33333	2			90	143	85	58	104.333	504	-8.66667	-25			90	138	87	51	104	345	7.66667	-3
105	123	72	51	89	458	5.33333	56			105	130	69	61	89.3333	432	-4.33333	65			105	124	76	48	92	466	-5	26			105	142	90	52	107.333	505	-5.66667	-24			105	133	87	46	102.333	352	6	4
120	124	69	55	87.3333	417	3.66667	15			120	131	70	61	90.3333	469	-3.33333	102			120	122	75	47	90.6667	461	-6.33333	21			120	141	91	50	107.667	512	-5.33333	-17			120	136	87	49	103.333	336	7	-12
Rat 3 CLP+ MS10MG/KG (very high MAP)										Rat 3 CLP+ MS 3MG/KG										Rat 3 Sham+ MS 10mg/kg										Rat 3 Sham+ MS 3mg/kg										Rat 3 Sham + Saline
Time	Systole	Diastole	Pulse Pressure	MAP	HR	ΔMAP	ΔHR			Time	Systole	Diastole	Pulse Pressure	MAP	HR	ΔMAP	ΔHR			Time	Systole	Diastole	Pulse Pressure	MAP	HR	ΔMAP	ΔHR			Time	Systole	Diastole	Pulse Pressure	MAP	HR	ΔMAP	ΔHR			Time	Systole	Diastole	Pulse Pressure	MAP	HR	ΔMAP	ΔHR

0	146	101	45	116	407	0	0			0	144	91	53	108.667	380	0	0			0	160	101	59	120.667	359	0	0			0	143	93	50	109.667	404	0	0			0	130	80	50	96.6667	433	0	0
15	128	97	31	107.333	360	-8.66667	-47			15	134	79	55	97.3333	381	-11.3333	1			15	165	100	65	121.667	376	1	17			15	123	73	50	89.6667	377	-20	-27			15	132	84	48	100	448	3.33333	15
30	127	110	17	115.667	381	-0.333333	-26			30	129	87	42	101	378	-7.66667	-2			30	156	99	57	118	358	-2.66667	-1			30	132	86	46	101.333	390	-8.33333	-14			30	133	86	47	101.667	443	5	10
45	134	109	25	117.333	382	1.33333	-25			45	137	85	52	102.333	384	-6.33333	4			45	158	92	66	114	364	-6.66667	5			45	123	79	44	93.6667	360	-16	-44			45	127	80	47	95.6667	437	-1	4
60	132	103	29	112.667	415	-3.33333	8			60	139	83	56	101.667	348	-7	-32			60	155	96	59	115.667	390	-5	31			60	119	78	41	91.6667	366	-18	-38			60	127	80	47	95.6667	410	-1	-23
75	139	106	33	117	428	1	21			75	133	82	51	99	360	-9.66667	-20			75	153	100	53	117.667	437	-3	78			75	126	80	46	95.3333	360	-14.3333	-44			75	134	86	48	102	405	5.33333	-28
90	139	100	39	113	431	-3	24			90	140	89	51	106	344	-2.66667	-36			90	155	97	58	116.333	394	-4.33333	35			90	130	81	49	97.3333	397	-12.3333	-7			90	132	85	47	100.667	420	4	-13
105	136	101	35	112.667	407	-3.33333	0			105	136	86	50	102.667	393	-6	13			105	149	99	50	115.667	407	-5	48			105	131	82	49	98.3333	376	-11.3333	-28			105	125	85	40	98.3333	420	1.66667	-13
120	139	103	36	115	395	-1	-12			120	137	93	44	107.667	370	-1	-10			120	161	97	64	118.333	390	-2.33333	31			120	125	79	46	94.3333	365	-15.3333	-39			120	124	82	42	96	413	-0.666667	-20
Rat 4 CLP+ MS10MG/KG ( died after 1 hr )										Rat 4 CLP+ MS 3MG/KG										Rat 4 Sham+ MS 10mg/kg										Rat 4 Sham+ MS 3mg/kg										Rat 4 Sham + Saline
Time	Systole	Diastole	Pulse Pressure	MAP	HR	ΔMAP	ΔHR			Time	Systole	Diastole	Pulse Pressure	MAP	HR	ΔMAP	ΔHR			Time	Systole	Diastole	Pulse Pressure	MAP	HR	ΔMAP	ΔHR			Time	Systole	Diastole	Pulse Pressure	MAP	HR	ΔMAP	ΔHR			Time	Systole	Diastole	Pulse Pressure	MAP	HR	ΔMAP	ΔHR

0	127	72	55	90.3333	457	0	0			0	133	90	43	104.333	463	0	0			0	143	85	58	104.333	326	0	0			0	136	70	66	92	468	0	0			0	151	79	72	103	397	0	0
15	113	37	76	62.3333	327	-28	-130			15	130	84	46	99.3333	515	-5	52			15	152	93	59	112.667	350	8.33333	24			15	123	57	66	79	504	-13	36			15	142	78	64	99.3333	385	-3.66667	-12
30	96	31	65	52.6667	363	-37.6667	-94			30	121	81	40	94.3333	477	-10	14			30	129	72	57	91	367	-13.3333	41			30	118	58	60	78	473	-14	5			30	159	82	77	107.667	477	4.66667	80
45	87	26	61	46.3333	375	-44	-82			45	124	85	39	98	526	-6.33333	63			45	116	69	47	84.6667	453	-19.6667	127			45	116	64	52	81.3333	496	-10.6667	28			45	143	79	64	100.333	454	-2.66667	57
60	93	22	71	45.6667	358	-44.6667	-99			60	130	82	48	98	529	-6.33333	66			60	109	66	43	80.3333	479	-24	153			60	131	56	75	81	524	-11	56			60	144	84	60	104	465	1	68
75			0	0						75	123	78	45	93	537	-11.3333	74			75	124	82	42	96	392	-8.33333	66			75	123	57	66	79	539	-13	71			75	140	77	63	98	450	-5	53
90			0	0						90	120	77	43	91.3333	516	-13	53			90	124	79	45	94	391	-10.3333	65			90	122	66	56	84.6667	533	-7.33333	65			90	145	87	58	106.333	453	3.33333	56
105			0	0						105	124	80	44	94.6667	534	-9.66667	71			105	126	80	46	95.3333	390	-9	64			105	122	75	47	90.6667	526	-1.33333	58			105	142	88	54	106	455	3	58
120			0	0						120	125	71	54	89	540	-15.3333	77			120	131	85	46	100.333	398	-4	72			120	122	82	40	95.3333	523	3.33333	55			120	149	83	66	105	473	2	76
Rat 5 CLP+ MS10MG/KG ( Died during baroreflex)										Rat 5 CLP+ MS 3MG/KG										Rat 5 Sham+ MS 10mg/kg (started dying after 1hr 15min, died before baroreflex)										Rat 5 Sham+ MS 3mg/kg										Rat 5 Sham + Saline
Time	Systole	Diastole	Pulse Pressure	MAP	HR	ΔMAP	ΔHR			Time	Systole	Diastole	Pulse Pressure	MAP	HR	ΔMAP	ΔHR			Time	Systole	Diastole	Pulse Pressure	MAP	HR	ΔMAP	ΔHR			Time	Systole	Diastole	Pulse Pressure	MAP	HR	ΔMAP	ΔHR			Time	Systole	Diastole	Pulse Pressure	MAP	HR	ΔMAP	ΔHR

0	127	71	56	89.6667	560	0	0			0	140	82	58	101.333	411	0	0			0	161	92	69	115	359	0	0			0	134	83	51	100	270	0	0			0	162	98	64	119.333	358	0	0
15	119	53	66	75	510	-14.6667	-50			15	155	107	48	123	490	21.6667	79			15	174	100	74	124.667	364	9.66667	5			15	129	76	53	93.6667	329	-6.33333	59			15	154	95	59	114.667	377	-4.66667	19
30	91	36	55	54.3333	492	-35.3333	-68			30	145	93	52	110.333	479	9	68			30	173	101	72	125	376	10	17			30	128	72	56	90.6667	395	-9.33333	125			30	145	92	53	109.667	367	-9.66667	9
45	77	24	53	41.6667	444	-48	-116			45	136	86	50	102.667	447	1.33333	36			45	151	96	55	114.333	538	-0.666667	179			45	123	77	46	92.3333	415	-7.66667	145			45	141	92	49	108.333	362	-11	4
60	75	20	55	38.3333	467	-51.3333	-93			60	119	81	38	93.6667	512	-7.66667	101			60	134	89	45	104	572	-11	213			60	124	66	58	85.3333	331	-14.6667	61			60	136	89	47	104.667	365	-14.6667	7
75	68	25	43	39.3333	450	-50.3333	-110			75	123	76	47	91.6667	507	-9.66667	96			75										75	118	79	39	92	366	-8	96			75	135	89	46	104.333	371	-15	13
90	69	20	49	36.3333	447	-53.3333	-113			90	114	75	39	88	483	-13.3333	72			90										90	121	76	45	91	420	-9	150			90	136	90	46	105.333	371	-14	13
105	65	19	46	34.3333	455	-55.3333	-105			105	109	72	37	84.3333	467	-17	56			105										105	123	75	48	91	369	-9	99			105	134	89	45	104	369	-15.3333	11
120	65	24	41	37.6667	473	-52	-87			120	108	64	44	78.6667	446	-22.6667	35			120										120	120	78	42	92	405	-8	135			120	133	90	43	104.333	400	-15	42
Rat 6 CLP+ MS10MG/KG ( died after 45 min )										Rat 6 CLP+ MS 3MG/KG										Rat 6 Sham+ MS 10mg/kg										Rat 6 Sham+ MS 3mg/kg										Rat 6 Sham + Saline
Time	Systole	Diastole	Pulse Pressure	MAP	HR	ΔMAP	ΔHR			Time	Systole	Diastole	Pulse Pressure	MAP	HR	ΔMAP	ΔHR			Time	Systole	Diastole	Pulse Pressure	MAP	HR	ΔMAP	ΔHR			Time	Systole	Diastole	Pulse Pressure	MAP	HR	ΔMAP	ΔHR			Time	Systole	Diastole	Pulse Pressure	MAP	HR	ΔMAP	ΔHR

0	127	66	61	86.3333	486	0	0			0	164	96	68	118.667	434	0	0			0	119	70	49	86.3333	395	0	0			0	133	83	50	99.6667	421	0	0			0	139	85	54	103	398	0	0
15	121	53	68	75.6667	431	-10.6667	-55			15	142	80	62	100.667	413	-18	-21			15	123	75	48	91	387	4.66667	-8			15	115	50	65	71.6667	418	-28	-3			15	141	75	66	97	378	-6	-20
30	129	60	69	83	453	-3.33333	-33			30	156	90	66	112	505	-6.66667	71			30	110	67	43	81.3333	423	-5	28			30	126	60	66	82	477	-17.6667	56			30	132	80	52	97.3333	382	-5.66667	-16
45	130	59	71	82.6667	473	-3.66667	-13			45	151	77	74	101.667	478	-17	44			45	113	69	44	83.6667	432	-2.66667	37			45	126	58	68	80.6667	400	-19	-21			45	139	84	55	102.333	378	-0.666667	-20
60			0	0						60	146	74	72	98	440	-20.6667	6			60	119	74	45	89	420	2.66667	25			60	115	57	58	76.3333	390	-23.3333	-31			60	139	83	56	101.667	357	-1.33333	-41
75			0	0						75	145	77	68	99.6667	423	-19	-11			75	122	75	47	90.6667	441	4.33333	46			75	117	64	53	81.6667	405	-18	-16			75	146	83	63	104	355	1	-43
90			0	0						90	147	82	65	103.667	431	-15	-3			90	122	76	46	91.3333	439	5	44			90	120	68	52	85.3333	388	-14.3333	-33			90	139	88	51	105	376	2	-22
105			0	0						105	161	79	82	106.333	450	-12.3333	16			105	121	73	48	89	449	2.66667	54			105	122	72	50	88.6667	403	-11	-18			105	146	95	51	112	401	9	3
120			0	0						120	154	76	78	102	439	-16.6667	5			120	117	72	45	87	445	0.666667	50			120	120	76	44	90.6667	414	-9	-7			120	134	89	45	104	368	1	-30
Rat 7 CLP+ MS10MG/KG										Rat 7 CLP+ MS 3MG/KG										Rat 7 Sham+ MS 10mg/kg										Rat 7 Sham+ MS 3mg/kg										Rat 7 Sham + Saline
Time	Systole	Diastole	Pulse Pressure	MAP	HR	ΔMAP	ΔHR			Time	Systole	Diastole	Pulse Pressure	MAP	HR	ΔMAP	ΔHR			Time	Systole	Diastole	Pulse Pressure	MAP	HR	ΔMAP	ΔHR			Time	Systole	Diastole	Pulse Pressure	MAP	HR	ΔMAP	ΔHR			Time	Systole	Diastole	Pulse Pressure	MAP	HR	ΔMAP	ΔHR

0	132	78	54	96	407	0	0			0	135	78	57	97	451	0	0			0	132	77	55	95.3333	380	0	0			0	139	81	58	100.333	318	0	0			0	133	90	43	104.333	339	0	0
15	117	66	51	83	418	-13	11			15	122	61	61	81.3333	491	-15.6667	40			15	118	75	43	89.3333	406	-6	26			15	134	78	56	96.6667	314	-3.66667	-4			15	121	88	33	99	371	-5.33333	32
30	110	64	46	79.3333	494	-16.6667	87			30	120	63	57	82	530	-15	79			30	132	72	60	92	408	-3.33333	28			30	136	79	57	98	345	-2.33333	27			30	128	88	40	101.333	380	-3	41
45	125	73	52	90.3333	570	-5.66667	163			45	110	59	51	76	487	-21	36			45	132	88	44	102.667	473	7.33333	93			45	132	77	55	95.3333	340	-5	22			45	120	83	37	95.3333	366	-9	27
60	124	74	50	90.6667	464	-5.33333	57			60	103	56	47	71.6667	443	-25.3333	-8			60	129	86	43	100.333	427	5	47			60	127	74	53	91.6667	326	-8.66667	8			60	130	90	40	103.333	332	-1	-7
75	123	70	53	87.6667	435	-8.33333	28			75	101	55	46	70.3333	424	-26.6667	-27			75	127	83	44	97.6667	415	2.33333	35			75	127	79	48	95	347	-5.33333	29			75	132	96	36	108	347	3.66667	8
90	114	72	42	86	443	-10	36			90	103	59	44	73.6667	385	-23.3333	-66			90	131	85	46	100.333	415	5	35			90	129	83	46	98.3333	361	-2	43			90	145	96	49	112.333	351	8	12
105	117	69	48	85	425	-11	18			105	136	63	73	87.3333	413	-9.66667	-38			105	128	86	42	100	418	4.66667	38			105	136	85	51	102	361	1.66667	43			105	140	97	43	111.333	354	7	15
120	116	71	45	86	443	-10	36			120	131	72	59	91.6667	399	-5.33333	-52			120	128	87	41	100.667	414	5.33333	34			120	143	90	53	107.667	348	7.33333	30			120	139	98	41	111.667	321	7.33333	-18
Rat 8 CLP+ MS10MG/KG										Rat 8 CLP+ MS 3MG/KG										Rat 8 Sham+ MS 10mg/kg										Rat 8 Sham+ MS 3mg/kg										Rat 8 Sham + Saline
Time	Systole	Diastole	Pulse Pressure	MAP	HR	ΔMAP	ΔHR			Time	Systole	Diastole	Pulse Pressure	MAP	HR	ΔMAP	ΔHR			Time	Systole	Diastole	Pulse Pressure	MAP	HR	ΔMAP	ΔHR			Time	Systole	Diastole	Pulse Pressure	MAP	HR	ΔMAP	ΔHR			Time	Systole	Diastole	Pulse Pressure	MAP	HR	ΔMAP	ΔHR

0	133	82	51	99	435	0	0			0	114	46	68	68.6667	340	0	0			0										0	132	80	52	97.3333	412	0	0			0	157	99	58	118.333	396	0	0
15	127	68	59	87.6667	346	-11.3333	-89			15	106	40	66	62	385	-6.66667	45			15										15	108	79	29	88.6667	407	-8.66667	-5			15	156	100	56	118.667	411	0.333333	15
30	131	79	52	96.3333	375	-2.66667	-60			30	111	45	66	67	439	-1.66667	99			30										30	116	71	45	86	406	-11.3333	-6			30	165	105	60	125	393	6.66667	-3
45	132	84	48	100	408	1	-27			45	105	44	61	64.3333	459	-4.33333	119			45										45	125	76	49	92.3333	385	-5	-27			45	156	100	56	118.667	425	0.333333	29
60	142	81	61	101.333	398	2.33333	-37			60	101	48	53	65.6667	443	-3	103			60										60	116	81	35	92.6667	413	-4.66667	1			60	165	100	65	121.667	399	3.33333	3
75	124	83	41	96.6667	457	-2.33333	22			75	99	46	53	63.6667	439	-5	99			75										75	130	78	52	95.3333	383	-2	-29			75	170	105	65	126.667	416	8.33333	20
90	131	79	52	96.3333	415	-2.66667	-20			90	100	49	51	66	429	-2.66667	89			90										90	142	84	58	103.333	378	6	-34			90	168	104	64	125.333	395	7	-1
105	134	81	53	98.6667	415	-0.333333	-20			105	107	45	62	65.6667	431	-3	91			105										105	139	85	54	103	381	5.66667	-31			105	170	111	59	130.667	404	12.3333	8
120	128	77	51	94	397	-5	-38			120	105	45	60	65	437	-3.66667	97			120										120	143	88	55	106.333	373	9	-39			120	173	113	60	133	419	14.6667	23
Rat 9 CLP+ MS10MG/KG										Rat 9 CLP+ MS 3MG/KG
Time	Systole	Diastole	Pulse Pressure	MAP	HR	ΔMAP	ΔHR			Time	Systole	Diastole	Pulse Pressure	MAP	HR	ΔMAP	ΔHR
0	128	53	75	78	377	0	0			0	176	96	80	122.667	527	0	0

15	117	48	69	71	306	-7	-71			15	180	104	76	129.333	543	6.66667	16
30	127	47	80	73.6667	296	-4.33333	-81			30	181	107	74	131.667	506	9	-21
45	120	44	76	69.3333	311	-8.66667	-66			45	173	100	73	124.333	486	1.66667	-41
60	122	62	60	82	337	4	-40			60	168	101	67	123.333	496	0.666667	-31
75	128	63	65	84.6667	353	6.66667	-24			75	169	99	70	122.333	507	-0.333333	-20
90	124	67	57	86	381	8	4			90	154	95	59	114.667	503	-8	-24
105	121	59	62	79.6667	387	1.66667	10			105	152	100	52	117.333	507	-5.33333	-20
120	123	59	64	80.3333	400	2.33333	23			120	150	101	49	117.333	500	-5.33333	-27

Rat 10 CLP+ MS10MG/KG										Rat 10 CLP+ MS 3MG/KG
Time	Systole	Diastole	Pulse Pressure	MAP	HR	ΔMAP	ΔHR			Time	Systole	Diastole	Pulse Pressure	MAP	HR	ΔMAP	ΔHR
0	114	58	56	76.6667	400	0	0			0	143	96	47	111.667	419	0	0
15	107	43	64	64.3333	345	-12.3333	-55			15	143	88	55	106.333	521	-5.33333	102
30	109	48	61	68.3333	325	-8.33333	-75			30	122	70	52	87.3333	557	-24.3333	138
45	108	50	58	69.3333	343	-7.33333	-57			45	107	58	49	74.3333	544	-37.3333	125
60	120	55	65	76.6667	418	0	18			60	111	66	45	81	503	-30.6667	84
75	126	62	64	83.3333	397	6.66667	-3			75	116	67	49	83.3333	499	-28.3333	80
90	118	62	56	80.6667	399	4	-1			90	120	78	42	92	464	-19.6667	45
105	116	55	61	75.3333	391	-1.33333	-9			105	121	81	40	94.3333	439	-17.3333	20
120	118	56	62	76.6667	410	0	10			120	130	82	48	98	412	-13.6667	-7
Rat 11 CLP+ MS10MG/KG ( died 1hour 15 min )
Time	Systole	Diastole	Pulse Pressure	MAP	HR	ΔMAP	ΔHR
0	134	74	60	94	474	0	0
15	108	47	61	67.3333	437	-26.6667	-37
30	107	50	57	69	461	-25	-13
45	123	42	81	69	476	-25	2
60	105	47	58	66.3333	479	-27.6667	5
75	105	31	74	55.6667	488	-38.3333	14
90
105
120
Rat 12 CLP+ MS10MG/KG ( died 1hr 20 min )
Time	Systole	Diastole	Pulse Pressure	MAP	HR	ΔMAP	ΔHR
0	141	77	64	98.3333	437	0	0
15	132	68	64	89.3333	495	-9	58
30	127	63	64	84.3333	469	-14	32
45	150	82	68	104.667	365	6.33333	-72
60	116	58	58	77.3333	402	-21	-35
75	110	41	69	64	448	-34.3333	11
90
105
120
Rat 13 CLP+ MS10MG/KG
Time	Systole	Diastole	Pulse Pressure	MAP	HR	ΔMAP	ΔHR
0	171	102	69	125	416	0	0
15	161	98	63	119	405	-6	-11
30	160	99	61	119.333	467	-5.66667	51
45	163	96	67	118.333	384	-6.66667	-32
60	146	91	55	109.333	410	-15.6667	-6
75	155	88	67	110.333	422	-14.6667	6
90	142	95	47	110.667	452	-14.3333	36
105	137	92	45	107	425	-18	9
120	148	83	65	104.667	436	-20.3333	20
[truncated: 8 more columns]

## Sheet: Delta
																very high MAP	died after 1 hr	died before BRS	diead after 45 min					died 1 hr 15 min	died 1 hr 20 min
CLP + SALINE ( 0.2 ml )													CLP + MS10 MG/KG																		CLP + MS 3 MG/KG															Sham + MS 10 MG/KG
ΔMAP													ΔMAP																		ΔMAP															ΔMAP
Time	Rat 1	Rat 2	Rat 3	Rat 4	Rat 5	Rat 6	Rat 7	Rat 8	Average	SEM	STD		Time	Rat 1	Rat 2****	Rat 3****	Rat 4	Rat 5	Rat 6****	Rat 7	Rat 8	Rat 9	Rat 10	Rat 11	Rat 12	Rat 13	Average	SEM	STD		Time	Rat 1	Rat 2	Rat 3	Rat 4	Rat 5	Rat 6	Rat 7	Rat 8	Rat 9	Rat 10	Average	SEM	STD		Time	Rat 1	Rat 2	Rat 3
0	#REF!	#REF!	#REF!	#REF!	#REF!	#REF!	#REF!	#REF!	#REF!	#REF!	#REF!		0	0			0	0	0	0	0	0	0	0	0	0	0	0	0		0	0	0	0	0	0	0	0	0	0	0	0	0	0		0	0	0	0
15	#REF!	#REF!	#REF!	#REF!	#REF!	#REF!	#REF!	#REF!	#REF!	#REF!	#REF!		15	-5.33333			-28	-14.6667	-10.6667	-13	-11.3333	-7	-12.3333	-26.6667	-9	-6	-13.0909	2.11753	7.63485		15	7.66667	4	-11.3333	-5	21.6667	-18	-15.6667	-6.66667	6.66667	6.66667	-1	3.93057	12.4296		15	-2.33333	-8	1
30	#REF!	#REF!	#REF!	#REF!	#REF!	#REF!	#REF!	#REF!	#REF!	#REF!	#REF!		30	-4			-37.6667	-35.3333	-3.33333	-16.6667	-2.66667	-4.33333	-8.33333	-25	-14	-5.66667	-14.2727	3.59459	12.9605		30	-0.666667	-5.33333	-7.66667	-10	9	-6.66667	-15	-1.66667	9	9	-2	2.71393	8.58221		30	2.33333	-9.33333	-2.66667
45	#REF!	#REF!	#REF!	#REF!	#REF!	#REF!	#REF!	#REF!	#REF!	#REF!	#REF!		45	-6.33333			-44	-48	-3.66667	-5.66667	1	-8.66667	-7.33333	-25	6.33333	-6.66667	-13.4545	4.94107	17.8153		45	-0.333333	-7.66667	-6.33333	-6.33333	1.33333	-17	-21	-4.33333	1.66667	1.66667	-5.83333	2.48315	7.85242		45	4.33333	-11	-6.66667
60	#REF!	#REF!	#REF!	#REF!	#REF!	#REF!	#REF!	#REF!	#REF!	#REF!	#REF!		60	-14.3333			-44.6667	-51.3333		-5.33333	2.33333	4	0	-27.6667	-21	-15.6667	-17.3667	5.32807	19.2106		60	0	-4	-7	-6.33333	-7.66667	-20.6667	-25.3333	-3	0.666667	0.666667	-7.26667	2.81784	8.91081		60	14	-11	-5
75	#REF!	#REF!	#REF!	#REF!	#REF!	#REF!	#REF!	#REF!	#REF!	#REF!	#REF!		75	-15				-50.3333		-8.33333	-2.33333	6.66667	6.66667	-38.3333	-34.3333	-14.6667	-16.6667	5.62067	20.2656		75	-2.66667	-5.66667	-9.66667	-11.3333	-9.66667	-19	-26.6667	-5	-0.333333	-0.333333	-9.03333	2.65806	8.40554		75	12	-6.66667	-3
90	#REF!	#REF!	#REF!	#REF!	#REF!	#REF!	#REF!	#REF!	#REF!	#REF!	#REF!		90	-19				-53.3333		-10	-2.66667	8	4			-14.3333	-12.4762	5.6709	20.4467		90	-2.33333	-6	-2.66667	-13	-13.3333	-15	-23.3333	-2.66667	-8	-8	-9.43333	2.1344	6.74958		90	9.66667	-8.33333	-4.33333
105	#REF!	#REF!	#REF!	#REF!	#REF!	#REF!	#REF!	#REF!	#REF!	#REF!	#REF!		105	-21.3333				-55.3333		-11	-0.333333	1.66667	-1.33333			-18	-15.0952	5.51396	19.8809		105	1	-4.33333	-6	-9.66667	-17	-12.3333	-9.66667	-3	-5.33333	-5.33333	-7.16667	1.61952	5.12137		105	6.66667	-5	-5
120	#REF!	#REF!	#REF!	#REF!	#REF!	#REF!	#REF!	#REF!	#REF!	#REF!	#REF!		120	-17.3333				-52		-10	-5	2.33333	0			-20.3333	-14.619	5.1295	18.4947		120	-1	-3.33333	-1	-15.3333	-22.6667	-16.6667	-5.33333	-3.66667	-5.33333	-5.33333	-7.96667	2.36614	7.48241		120	6	-6.33333	-2.33333
AUC	262.5	92.5	-857.5	-1075	50	767.5	-325.1	-635	-215.012	219.538	620.947		AUC	-1410			-1980	-5015	-237.5	-1125	-277.5	22.5	-267.5	-1853	-822.5	-1368	-1303.05	390.603	1408.34		AUC	40.65	-460	-767.5	-1040	-405	-1755	-2090	-422.5	25	25	-684.935	235.336	728.109		AUC	745	-937.5	-402.5
																									0
ΔHR													ΔHR																		ΔHR															ΔHR
Time	Rat 1	Rat 2	Rat 3	Rat 4	Rat 5	Rat 6	Rat 7	Rat 8	Average	SEM	STD		Time	Rat 1	Rat 2	Rat 3	Rat 4	Rat 5	Rat 6	Rat 7	Rat 8	Rat 9	Rat 10	Rat 11	Rat 12	Rat 13	Average	SEM	STD		Time	Rat 1	Rat 2	Rat 3	Rat 4	Rat 5	Rat 6	Rat 7	Rat 8	Rat 9	Rat 10	Average	SEM	STD		Time	Rat 1	Rat 2	Rat 3
0	#REF!	#REF!	#REF!	#REF!	#REF!	#REF!	#REF!	#REF!	#REF!	#REF!	#REF!		0	0	0	0	0	0	0	0	0	0	0	0	0	0	0	0	0		0	0	0	0	0	0	0	0	0	0	0	0	0	0		0	0	0	0
15	#REF!	#REF!	#REF!	#REF!	#REF!	#REF!	#REF!	#REF!	#REF!	#REF!	#REF!		15	-168	-50	-47	-130	-50	-55	11	-89	-71	-55	-37	58	-11	-53.3846	15.8662	57.2066		15	57	77	1	52	79	-21	40	45	16	16	36.2	10.3267	32.6558		15	5	-67	17
30	#REF!	#REF!	#REF!	#REF!	#REF!	#REF!	#REF!	#REF!	#REF!	#REF!	#REF!		30	-102	-27	-26	-94	-68	-33	87	-60	-81	-75	-13	32	51	-31.4615	16.1403	58.1945		30	-9	23	-2	14	68	71	79	99	-21	-21	30.1	14.2746	45.1404		30	-1	-60	-1
45	#REF!	#REF!	#REF!	#REF!	#REF!	#REF!	#REF!	#REF!	#REF!	#REF!	#REF!		45	-63	-35	-25	-82	-116	-13	163	-27	-66	-57	2	-72	-32	-32.5385	18.5222	66.7828		45	44	29	4	63	36	44	36	119	-41	-41	29.3	14.9919	47.4085		45	29	-39	5
60	#REF!	#REF!	#REF!	#REF!	#REF!	#REF!	#REF!	#REF!	#REF!	#REF!	#REF!		60	-17	13	8	-99	-93		57	-37	-40	18	5	-35	-6	-18.8333	13.0685	45.2706		60	7	46	-32	66	101	6	-8	103	-31	-31	22.7	16.7412	52.9403		60	43	-2	31
75	#REF!	#REF!	#REF!	#REF!	#REF!	#REF!	#REF!	#REF!	#REF!	#REF!	#REF!		75	-33	37	21		-110		28	22	-24	-3	14	11	6	-2.81818	12.4746	41.3735		75	-40	57	-20	74	96	-11	-27	99	-20	-20	18.8	17.5934	55.6353		75	44	4	78
90	#REF!	#REF!	#REF!	#REF!	#REF!	#REF!	#REF!	#REF!	#REF!	#REF!	#REF!		90	-31	60	24		-113		36	-20	4	-1			36	-0.555556	17.0425	51.1276		90	51	43	-36	53	72	-3	-66	89	-24	-24	15.5	16.5913	52.4664		90	35	2	35
105	#REF!	#REF!	#REF!	#REF!	#REF!	#REF!	#REF!	#REF!	#REF!	#REF!	#REF!		105	-38	56	0		-105		18	-20	10	-9			9	-8.77778	14.8593	44.578		105	-22	65	13	71	56	16	-38	91	-20	-20	21.2	14.6597	46.358		105	39	26	48
120	#REF!	#REF!	#REF!	#REF!	#REF!	#REF!	#REF!	#REF!	#REF!	#REF!	#REF!		120	-42	15	-12		-87		36	-38	23	10			20	-8.33333	11.1139	40.0718		120	84	102	-10	77	35	5	-52	97	-27	-27	28.4	18.3316	57.9697		120	33	21	31
AUC	922.5	3488	1155	6915	3510	2648	-1733	-817.5	2011	971.183	2746.92		AUC	-7095	922.5	-765	-5333	-10478	-1418	6270	-3750	-3848	-2515	-540	-192.2	945	-2138.21	1155.56	4166.43		AUC	1971	5865	-1173	6473	7883	1568	-150	10403	-2318	-2318	2820.4	1436.06	4541.21		AUC	3159	-1883	3429
[truncated: 45 more columns]

## Sheet: Baseline
MAP
Baseline	Rat 1	Rat 2	Rat 3	Rat 4	Rat 5	Rat 6	Rat 7	Rat 8	Rat 9	Rat 10	Rat 11	Rat 12	Rat 13	Average	SEM
CLP+Saline	94	70	123	103	70	101.6	93	97						93.95	6.18428
CLP+ M 3mg/kg	96	93	111	104	101	118	97	68	122	68				97.8	5.24745
CLP+ M 10 mg/kg	102	83	101	90.3	95.6	86.3	96	99	78	76.6	94	98	125	94.2154	2.45808
CLP+ NX+ MS 10 mg	91	74		104	96	84	96	88	117					93.75	3.42696
Control+ Saline	98	97	97	118	119	103	104	118						106.75	3.514
Control+ M 3mg/kg	109	113	109	92	100	100.6	100.3	97.3						102.65	2.48768
Conrol + M 10mg/kg	102	97	120	104	115	86	95							102.714	4.14183
HR
Baseline	Rat 1	Rat 2	Rat 3	Rat 4	Rat 5	Rat 6	Rat 7	Rat 8	Rat 9	Rat 10	Rat 11	Rat 12	Rat 13	Average	SEM
CLP+Saline	394	285	357	367	287	310	391	385						347	16.3128
CLP+ M 3mg/kg	480	367	419	463	411	434	451	340	527	340				423.2	16.8469
CLP+ M 10 mg/kg	516	402	409	457	560	486	407	435	377	400	474	437	416	444.308	20.3593
CLP+ NX+ MS 10 mg	465		453	418	467	480	408	413						443.429	10.4858
Control+ Saline	438	348	433	400	358	398	337	396						388.5	13.3176
Control+ M 3mg/kg	391	529	404	468	270	421	318	412						401.625	28.52
Conrol + M 10mg/kg	380	440	359	326	359	395	380							377	12.5499
