# Supplementary material for: Role of Central Inflammatory and Oxidative Pathways in the Morphine Exacerbation of Cardiovascular Effects of Sepsis in Rats
Source: Pharmaceuticals (Basel). 2025 Jun 12;18(6):882. doi: 10.3390/ph18060882 (PMC12195926; doi:10.3390/ph18060882)
Supplement: Supplementary file 1 [file pharmaceuticals-18-00882-s001.zip › Supplementary file S5, CLP-Naloxone-Morph, HRV-LVF, 25-10-2023, AUC , drawn.xlsx]

## Sheet: Collective LVF
Δcycle duration
Time	Saline CLP			Sham Saline			MS10 CLP			MS10 Sham			MS3 CLP			MS3 Sham			MS 10 Naloxone
	Mean	SEM	STDEV	Mean	SEM	STDEV	Mean	SEM	STDEV	Mean	SEM	STDEV	Mean	SEM	STDEV	Mean	SEM	STDEV	Mean	SEM	STDEV
0	#REF!	#REF!	#REF!	#REF!	#REF!	#REF!	#REF!	#REF!	#REF!	#REF!	#REF!	#REF!	#REF!	#REF!	#REF!	#REF!	#REF!	#REF!	0	0	0
15	#REF!	#REF!	#REF!	#REF!	#REF!	#REF!	#REF!	#REF!	#REF!	#REF!	#REF!	#REF!	#REF!	#REF!	#REF!	#REF!	#REF!	#REF!	0.00427889	0.00169464	0.00508393
30	#REF!	#REF!	#REF!	#REF!	#REF!	#REF!	#REF!	#REF!	#REF!	#REF!	#REF!	#REF!	#REF!	#REF!	#REF!	#REF!	#REF!	#REF!	0.00846189	0.00204678	0.00614034
45	#REF!	#REF!	#REF!	#REF!	#REF!	#REF!	#REF!	#REF!	#REF!	#REF!	#REF!	#REF!	#REF!	#REF!	#REF!	#REF!	#REF!	#REF!	0.00590489	0.00200959	0.00602876
60	#REF!	#REF!	#REF!	#REF!	#REF!	#REF!	#REF!	#REF!	#REF!	#REF!	#REF!	#REF!	#REF!	#REF!	#REF!	#REF!	#REF!	#REF!	0.00265267	0.00251565	0.00754695
75	#REF!	#REF!	#REF!	#REF!	#REF!	#REF!	#REF!	#REF!	#REF!	#REF!	#REF!	#REF!	#REF!	#REF!	#REF!	#REF!	#REF!	#REF!	0.00470911	0.00283896	0.00851689
90	#REF!	#REF!	#REF!	#REF!	#REF!	#REF!	#REF!	#REF!	#REF!	#REF!	#REF!	#REF!	#REF!	#REF!	#REF!	#REF!	#REF!	#REF!	0.00274978	0.00437465	0.0131239
105	#REF!	#REF!	#REF!	#REF!	#REF!	#REF!	#REF!	#REF!	#REF!	#REF!	#REF!	#REF!	#REF!	#REF!	#REF!	#REF!	#REF!	#REF!	0.00725689	0.0044238	0.0132714
120	#REF!	#REF!	#REF!	#REF!	#REF!	#REF!	#REF!	#REF!	#REF!	#REF!	#REF!	#REF!	#REF!	#REF!	#REF!	#REF!	#REF!	#REF!	0.00495011	0.0047644	0.0142932
Max dP/dt (mmHg/s)
Time	Saline CLP			Sham Saline			MS10 CLP			MS10 Sham			MS3 CLP			MS3 Sham			MS 10 Naloxone
	Mean	SEM	STDEV	Mean	SEM	STDEV	Mean	SEM	STDEV	Mean	SEM	STDEV	Mean	SEM	STDEV	Mean	SEM	STDEV	Mean	SEM	STDEV
0	#REF!	#REF!	#REF!	#REF!	#REF!	#REF!	#REF!	#REF!	#REF!	#REF!	#REF!	#REF!	#REF!	#REF!	#REF!	#REF!	#REF!	#REF!	0	0	0
15	#REF!	#REF!	#REF!	#REF!	#REF!	#REF!	#REF!	#REF!	#REF!	#REF!	#REF!	#REF!	#REF!	#REF!	#REF!	#REF!	#REF!	#REF!	-215.246	265.894	752.062
30	#REF!	#REF!	#REF!	#REF!	#REF!	#REF!	#REF!	#REF!	#REF!	#REF!	#REF!	#REF!	#REF!	#REF!	#REF!	#REF!	#REF!	#REF!	-369.331	290.677	822.158
45	#REF!	#REF!	#REF!	#REF!	#REF!	#REF!	#REF!	#REF!	#REF!	#REF!	#REF!	#REF!	#REF!	#REF!	#REF!	#REF!	#REF!	#REF!	377.53	434.647	1229.37
60	#REF!	#REF!	#REF!	#REF!	#REF!	#REF!	#REF!	#REF!	#REF!	#REF!	#REF!	#REF!	#REF!	#REF!	#REF!	#REF!	#REF!	#REF!	65.3125	396.136	1120.44
75	#REF!	#REF!	#REF!	#REF!	#REF!	#REF!	#REF!	#REF!	#REF!	#REF!	#REF!	#REF!	#REF!	#REF!	#REF!	#REF!	#REF!	#REF!	555.033	348.389	985.394
90	#REF!	#REF!	#REF!	#REF!	#REF!	#REF!	#REF!	#REF!	#REF!	#REF!	#REF!	#REF!	#REF!	#REF!	#REF!	#REF!	#REF!	#REF!	32.75	450.318	1273.69
105	#REF!	#REF!	#REF!	#REF!	#REF!	#REF!	#REF!	#REF!	#REF!	#REF!	#REF!	#REF!	#REF!	#REF!	#REF!	#REF!	#REF!	#REF!	617.491	348.97	987.035
120	#REF!	#REF!	#REF!	#REF!	#REF!	#REF!	#REF!	#REF!	#REF!	#REF!	#REF!	#REF!	#REF!	#REF!	#REF!	#REF!	#REF!	#REF!	207.787	420.751	1190.06
Min dP/dt (mmHg/s)
Time	Saline CLP			Sham Saline			MS10 CLP			MS10 Sham			MS3 CLP			MS3 Sham			MS 10 Naloxone
	Mean	SEM	STDEV	Mean	SEM	STDEV	Mean	SEM	STDEV	Mean	SEM	STDEV	Mean	SEM	STDEV	Mean	SEM	STDEV	Mean	SEM	STDEV
0	#REF!	#REF!	#REF!	#REF!	#REF!	#REF!	#REF!	#REF!	#REF!	#REF!	#REF!	#REF!	#REF!	#REF!	#REF!	#REF!	#REF!	#REF!	0	0	0
15	#REF!	#REF!	#REF!	#REF!	#REF!	#REF!	#REF!	#REF!	#REF!	#REF!	#REF!	#REF!	#REF!	#REF!	#REF!	#REF!	#REF!	#REF!	270.343	200.329	600.986
30	#REF!	#REF!	#REF!	#REF!	#REF!	#REF!	#REF!	#REF!	#REF!	#REF!	#REF!	#REF!	#REF!	#REF!	#REF!	#REF!	#REF!	#REF!	333.127	166.948	500.845
45	#REF!	#REF!	#REF!	#REF!	#REF!	#REF!	#REF!	#REF!	#REF!	#REF!	#REF!	#REF!	#REF!	#REF!	#REF!	#REF!	#REF!	#REF!	-129.412	160.942	482.825
60	#REF!	#REF!	#REF!	#REF!	#REF!	#REF!	#REF!	#REF!	#REF!	#REF!	#REF!	#REF!	#REF!	#REF!	#REF!	#REF!	#REF!	#REF!	30.5164	217.436	652.307
75	#REF!	#REF!	#REF!	#REF!	#REF!	#REF!	#REF!	#REF!	#REF!	#REF!	#REF!	#REF!	#REF!	#REF!	#REF!	#REF!	#REF!	#REF!	-130.621	233.052	699.157
90	#REF!	#REF!	#REF!	#REF!	#REF!	#REF!	#REF!	#REF!	#REF!	#REF!	#REF!	#REF!	#REF!	#REF!	#REF!	#REF!	#REF!	#REF!	14.3449	159.317	477.952
105	#REF!	#REF!	#REF!	#REF!	#REF!	#REF!	#REF!	#REF!	#REF!	#REF!	#REF!	#REF!	#REF!	#REF!	#REF!	#REF!	#REF!	#REF!	-187.95	199.32	597.959
120	#REF!	#REF!	#REF!	#REF!	#REF!	#REF!	#REF!	#REF!	#REF!	#REF!	#REF!	#REF!	#REF!	#REF!	#REF!	#REF!	#REF!	#REF!	-1.061	219.778	659.335
IRP (mmHg/s)
Time	Saline CLP			Sham Saline			MS10 CLP			MS10 Sham			MS3 CLP			MS3 Sham			MS 10 Naloxone
	Mean	SEM	STDEV	Mean	SEM	STDEV	Mean	SEM	STDEV	Mean	SEM	STDEV	Mean	SEM	STDEV	Mean	SEM	STDEV	Mean	SEM	STDEV
0	#REF!	#REF!	#REF!	#REF!	#REF!	#REF!	#REF!	#REF!	#REF!	#REF!	#REF!	#REF!	#REF!	#REF!	#REF!	#REF!	#REF!	#REF!	0	0	0
15	#REF!	#REF!	#REF!	#REF!	#REF!	#REF!	#REF!	#REF!	#REF!	#REF!	#REF!	#REF!	#REF!	#REF!	#REF!	#REF!	#REF!	#REF!	30.4963	14.4467	43.3402
30	#REF!	#REF!	#REF!	#REF!	#REF!	#REF!	#REF!	#REF!	#REF!	#REF!	#REF!	#REF!	#REF!	#REF!	#REF!	#REF!	#REF!	#REF!	60.7723	9.73558	29.2067
45	#REF!	#REF!	#REF!	#REF!	#REF!	#REF!	#REF!	#REF!	#REF!	#REF!	#REF!	#REF!	#REF!	#REF!	#REF!	#REF!	#REF!	#REF!	43.3199	16.9855	50.9566
60	#REF!	#REF!	#REF!	#REF!	#REF!	#REF!	#REF!	#REF!	#REF!	#REF!	#REF!	#REF!	#REF!	#REF!	#REF!	#REF!	#REF!	#REF!	68.0331	8.09154	24.2746
75	#REF!	#REF!	#REF!	#REF!	#REF!	#REF!	#REF!	#REF!	#REF!	#REF!	#REF!	#REF!	#REF!	#REF!	#REF!	#REF!	#REF!	#REF!	67.6599	19.4615	58.3844
90	#REF!	#REF!	#REF!	#REF!	#REF!	#REF!	#REF!	#REF!	#REF!	#REF!	#REF!	#REF!	#REF!	#REF!	#REF!	#REF!	#REF!	#REF!	62.733	23.063	69.1889
105	#REF!	#REF!	#REF!	#REF!	#REF!	#REF!	#REF!	#REF!	#REF!	#REF!	#REF!	#REF!	#REF!	#REF!	#REF!	#REF!	#REF!	#REF!	81.5271	13.1714	39.5142
120	#REF!	#REF!	#REF!	#REF!	#REF!	#REF!	#REF!	#REF!	#REF!	#REF!	#REF!	#REF!	#REF!	#REF!	#REF!	#REF!	#REF!	#REF!	69.4034	16.2719	48.8157
Tau (s)
Time	Saline CLP			Sham Saline			MS10 CLP			MS10 Sham			MS3 CLP			MS3 Sham			MS 10 Naloxone
	Mean	SEM	STDEV	Mean	SEM	STDEV	Mean	SEM	STDEV	Mean	SEM	STDEV	Mean	SEM	STDEV	Mean	SEM	STDEV	Mean	SEM	STDEV
0	#REF!	#REF!	#REF!	#REF!	#REF!	#REF!	#REF!	#REF!	#REF!	#REF!	#REF!	#REF!	#REF!	#REF!	#REF!	#REF!	#REF!	#REF!	0	0	0
15	#REF!	#REF!	#REF!	#REF!	#REF!	#REF!	#REF!	#REF!	#REF!	#REF!	#REF!	#REF!	#REF!	#REF!	#REF!	#REF!	#REF!	#REF!	0.0845429	0.0796963	0.225415
30	#REF!	#REF!	#REF!	#REF!	#REF!	#REF!	#REF!	#REF!	#REF!	#REF!	#REF!	#REF!	#REF!	#REF!	#REF!	#REF!	#REF!	#REF!	0.0127405	0.00561078	0.0158697
45	#REF!	#REF!	#REF!	#REF!	#REF!	#REF!	#REF!	#REF!	#REF!	#REF!	#REF!	#REF!	#REF!	#REF!	#REF!	#REF!	#REF!	#REF!	0.00752086	0.0134291	0.0379833
60	#REF!	#REF!	#REF!	#REF!	#REF!	#REF!	#REF!	#REF!	#REF!	#REF!	#REF!	#REF!	#REF!	#REF!	#REF!	#REF!	#REF!	#REF!	0.00375005	0.0129337	0.0365822
75	#REF!	#REF!	#REF!	#REF!	#REF!	#REF!	#REF!	#REF!	#REF!	#REF!	#REF!	#REF!	#REF!	#REF!	#REF!	#REF!	#REF!	#REF!	0.014893	0.0166428	0.047073
90	#REF!	#REF!	#REF!	#REF!	#REF!	#REF!	#REF!	#REF!	#REF!	#REF!	#REF!	#REF!	#REF!	#REF!	#REF!	#REF!	#REF!	#REF!	0.0316375	0.0388602	0.109913
105	#REF!	#REF!	#REF!	#REF!	#REF!	#REF!	#REF!	#REF!	#REF!	#REF!	#REF!	#REF!	#REF!	#REF!	#REF!	#REF!	#REF!	#REF!	0.0111811	0.0156623	0.0442998
120	0	0	0	#REF!	0	0	#REF!	0	0	#REF!	#REF!	0	0	0	0	0	120	#REF!	0.0179328	0.0170825	0.0483167
PTI (mmHg.s)
Time	Saline CLP			Sham Saline			MS10 CLP			MS10 Sham			MS3 CLP			MS3 Sham			MS 10 Naloxone
	Mean	SEM	STDEV	Mean	SEM	STDEV	Mean	SEM	STDEV	Mean	SEM	STDEV	Mean	SEM	STDEV	Mean	SEM	STDEV	Mean	SEM	STDEV
0	Mean	SEM	STDEV	Mean	SEM	#REF!	Mean	SEM	STDEV	Mean	SEM	STDEV	Mean	SEM	STDEV	Mean	SEM	STDEV	0	0	0
15	#REF!	#REF!	#REF!	#REF!	#REF!	#REF!	#REF!	#REF!	#REF!	#REF!	#REF!	#REF!	#REF!	#REF!	#REF!	#REF!	#REF!	#REF!	-0.620769	0.26686	0.80058
30	#REF!	#REF!	#REF!	#REF!	#REF!	#REF!	#REF!	#REF!	#REF!	#REF!	#REF!	#REF!	#REF!	#REF!	#REF!	#REF!	#REF!	#REF!	-0.727911	0.322444	0.967333
45	#REF!	#REF!	#REF!	#REF!	#REF!	#REF!	#REF!	#REF!	#REF!	#REF!	#REF!	#REF!	#REF!	#REF!	#REF!	#REF!	#REF!	#REF!	-1.02992	0.414307	1.24292
60	#REF!	#REF!	#REF!	#REF!	#REF!	#REF!	#REF!	#REF!	#REF!	#REF!	#REF!	#REF!	#REF!	#REF!	#REF!	#REF!	#REF!	#REF!	-0.98581	0.381793	1.14538
75	#REF!	#REF!	#REF!	#REF!	#REF!	#REF!	#REF!	#REF!	#REF!	#REF!	#REF!	#REF!	#REF!	#REF!	#REF!	#REF!	#REF!	#REF!	-1.15028	0.419511	1.25853
90	#REF!	#REF!	#REF!	#REF!	#REF!	#REF!	#REF!	#REF!	#REF!	#REF!	#REF!	#REF!	#REF!	#REF!	#REF!	#REF!	#REF!	#REF!	-1.02336	0.288886	0.866659
105	#REF!	#REF!	#REF!	#REF!	#REF!	#REF!	#REF!	#REF!	#REF!	#REF!	#REF!	#REF!	#REF!	#REF!	#REF!	#REF!	#REF!	#REF!	-0.941997	0.297907	0.89372
120	#REF!	#REF!	#REF!	#REF!	#REF!	#REF!	#REF!	#REF!	#REF!	#REF!	#REF!	#REF!	#REF!	#REF!	#REF!	#REF!	#REF!	#REF!	-0.880491	0.290406	0.871219

## Sheet: Delta LVF
Sham Saline															CLP Saline															MS10 Sham															MS10 CLP
ΔCycle Duration															ΔCycle Duration															ΔCycle Duration															ΔCycle Duration
Time	Rat 1	Rat 2	Rat 3	Rat 4	Rat 5	Rat 6	Rat 7	Rat 8			Mean	SEM	STDEV		Time	Rat 1	Rat 2	Rat 3	Rat 4	Rat 5	Rat 6	Rat 7	Rat 8			Mean	SEM	STDEV		Time	Rat 1	Rat 2	Rat 3	Rat 4		Rat 6	Rat 7				Mean	SEM	STDEV		Time	Rat 1	Rat 2	Rat 3	Rat 4
0	#REF!	#REF!	#REF!	#REF!	#REF!	#REF!	#REF!	#REF!			#REF!	#REF!	#REF!		0	#REF!	#REF!	#REF!	#REF!	#REF!	#REF!	#REF!	#REF!			#REF!	#REF!	#REF!		0	#REF!	#REF!	#REF!	#REF!		#REF!	#REF!				#REF!	#REF!	#REF!		0	#REF!	#REF!	#REF!	#REF!
15	#REF!	#REF!	#REF!	#REF!	#REF!	#REF!	#REF!	#REF!			#REF!	#REF!	#REF!		15	#REF!	#REF!	#REF!	#REF!	#REF!	#REF!	#REF!	#REF!			#REF!	#REF!	#REF!		15	#REF!	#REF!	#REF!	#REF!		#REF!	#REF!				#REF!	#REF!	#REF!		15	#REF!	#REF!	#REF!	#REF!
30	#REF!	#REF!	#REF!	#REF!	#REF!	#REF!	#REF!	#REF!			#REF!	#REF!	#REF!		30	#REF!	#REF!	#REF!	#REF!	#REF!	#REF!	#REF!	#REF!			#REF!	#REF!	#REF!		30	#REF!	#REF!	#REF!	#REF!		#REF!	#REF!				#REF!	#REF!	#REF!		30	#REF!	#REF!	#REF!	#REF!
45	#REF!	#REF!	#REF!	#REF!	#REF!	#REF!	#REF!	#REF!			#REF!	#REF!	#REF!		45	#REF!	#REF!	#REF!	#REF!	#REF!	#REF!	#REF!	#REF!			#REF!	#REF!	#REF!		45	#REF!	#REF!	#REF!	#REF!		#REF!	#REF!				#REF!	#REF!	#REF!		45	#REF!	#REF!	#REF!	#REF!
60	#REF!	#REF!	#REF!	#REF!	#REF!	#REF!	#REF!	#REF!			#REF!	#REF!	#REF!		60	#REF!	#REF!	#REF!	#REF!	#REF!	#REF!	#REF!	#REF!			#REF!	#REF!	#REF!		60	#REF!	#REF!	#REF!	#REF!		#REF!	#REF!				#REF!	#REF!	#REF!		60	#REF!	#REF!	#REF!	#REF!
75	#REF!	#REF!	#REF!	#REF!	#REF!	#REF!	#REF!	#REF!			#REF!	#REF!	#REF!		75	#REF!	#REF!	#REF!	#REF!	#REF!	#REF!	#REF!	#REF!			#REF!	#REF!	#REF!		75	#REF!	#REF!	#REF!	#REF!		#REF!	#REF!				#REF!	#REF!	#REF!		75	#REF!	#REF!	#REF!	#REF!
90	#REF!	#REF!	#REF!	#REF!	#REF!	#REF!	#REF!	#REF!			#REF!	#REF!	#REF!		90	#REF!	#REF!	#REF!	#REF!	#REF!	#REF!	#REF!	#REF!			#REF!	#REF!	#REF!		90	#REF!	#REF!	#REF!	#REF!		#REF!	#REF!				#REF!	#REF!	#REF!		90	#REF!	#REF!	#REF!	#REF!
105	#REF!	#REF!	#REF!	#REF!	#REF!	#REF!	#REF!	#REF!			#REF!	#REF!	#REF!		105	#REF!	#REF!	#REF!	#REF!	#REF!	#REF!	#REF!	#REF!			#REF!	#REF!	#REF!		105	#REF!	#REF!	#REF!	#REF!		#REF!	#REF!				#REF!	#REF!	#REF!		105	#REF!	#REF!	#REF!	#REF!
120	#REF!	#REF!	#REF!	#REF!	#REF!	#REF!	#REF!	#REF!			#REF!	#REF!	#REF!		120	#REF!	#REF!	#REF!	#REF!	#REF!	#REF!	#REF!	#REF!			#REF!	#REF!	#REF!		120	#REF!	#REF!	#REF!	#REF!		#REF!	#REF!				#REF!	#REF!	#REF!		120	#REF!	#REF!	#REF!	#REF!
ΔMax dP/dt															ΔMax dP/dt															ΔMax dP/dt															ΔMax dP/dt
Time	Rat 1	Rat 2	RAT 3	RAT 4	RAT 5	Rat 6	Rat 7	Rat 8			Mean	SEM	STDEV		Time	Rat 1	Rat 2	RAT 3	RAT 4	RAT 5	Rat 6	Rat 7	Rat 8			Mean	SEM	STDEV		Time	Rat 1	Rat 2	RAT 3	RAT 4		Rat 6	Rat 7				Mean	SEM	STDEV		Time	Rat 1	Rat 2	RAT 3	RAT 4
0	#REF!	#REF!	#REF!	#REF!	#REF!	#REF!	#REF!	#REF!			#REF!	#REF!	#REF!		0	#REF!	#REF!	#REF!	#REF!	#REF!	#REF!	#REF!	#REF!			#REF!	#REF!	#REF!		0	#REF!	#REF!	#REF!	#REF!		#REF!	#REF!				#REF!	#REF!	#REF!		0	#REF!	#REF!	#REF!	#REF!
15	#REF!	#REF!	#REF!	#REF!	#REF!	#REF!	#REF!	#REF!			#REF!	#REF!	#REF!		15	#REF!	#REF!	#REF!	#REF!	#REF!	#REF!	#REF!	#REF!			#REF!	#REF!	#REF!		15	#REF!	#REF!	#REF!	#REF!		#REF!	#REF!				#REF!	#REF!	#REF!		15	#REF!	#REF!	#REF!	#REF!
30	#REF!	#REF!	#REF!	#REF!	#REF!	#REF!	#REF!	#REF!			#REF!	#REF!	#REF!		30	#REF!	#REF!	#REF!	#REF!	#REF!	#REF!	#REF!	#REF!			#REF!	#REF!	#REF!		30	#REF!	#REF!	#REF!	#REF!		#REF!	#REF!				#REF!	#REF!	#REF!		30	#REF!	#REF!	#REF!	#REF!
45	#REF!	#REF!	#REF!	#REF!	#REF!	#REF!	#REF!	#REF!			#REF!	#REF!	#REF!		45	#REF!	#REF!	#REF!	#REF!	#REF!	#REF!	#REF!	#REF!			#REF!	#REF!	#REF!		45	#REF!	#REF!	#REF!	#REF!		#REF!	#REF!				#REF!	#REF!	#REF!		45	#REF!	#REF!	#REF!	#REF!
60	#REF!	#REF!	#REF!	#REF!	#REF!	#REF!	#REF!	#REF!			#REF!	#REF!	#REF!		60	#REF!	#REF!	#REF!	#REF!	#REF!	#REF!	#REF!	#REF!			#REF!	#REF!	#REF!		60	#REF!	#REF!	#REF!	#REF!		#REF!	#REF!				#REF!	#REF!	#REF!		60	#REF!	#REF!	#REF!	#REF!
75	#REF!	#REF!	#REF!	#REF!	#REF!	#REF!	#REF!	#REF!			#REF!	#REF!	#REF!		75	#REF!	#REF!	#REF!	#REF!	#REF!	#REF!	#REF!	#REF!			#REF!	#REF!	#REF!		75	#REF!	#REF!	#REF!	#REF!		#REF!	#REF!				#REF!	#REF!	#REF!		75	#REF!	#REF!	#REF!	#REF!
90	#REF!	#REF!	#REF!	#REF!	#REF!	#REF!	#REF!	#REF!			#REF!	#REF!	#REF!		90	#REF!	#REF!	#REF!	#REF!	#REF!	#REF!	#REF!	#REF!			#REF!	#REF!	#REF!		90	#REF!	#REF!	#REF!	#REF!		#REF!	#REF!				#REF!	#REF!	#REF!		90	#REF!	#REF!	#REF!	#REF!
105	#REF!	#REF!	#REF!	#REF!	#REF!	#REF!	#REF!	#REF!			#REF!	#REF!	#REF!		105	#REF!	#REF!	#REF!	#REF!	#REF!	#REF!	#REF!	#REF!			#REF!	#REF!	#REF!		105	#REF!	#REF!	#REF!	#REF!		#REF!	#REF!				#REF!	#REF!	#REF!		105	#REF!	#REF!	#REF!	#REF!
120	#REF!	#REF!	#REF!	#REF!	#REF!	#REF!	#REF!	#REF!			#REF!	#REF!	#REF!		120	#REF!	#REF!	#REF!	#REF!	#REF!	#REF!	#REF!	#REF!			#REF!	#REF!	#REF!		120	#REF!	#REF!	#REF!	#REF!		#REF!	#REF!				#REF!	#REF!	#REF!		120	#REF!	#REF!	#REF!	#REF!
ΔPTI															ΔPTI															ΔPTI															ΔPTI
Time	Rat 1	Rat 2	RAT 3	RAT 4	RAT 5	Rat 6	Rat 7	Rat 8			Mean	SEM	STDEV		Time	Rat 1	Rat 2	RAT 3	RAT 4	RAT 5	Rat 6	Rat 7	Rat 8			Mean	SEM	STDEV		Time	Rat 1	Rat 2	RAT 3	RAT 4		Rat 6	Rat 7				Mean	SEM	STDEV		Time	Rat 1	Rat 2	RAT 3	RAT 4
0	#REF!	#REF!	#REF!	#REF!	#REF!	#REF!	#REF!	#REF!			#REF!	#REF!	#REF!		0	#REF!	#REF!	#REF!	#REF!	#REF!	#REF!	#REF!	#REF!			#REF!	#REF!	#REF!		0	#REF!	#REF!	#REF!	#REF!		#REF!	#REF!				#REF!	#REF!	#REF!		0	#REF!	#REF!	#REF!	#REF!
15	#REF!	#REF!	#REF!	#REF!	#REF!	#REF!	#REF!	#REF!			#REF!	#REF!	#REF!		15	#REF!	#REF!	#REF!	#REF!	#REF!	#REF!	#REF!	#REF!			#REF!	#REF!	#REF!		15	#REF!	#REF!	#REF!	#REF!		#REF!	#REF!				#REF!	#REF!	#REF!		15	#REF!	#REF!	#REF!	#REF!
30	#REF!	#REF!	#REF!	#REF!	#REF!	#REF!	#REF!	#REF!			#REF!	#REF!	#REF!		30	#REF!	#REF!	#REF!	#REF!	#REF!	#REF!	#REF!	#REF!			#REF!	#REF!	#REF!		30	#REF!	#REF!	#REF!	#REF!		#REF!	#REF!				#REF!	#REF!	#REF!		30	#REF!	#REF!	#REF!	#REF!
45	#REF!	#REF!	#REF!	#REF!	#REF!	#REF!	#REF!	#REF!			#REF!	#REF!	#REF!		45	#REF!	#REF!	#REF!	#REF!	#REF!	#REF!	#REF!	#REF!			#REF!	#REF!	#REF!		45	#REF!	#REF!	#REF!	#REF!		#REF!	#REF!				#REF!	#REF!	#REF!		45	#REF!	#REF!	#REF!	#REF!
60	#REF!	#REF!	#REF!	#REF!	#REF!	#REF!	#REF!	#REF!			#REF!	#REF!	#REF!		60	#REF!	#REF!	#REF!	#REF!	#REF!	#REF!	#REF!	#REF!			#REF!	#REF!	#REF!		60	#REF!	#REF!	#REF!	#REF!		#REF!	#REF!				#REF!	#REF!	#REF!		60	#REF!	#REF!	#REF!	#REF!
75	#REF!	#REF!	#REF!	#REF!	#REF!	#REF!	#REF!	#REF!			#REF!	#REF!	#REF!		75	#REF!	#REF!	#REF!	#REF!	#REF!	#REF!	#REF!	#REF!			#REF!	#REF!	#REF!		75	#REF!	#REF!	#REF!	#REF!		#REF!	#REF!				#REF!	#REF!	#REF!		75	#REF!	#REF!	#REF!	#REF!
90	#REF!	#REF!	#REF!	#REF!	#REF!	#REF!	#REF!	#REF!			#REF!	#REF!	#REF!		90	#REF!	#REF!	#REF!	#REF!	#REF!	#REF!	#REF!	#REF!			#REF!	#REF!	#REF!		90	#REF!	#REF!	#REF!	#REF!		#REF!	#REF!				#REF!	#REF!	#REF!		90	#REF!	#REF!	#REF!	#REF!
105	#REF!	#REF!	#REF!	#REF!	#REF!	#REF!	#REF!	#REF!			#REF!	#REF!	#REF!		105	#REF!	#REF!	#REF!	#REF!	#REF!	#REF!	#REF!	#REF!			#REF!	#REF!	#REF!		105	#REF!	#REF!	#REF!	#REF!		#REF!	#REF!				#REF!	#REF!	#REF!		105	#REF!	#REF!	#REF!	#REF!
120	#REF!	#REF!	#REF!	#REF!	#REF!	#REF!	#REF!	#REF!			#REF!	#REF!	#REF!		120	#REF!	#REF!	#REF!	#REF!	#REF!	#REF!	#REF!	#REF!			#REF!	#REF!	#REF!		120	#REF!	#REF!	#REF!	#REF!		#REF!	#REF!				#REF!	#REF!	#REF!		120	#REF!	#REF!	#REF!	#REF!
Δmin dp-dt															Δmin dp-dt															Δmin dp-dt															Δmin dp-dt
Time	Rat 1	Rat 2	RAT 3	RAT 4	RAT 5	Rat 6	Rat 7	Rat 8			Mean	SEM	STDEV		Time	Rat 1	Rat 2	RAT 3	RAT 4	RAT 5	Rat 6	Rat 7	Rat 8			Mean	SEM	STDEV		Time	Rat 1	Rat 2	RAT 3	RAT 4		Rat 6	Rat 7				Mean	SEM	STDEV		Time	Rat 1	Rat 2	RAT 3	RAT 4
0	#REF!	#REF!	#REF!	#REF!	#REF!	#REF!	#REF!	#REF!			#REF!	#REF!	#REF!		0	#REF!	#REF!	#REF!	#REF!	#REF!	#REF!	#REF!	#REF!			#REF!	#REF!	#REF!		0	#REF!	#REF!	#REF!	#REF!		#REF!	#REF!				#REF!	#REF!	#REF!		0	#REF!	#REF!	#REF!	#REF!
15	#REF!	#REF!	#REF!	#REF!	#REF!	#REF!	#REF!	#REF!			#REF!	#REF!	#REF!		15	#REF!	#REF!	#REF!	#REF!	#REF!	#REF!	#REF!	#REF!			#REF!	#REF!	#REF!		15	#REF!	#REF!	#REF!	#REF!		#REF!	#REF!				#REF!	#REF!	#REF!		15	#REF!	#REF!	#REF!	#REF!
30	#REF!	#REF!	#REF!	#REF!	#REF!	#REF!	#REF!	#REF!			#REF!	#REF!	#REF!		30	#REF!	#REF!	#REF!	#REF!	#REF!	#REF!	#REF!	#REF!			#REF!	#REF!	#REF!		30	#REF!	#REF!	#REF!	#REF!		#REF!	#REF!				#REF!	#REF!	#REF!		30	#REF!	#REF!	#REF!	#REF!
45	#REF!	#REF!	#REF!	#REF!	#REF!	#REF!	#REF!	#REF!			#REF!	#REF!	#REF!		45	#REF!	#REF!	#REF!	#REF!	#REF!	#REF!	#REF!	#REF!			#REF!	#REF!	#REF!		45	#REF!	#REF!	#REF!	#REF!		#REF!	#REF!				#REF!	#REF!	#REF!		45	#REF!	#REF!	#REF!	#REF!
60	#REF!	#REF!	#REF!	#REF!	#REF!	#REF!	#REF!	#REF!			#REF!	#REF!	#REF!		60	#REF!	#REF!	#REF!	#REF!	#REF!	#REF!	#REF!	#REF!			#REF!	#REF!	#REF!		60	#REF!	#REF!	#REF!	#REF!		#REF!	#REF!				#REF!	#REF!	#REF!		60	#REF!	#REF!	#REF!	#REF!
75	#REF!	#REF!	#REF!	#REF!	#REF!	#REF!	#REF!	#REF!			#REF!	#REF!	#REF!		75	#REF!	#REF!	#REF!	#REF!	#REF!	#REF!	#REF!	#REF!			#REF!	#REF!	#REF!		75	#REF!	#REF!	#REF!	#REF!		#REF!	#REF!				#REF!	#REF!	#REF!		75	#REF!	#REF!	#REF!	#REF!
90	#REF!	#REF!	#REF!	#REF!	#REF!	#REF!	#REF!	#REF!			#REF!	#REF!	#REF!		90	#REF!	#REF!	#REF!	#REF!	#REF!	#REF!	#REF!	#REF!			#REF!	#REF!	#REF!		90	#REF!	#REF!	#REF!	#REF!		#REF!	#REF!				#REF!	#REF!	#REF!		90	#REF!	#REF!	#REF!	#REF!
105	#REF!	#REF!	#REF!	#REF!	#REF!	#REF!	#REF!	#REF!			#REF!	#REF!	#REF!		105	#REF!	#REF!	#REF!	#REF!	#REF!	#REF!	#REF!	#REF!			#REF!	#REF!	#REF!		105	#REF!	#REF!	#REF!	#REF!		#REF!	#REF!				#REF!	#REF!	#REF!		105	#REF!	#REF!	#REF!	#REF!
120	#REF!	#REF!	#REF!	#REF!	#REF!	#REF!	#REF!	#REF!			#REF!	#REF!	#REF!		120	#REF!	#REF!	#REF!	#REF!	#REF!	#REF!	#REF!	#REF!			#REF!	#REF!	#REF!		120	#REF!	#REF!	#REF!	#REF!		#REF!	#REF!				#REF!	#REF!	#REF!		120	#REF!	#REF!	#REF!	#REF!
Δ IRP															Δ IRP															Δ IRP															Δ IRP
Time	Rat 1	Rat 2	RAT 3	RAT 4	RAT 5	Rat 6	Rat 7	Rat 8			Mean	SEM	STDEV		Time	Rat 1	Rat 2	RAT 3	RAT 4	RAT 5	Rat 6	Rat 7	Rat 8			Mean	SEM	STDEV		Time	Rat 1	Rat 2	RAT 3	RAT 4		Rat 6	Rat 7				Mean	SEM	STDEV		Time	Rat 1	Rat 2	RAT 3	RAT 4
0	#REF!	#REF!	#REF!	#REF!	#REF!	#REF!	#REF!	#REF!			#REF!	#REF!	#REF!		0	#REF!	#REF!	#REF!	#REF!	#REF!	#REF!	#REF!	#REF!			#REF!	#REF!	#REF!		0	#REF!	#REF!	#REF!	#REF!		#REF!	#REF!				#REF!	#REF!	#REF!		0	#REF!	#REF!	#REF!	#REF!
15	#REF!	#REF!	#REF!	#REF!	#REF!	#REF!	#REF!	#REF!			#REF!	#REF!	#REF!		15	#REF!	#REF!	#REF!	#REF!	#REF!	#REF!	#REF!	#REF!			#REF!	#REF!	#REF!		15	#REF!	#REF!	#REF!	#REF!		#REF!	#REF!				#REF!	#REF!	#REF!		15	#REF!	#REF!	#REF!	#REF!
30	#REF!	#REF!	#REF!	#REF!	#REF!	#REF!	#REF!	#REF!			#REF!	#REF!	#REF!		30	#REF!	#REF!	#REF!	#REF!	#REF!	#REF!	#REF!	#REF!			#REF!	#REF!	#REF!		30	#REF!	#REF!	#REF!	#REF!		#REF!	#REF!				#REF!	#REF!	#REF!		30	#REF!	#REF!	#REF!	#REF!
45	#REF!	#REF!	#REF!	#REF!	#REF!	#REF!	#REF!	#REF!			#REF!	#REF!	#REF!		45	#REF!	#REF!	#REF!	#REF!	#REF!	#REF!	#REF!	#REF!			#REF!	#REF!	#REF!		45	#REF!	#REF!	#REF!	#REF!		#REF!	#REF!				#REF!	#REF!	#REF!		45	#REF!	#REF!	#REF!	#REF!
60	#REF!	#REF!	#REF!	#REF!	#REF!	#REF!	#REF!	#REF!			#REF!	#REF!	#REF!		60	#REF!	#REF!	#REF!	#REF!	#REF!	#REF!	#REF!	#REF!			#REF!	#REF!	#REF!		60	#REF!	#REF!	#REF!	#REF!		#REF!	#REF!				#REF!	#REF!	#REF!		60	#REF!	#REF!	#REF!	#REF!
75	#REF!	#REF!	#REF!	#REF!	#REF!	#REF!	#REF!	#REF!			#REF!	#REF!	#REF!		75	#REF!	#REF!	#REF!	#REF!	#REF!	#REF!	#REF!	#REF!			#REF!	#REF!	#REF!		75	#REF!	#REF!	#REF!	#REF!		#REF!	#REF!				#REF!	#REF!	#REF!		75	#REF!	#REF!	#REF!	#REF!
90	#REF!	#REF!	#REF!	#REF!	#REF!	#REF!	#REF!	#REF!			#REF!	#REF!	#REF!		90	#REF!	#REF!	#REF!	#REF!	#REF!	#REF!	#REF!	#REF!			#REF!	#REF!	#REF!		90	#REF!	#REF!	#REF!	#REF!		#REF!	#REF!				#REF!	#REF!	#REF!		90	#REF!	#REF!	#REF!	#REF!
105	#REF!	#REF!	#REF!	#REF!	#REF!	#REF!	#REF!	#REF!			#REF!	#REF!	#REF!		105	#REF!	#REF!	#REF!	#REF!	#REF!	#REF!	#REF!	#REF!			#REF!	#REF!	#REF!		105	#REF!	#REF!	#REF!	#REF!		#REF!	#REF!				#REF!	#REF!	#REF!		105	#REF!	#REF!	#REF!	#REF!
120	#REF!	#REF!	#REF!	#REF!	#REF!	#REF!	#REF!	#REF!			#REF!	#REF!	#REF!		120	#REF!	#REF!	#REF!	#REF!	#REF!	#REF!	#REF!	#REF!			#REF!	#REF!	#REF!		120	#REF!	#REF!	#REF!	#REF!		#REF!	#REF!				#REF!	#REF!	#REF!		120	#REF!	#REF!	#REF!	#REF!
Δtau															Δtau															Δtau															Δtau
time	Rat 1	Rat 2	RAT 3	RAT 4	RAT 5	Rat 6	Rat 7	Rat 8			Mean	SEM	STDEV		time	Rat 1	Rat 2	RAT 3	RAT 4	RAT 5	Rat 6	Rat 7	Rat 8			Mean	SEM	STDEV		time	Rat 1	Rat 2	RAT 3	RAT 4		Rat 6	Rat 7				Mean	SEM	STDEV		time	Rat 1	Rat 2	RAT 3	RAT 4
0	#REF!	#REF!	#REF!	#REF!	#REF!	#REF!	#REF!	#REF!			#REF!	#REF!	#REF!		0	#REF!	#REF!	#REF!	#REF!	#REF!	#REF!	#REF!	#REF!			#REF!	#REF!	#REF!		0	#REF!	#REF!	#REF!	#REF!		#REF!	#REF!				#REF!	#REF!	#REF!		0	#REF!	#REF!	#REF!	#REF!
15	#REF!	#REF!	#REF!	#REF!	#REF!	#REF!	#REF!	#REF!			#REF!	#REF!	#REF!		15	#REF!	#REF!	#REF!	#REF!	#REF!	#REF!	#REF!	#REF!			#REF!	#REF!	#REF!		15	#REF!	#REF!	#REF!	#REF!		#REF!	#REF!				#REF!	#REF!	#REF!		15	#REF!	#REF!	#REF!	#REF!
30	#REF!	#REF!	#REF!	#REF!	#REF!	#REF!	#REF!	#REF!			#REF!	#REF!	#REF!		30	#REF!	#REF!	#REF!	#REF!	#REF!	#REF!	#REF!	#REF!			#REF!	#REF!	#REF!		30	#REF!	#REF!	#REF!	#REF!		#REF!	#REF!				#REF!	#REF!	#REF!		30	#REF!	#REF!	#REF!	#REF!
45	#REF!	#REF!	#REF!	#REF!	#REF!	#REF!	#REF!	#REF!			#REF!	#REF!	#REF!		45	#REF!	#REF!	#REF!	#REF!	#REF!	#REF!	#REF!	#REF!			#REF!	#REF!	#REF!		45	#REF!	#REF!	#REF!	#REF!		#REF!	#REF!				#REF!	#REF!	#REF!		45	#REF!	#REF!	#REF!	#REF!
60	#REF!	#REF!	#REF!	#REF!	#REF!	#REF!	#REF!	#REF!			#REF!	#REF!	#REF!		60	#REF!	#REF!	#REF!	#REF!	#REF!	#REF!	#REF!	#REF!			#REF!	#REF!	#REF!		60	#REF!	#REF!	#REF!	#REF!		#REF!	#REF!				#REF!	#REF!	#REF!		60	#REF!	#REF!	#REF!	#REF!
75	#REF!	#REF!	#REF!	#REF!	#REF!	#REF!	#REF!	#REF!			#REF!	#REF!	#REF!		75	#REF!	#REF!	#REF!	#REF!	#REF!	#REF!	#REF!	#REF!			#REF!	#REF!	#REF!		75	#REF!	#REF!	#REF!	#REF!		#REF!	#REF!				#REF!	#REF!	#REF!		75	#REF!	#REF!	#REF!	#REF!
90	#REF!	#REF!	#REF!	#REF!	#REF!	#REF!	#REF!	#REF!			#REF!	#REF!	#REF!		90	#REF!	#REF!	#REF!	#REF!	#REF!	#REF!	#REF!	#REF!			#REF!	#REF!	#REF!		90	#REF!	#REF!	#REF!	#REF!		#REF!	#REF!				#REF!	#REF!	#REF!		90	#REF!	#REF!	#REF!	#REF!
105	#REF!	#REF!	#REF!	#REF!	#REF!	#REF!	#REF!	#REF!			#REF!	#REF!	#REF!		105	#REF!	#REF!	#REF!	#REF!	#REF!	#REF!	#REF!	#REF!			#REF!	#REF!	#REF!		105	#REF!	#REF!	#REF!	#REF!		#REF!	#REF!				#REF!	#REF!	#REF!		105	#REF!	#REF!	#REF!	#REF!
120	#REF!	#REF!	#REF!	#REF!	#REF!	#REF!	#REF!	#REF!			#REF!	#REF!	#REF!		120	#REF!	#REF!	#REF!	#REF!	#REF!	#REF!	#REF!	#REF!			#REF!	#REF!	#REF!		120	#REF!	#REF!	#REF!	#REF!		#REF!	#REF!				#REF!	#REF!	#REF!		120	#REF!	#REF!	#REF!	#REF!
[truncated: 43 more columns]

## Sheet: Delta LVF eq.
ΔCycle Duration
Time	Rat 1	Rat 2	Rat 3	Rat 4	Rat 5	Rat 6	Rat 7	Rat 8	Rat 9	Rat 10	Mean	SEM
0	$='SHEETNAME'!AI2-'SHEETNAME'!$AI$2	$='SHEETNAME'!AI17-'SHEETNAME'!$AI$17	$='SHEETNAME'!AI32-'SHEETNAME'!$AI$32	$='SHEETNAME'!AI47-'SHEETNAME'!$AI$47	$='SHEETNAME'!AI62-'SHEETNAME'!$AI$62	$='SHEETNAME'!AI77-'SHEETNAME'!$AI$77	$='SHEETNAME'!AI92-'SHEETNAME'!$AI$92	$='SHEETNAME'!AI107-'SHEETNAME'!$AI$107	$='SHEETNAME'!AI122-'SHEETNAME'!$AI$122	$='SHEETNAME'!AI137-'SHEETNAME'!$AI$137	#DIV/0!	#DIV/0!
15	$='SHEETNAME'!AI3-'SHEETNAME'!$AI$2	$='SHEETNAME'!AI18-'SHEETNAME'!$AI$17	$='SHEETNAME'!AI33-'SHEETNAME'!$AI$32	$='SHEETNAME'!AI48-'SHEETNAME'!$AI$47	$='SHEETNAME'!AI63-'SHEETNAME'!$AI$62	$='SHEETNAME'!AI78-'SHEETNAME'!$AI$77	$='SHEETNAME'!AI93-'SHEETNAME'!$AI$92	$='SHEETNAME'!AI108-'SHEETNAME'!$AI$107	$='SHEETNAME'!AI123-'SHEETNAME'!$AI$122	$='SHEETNAME'!AI138-'SHEETNAME'!$AI$137	#DIV/0!	#DIV/0!
30	$='SHEETNAME'!AI4-'SHEETNAME'!$AI$2	$='SHEETNAME'!AI19-'SHEETNAME'!$AI$17	$='SHEETNAME'!AI34-'SHEETNAME'!$AI$32	$='SHEETNAME'!AI49-'SHEETNAME'!$AI$47	$='SHEETNAME'!AI64-'SHEETNAME'!$AI$62	$='SHEETNAME'!AI79-'SHEETNAME'!$AI$77	$='SHEETNAME'!AI94-'SHEETNAME'!$AI$92	$='SHEETNAME'!AI109-'SHEETNAME'!$AI$107	$='SHEETNAME'!AI124-'SHEETNAME'!$AI$122	$='SHEETNAME'!AI139-'SHEETNAME'!$AI$137	#DIV/0!	#DIV/0!
45	$='SHEETNAME'!AI5-'SHEETNAME'!$AI$2	$='SHEETNAME'!AI20-'SHEETNAME'!$AI$17	$='SHEETNAME'!AI35-'SHEETNAME'!$AI$32	$='SHEETNAME'!AI50-'SHEETNAME'!$AI$47	$='SHEETNAME'!AI65-'SHEETNAME'!$AI$62	$='SHEETNAME'!AI80-'SHEETNAME'!$AI$77	$='SHEETNAME'!AI95-'SHEETNAME'!$AI$92	$='SHEETNAME'!AI110-'SHEETNAME'!$AI$107	$='SHEETNAME'!AI125-'SHEETNAME'!$AI$122	$='SHEETNAME'!AI140-'SHEETNAME'!$AI$137	#DIV/0!	#DIV/0!
60	$='SHEETNAME'!AI6-'SHEETNAME'!$AI$2	$='SHEETNAME'!AI21-'SHEETNAME'!$AI$17	$='SHEETNAME'!AI36-'SHEETNAME'!$AI$32	$='SHEETNAME'!AI51-'SHEETNAME'!$AI$47	$='SHEETNAME'!AI66-'SHEETNAME'!$AI$62	$='SHEETNAME'!AI81-'SHEETNAME'!$AI$77	$='SHEETNAME'!AI96-'SHEETNAME'!$AI$92	$='SHEETNAME'!AI111-'SHEETNAME'!$AI$107	$='SHEETNAME'!AI126-'SHEETNAME'!$AI$122	$='SHEETNAME'!AI141-'SHEETNAME'!$AI$137	#DIV/0!	#DIV/0!
75	$='SHEETNAME'!AI7-'SHEETNAME'!$AI$2	$='SHEETNAME'!AI22-'SHEETNAME'!$AI$17	$='SHEETNAME'!AI37-'SHEETNAME'!$AI$32	$='SHEETNAME'!AI52-'SHEETNAME'!$AI$47	$='SHEETNAME'!AI67-'SHEETNAME'!$AI$62	$='SHEETNAME'!AI82-'SHEETNAME'!$AI$77	$='SHEETNAME'!AI97-'SHEETNAME'!$AI$92	$='SHEETNAME'!AI112-'SHEETNAME'!$AI$107	$='SHEETNAME'!AI127-'SHEETNAME'!$AI$122	$='SHEETNAME'!AI142-'SHEETNAME'!$AI$137	#DIV/0!	#DIV/0!
90	$='SHEETNAME'!AI8-'SHEETNAME'!$AI$2	$='SHEETNAME'!AI23-'SHEETNAME'!$AI$17	$='SHEETNAME'!AI38-'SHEETNAME'!$AI$32	$='SHEETNAME'!AI53-'SHEETNAME'!$AI$47	$='SHEETNAME'!AI68-'SHEETNAME'!$AI$62	$='SHEETNAME'!AI83-'SHEETNAME'!$AI$77	$='SHEETNAME'!AI98-'SHEETNAME'!$AI$92	$='SHEETNAME'!AI113-'SHEETNAME'!$AI$107	$='SHEETNAME'!AI128-'SHEETNAME'!$AI$122	$='SHEETNAME'!AI143-'SHEETNAME'!$AI$137	#DIV/0!	#DIV/0!
105	$='SHEETNAME'!AI9-'SHEETNAME'!$AI$2	$='SHEETNAME'!AI24-'SHEETNAME'!$AI$17	$='SHEETNAME'!AI39-'SHEETNAME'!$AI$32	$='SHEETNAME'!AI54-'SHEETNAME'!$AI$47	$='SHEETNAME'!AI69-'SHEETNAME'!$AI$62	$='SHEETNAME'!AI84-'SHEETNAME'!$AI$77	$='SHEETNAME'!AI99-'SHEETNAME'!$AI$92	$='SHEETNAME'!AI114-'SHEETNAME'!$AI$107	$='SHEETNAME'!AI129-'SHEETNAME'!$AI$122	$='SHEETNAME'!AI144-'SHEETNAME'!$AI$137	#DIV/0!	#DIV/0!
120	$='SHEETNAME'!AI10-'SHEETNAME'!$AI$2	$='SHEETNAME'!AI25-'SHEETNAME'!$AI$17	$='SHEETNAME'!AI40-'SHEETNAME'!$AI$32	$='SHEETNAME'!AI55-'SHEETNAME'!$AI$47	$='SHEETNAME'!AI70-'SHEETNAME'!$AI$62	$='SHEETNAME'!AI85-'SHEETNAME'!$AI$77	$='SHEETNAME'!AI100-'SHEETNAME'!$AI$92	$='SHEETNAME'!AI115-'SHEETNAME'!$AI$107	$='SHEETNAME'!AI130-'SHEETNAME'!$AI$122	$='SHEETNAME'!AI145-'SHEETNAME'!$AI$137	#DIV/0!	#DIV/0!
ΔMax dP/dt
Time	Rat 1	Rat 2	RAT 3	RAT 4	RAT 5	Rat 6	Rat 7	Rat 8	Rat 9	Rat 10	Mean	SEM
0	$='SHEETNAME'!AJ2-'SHEETNAME'!$AJ$2	$='SHEETNAME'!AJ17-'SHEETNAME'!$AJ$17	$='SHEETNAME'!AJ32-'SHEETNAME'!$AJ$32	$='SHEETNAME'!AJ47-'SHEETNAME'!$AJ$47	$='SHEETNAME'!AJ62-'SHEETNAME'!$AJ$62	$='SHEETNAME'!AJ77-'SHEETNAME'!$AJ$77	$='SHEETNAME'!AJ92-'SHEETNAME'!$AJ$92	$='SHEETNAME'!AJ107-'SHEETNAME'!$AJ$107	$='SHEETNAME'!AJ122-'SHEETNAME'!$AJ$122	$='SHEETNAME'!AJ137-'SHEETNAME'!$AJ$137	#DIV/0!	#DIV/0!
15	$='SHEETNAME'!AJ3-'SHEETNAME'!$AJ$2	$='SHEETNAME'!AJ18-'SHEETNAME'!$AJ$17	$='SHEETNAME'!AJ33-'SHEETNAME'!$AJ$32	$='SHEETNAME'!AJ48-'SHEETNAME'!$AJ$47	$='SHEETNAME'!AJ63-'SHEETNAME'!$AJ$62	$='SHEETNAME'!AJ78-'SHEETNAME'!$AJ$77	$='SHEETNAME'!AJ93-'SHEETNAME'!$AJ$92	$='SHEETNAME'!AJ108-'SHEETNAME'!$AJ$107	$='SHEETNAME'!AJ123-'SHEETNAME'!$AJ$122	$='SHEETNAME'!AJ138-'SHEETNAME'!$AJ$137	#DIV/0!	#DIV/0!
30	$='SHEETNAME'!AJ4-'SHEETNAME'!$AJ$2	$='SHEETNAME'!AJ19-'SHEETNAME'!$AJ$17	$='SHEETNAME'!AJ34-'SHEETNAME'!$AJ$32	$='SHEETNAME'!AJ49-'SHEETNAME'!$AJ$47	$='SHEETNAME'!AJ64-'SHEETNAME'!$AJ$62	$='SHEETNAME'!AJ79-'SHEETNAME'!$AJ$77	$='SHEETNAME'!AJ94-'SHEETNAME'!$AJ$92	$='SHEETNAME'!AJ109-'SHEETNAME'!$AJ$107	$='SHEETNAME'!AJ124-'SHEETNAME'!$AJ$122	$='SHEETNAME'!AJ139-'SHEETNAME'!$AJ$137	#DIV/0!	#DIV/0!
45	$='SHEETNAME'!AJ5-'SHEETNAME'!$AJ$2	$='SHEETNAME'!AJ20-'SHEETNAME'!$AJ$17	$='SHEETNAME'!AJ35-'SHEETNAME'!$AJ$32	$='SHEETNAME'!AJ50-'SHEETNAME'!$AJ$47	$='SHEETNAME'!AJ65-'SHEETNAME'!$AJ$62	$='SHEETNAME'!AJ80-'SHEETNAME'!$AJ$77	$='SHEETNAME'!AJ95-'SHEETNAME'!$AJ$92	$='SHEETNAME'!AJ110-'SHEETNAME'!$AJ$107	$='SHEETNAME'!AJ125-'SHEETNAME'!$AJ$122	$='SHEETNAME'!AJ140-'SHEETNAME'!$AJ$137	#DIV/0!	#DIV/0!
60	$='SHEETNAME'!AJ6-'SHEETNAME'!$AJ$2	$='SHEETNAME'!AJ21-'SHEETNAME'!$AJ$17	$='SHEETNAME'!AJ36-'SHEETNAME'!$AJ$32	$='SHEETNAME'!AJ51-'SHEETNAME'!$AJ$47	$='SHEETNAME'!AJ66-'SHEETNAME'!$AJ$62	$='SHEETNAME'!AJ81-'SHEETNAME'!$AJ$77	$='SHEETNAME'!AJ96-'SHEETNAME'!$AJ$92	$='SHEETNAME'!AJ111-'SHEETNAME'!$AJ$107	$='SHEETNAME'!AJ126-'SHEETNAME'!$AJ$122	$='SHEETNAME'!AJ141-'SHEETNAME'!$AJ$137	#DIV/0!	#DIV/0!
75	$='SHEETNAME'!AJ7-'SHEETNAME'!$AJ$2	$='SHEETNAME'!AJ22-'SHEETNAME'!$AJ$17	$='SHEETNAME'!AJ37-'SHEETNAME'!$AJ$32	$='SHEETNAME'!AJ52-'SHEETNAME'!$AJ$47	$='SHEETNAME'!AJ67-'SHEETNAME'!$AJ$62	$='SHEETNAME'!AJ82-'SHEETNAME'!$AJ$77	$='SHEETNAME'!AJ97-'SHEETNAME'!$AJ$92	$='SHEETNAME'!AJ112-'SHEETNAME'!$AJ$107	$='SHEETNAME'!AJ127-'SHEETNAME'!$AJ$122	$='SHEETNAME'!AJ142-'SHEETNAME'!$AJ$137	#DIV/0!	#DIV/0!
90	$='SHEETNAME'!AJ8-'SHEETNAME'!$AJ$2	$='SHEETNAME'!AJ23-'SHEETNAME'!$AJ$17	$='SHEETNAME'!AJ38-'SHEETNAME'!$AJ$32	$='SHEETNAME'!AJ53-'SHEETNAME'!$AJ$47	$='SHEETNAME'!AJ68-'SHEETNAME'!$AJ$62	$='SHEETNAME'!AJ83-'SHEETNAME'!$AJ$77	$='SHEETNAME'!AJ98-'SHEETNAME'!$AJ$92	$='SHEETNAME'!AJ113-'SHEETNAME'!$AJ$107	$='SHEETNAME'!AJ128-'SHEETNAME'!$AJ$122	$='SHEETNAME'!AJ143-'SHEETNAME'!$AJ$137	#DIV/0!	#DIV/0!
105	$='SHEETNAME'!AJ9-'SHEETNAME'!$AJ$2	$='SHEETNAME'!AJ24-'SHEETNAME'!$AJ$17	$='SHEETNAME'!AJ39-'SHEETNAME'!$AJ$32	$='SHEETNAME'!AJ54-'SHEETNAME'!$AJ$47	$='SHEETNAME'!AJ69-'SHEETNAME'!$AJ$62	$='SHEETNAME'!AJ84-'SHEETNAME'!$AJ$77	$='SHEETNAME'!AJ99-'SHEETNAME'!$AJ$92	$='SHEETNAME'!AJ114-'SHEETNAME'!$AJ$107	$='SHEETNAME'!AJ129-'SHEETNAME'!$AJ$122	$='SHEETNAME'!AJ144-'SHEETNAME'!$AJ$137	#DIV/0!	#DIV/0!
120	$='SHEETNAME'!AJ10-'SHEETNAME'!$AJ$2	$='SHEETNAME'!AJ25-'SHEETNAME'!$AJ$17	$='SHEETNAME'!AJ40-'SHEETNAME'!$AJ$32	$='SHEETNAME'!AJ55-'SHEETNAME'!$AJ$47	$='SHEETNAME'!AJ70-'SHEETNAME'!$AJ$62	$='SHEETNAME'!AJ85-'SHEETNAME'!$AJ$77	$='SHEETNAME'!AJ100-'SHEETNAME'!$AJ$92	$='SHEETNAME'!AJ115-'SHEETNAME'!$AJ$107	$='SHEETNAME'!AJ130-'SHEETNAME'!$AJ$122	$='SHEETNAME'!AJ145-'SHEETNAME'!$AJ$137	#DIV/0!	#DIV/0!
ΔPTI
Time	Rat 1	Rat 2	RAT 3	RAT 4	RAT 5	Rat 6	Rat 7	Rat 8	Rat 9	RAT 10	Mean	SEM
0	$='SHEETNAME'!AN2-'SHEETNAME'!$AN$2	$='SHEETNAME'!AN17-'SHEETNAME'!$AN$17	$='SHEETNAME'!AN32-'SHEETNAME'!$AN$32	$='SHEETNAME'!AN47-'SHEETNAME'!$AN$47	$='SHEETNAME'!AN62-'SHEETNAME'!$AN$62	$='SHEETNAME'!AN77-'SHEETNAME'!$AN$77	$='SHEETNAME'!AN92-'SHEETNAME'!$AN$92	$='SHEETNAME'!AN107-'SHEETNAME'!$AN$107	$='SHEETNAME'!AN122-'SHEETNAME'!$AN$122	$='SHEETNAME'!AN137-'SHEETNAME'!$AN$137	#DIV/0!	#DIV/0!
15	$='SHEETNAME'!AN3-'SHEETNAME'!$AN$2	$='SHEETNAME'!AN18-'SHEETNAME'!$AN$17	$='SHEETNAME'!AN33-'SHEETNAME'!$AN$32	$='SHEETNAME'!AN48-'SHEETNAME'!$AN$47	$='SHEETNAME'!AN63-'SHEETNAME'!$AN$62	$='SHEETNAME'!AN78-'SHEETNAME'!$AN$77	$='SHEETNAME'!AN93-'SHEETNAME'!$AN$92	$='SHEETNAME'!AN108-'SHEETNAME'!$AN$107	$='SHEETNAME'!AN123-'SHEETNAME'!$AN$122	$='SHEETNAME'!AN138-'SHEETNAME'!$AN$137	#DIV/0!	#DIV/0!
30	$='SHEETNAME'!AN4-'SHEETNAME'!$AN$2	$='SHEETNAME'!AN19-'SHEETNAME'!$AN$17	$='SHEETNAME'!AN34-'SHEETNAME'!$AN$32	$='SHEETNAME'!AN49-'SHEETNAME'!$AN$47	$='SHEETNAME'!AN64-'SHEETNAME'!$AN$62	$='SHEETNAME'!AN79-'SHEETNAME'!$AN$77	$='SHEETNAME'!AN94-'SHEETNAME'!$AN$92	$='SHEETNAME'!AN109-'SHEETNAME'!$AN$107	$='SHEETNAME'!AN124-'SHEETNAME'!$AN$122	$='SHEETNAME'!AN139-'SHEETNAME'!$AN$137	#DIV/0!	#DIV/0!
45	$='SHEETNAME'!AN5-'SHEETNAME'!$AN$2	$='SHEETNAME'!AN20-'SHEETNAME'!$AN$17	$='SHEETNAME'!AN35-'SHEETNAME'!$AN$32	$='SHEETNAME'!AN50-'SHEETNAME'!$AN$47	$='SHEETNAME'!AN65-'SHEETNAME'!$AN$62	$='SHEETNAME'!AN80-'SHEETNAME'!$AN$77	$='SHEETNAME'!AN95-'SHEETNAME'!$AN$92	$='SHEETNAME'!AN110-'SHEETNAME'!$AN$107	$='SHEETNAME'!AN125-'SHEETNAME'!$AN$122	$='SHEETNAME'!AN140-'SHEETNAME'!$AN$137	#DIV/0!	#DIV/0!
60	$='SHEETNAME'!AN6-'SHEETNAME'!$AN$2	$='SHEETNAME'!AN21-'SHEETNAME'!$AN$17	$='SHEETNAME'!AN36-'SHEETNAME'!$AN$32	$='SHEETNAME'!AN51-'SHEETNAME'!$AN$47	$='SHEETNAME'!AN66-'SHEETNAME'!$AN$62	$='SHEETNAME'!AN81-'SHEETNAME'!$AN$77	$='SHEETNAME'!AN96-'SHEETNAME'!$AN$92	$='SHEETNAME'!AN111-'SHEETNAME'!$AN$107	$='SHEETNAME'!AN126-'SHEETNAME'!$AN$122	$='SHEETNAME'!AN141-'SHEETNAME'!$AN$137	#DIV/0!	#DIV/0!
75	$='SHEETNAME'!AN7-'SHEETNAME'!$AN$2	$='SHEETNAME'!AN22-'SHEETNAME'!$AN$17	$='SHEETNAME'!AN37-'SHEETNAME'!$AN$32	$='SHEETNAME'!AN52-'SHEETNAME'!$AN$47	$='SHEETNAME'!AN67-'SHEETNAME'!$AN$62	$='SHEETNAME'!AN82-'SHEETNAME'!$AN$77	$='SHEETNAME'!AN97-'SHEETNAME'!$AN$92	$='SHEETNAME'!AN112-'SHEETNAME'!$AN$107	$='SHEETNAME'!AN127-'SHEETNAME'!$AN$122	$='SHEETNAME'!AN142-'SHEETNAME'!$AN$137	#DIV/0!	#DIV/0!
90	$='SHEETNAME'!AN8-'SHEETNAME'!$AN$2	$='SHEETNAME'!AN23-'SHEETNAME'!$AN$17	$='SHEETNAME'!AN38-'SHEETNAME'!$AN$32	$='SHEETNAME'!AN53-'SHEETNAME'!$AN$47	$='SHEETNAME'!AN68-'SHEETNAME'!$AN$62	$='SHEETNAME'!AN83-'SHEETNAME'!$AN$77	$='SHEETNAME'!AN98-'SHEETNAME'!$AN$92	$='SHEETNAME'!AN113-'SHEETNAME'!$AN$107	$='SHEETNAME'!AN128-'SHEETNAME'!$AN$122	$='SHEETNAME'!AN143-'SHEETNAME'!$AN$137	#DIV/0!	#DIV/0!
105	$='SHEETNAME'!AN9-'SHEETNAME'!$AN$2	$='SHEETNAME'!AN24-'SHEETNAME'!$AN$17	$='SHEETNAME'!AN39-'SHEETNAME'!$AN$32	$='SHEETNAME'!AN54-'SHEETNAME'!$AN$47	$='SHEETNAME'!AN69-'SHEETNAME'!$AN$62	$='SHEETNAME'!AN84-'SHEETNAME'!$AN$77	$='SHEETNAME'!AN99-'SHEETNAME'!$AN$92	$='SHEETNAME'!AN114-'SHEETNAME'!$AN$107	$='SHEETNAME'!AN129-'SHEETNAME'!$AN$122	$='SHEETNAME'!AN144-'SHEETNAME'!$AN$137	#DIV/0!	#DIV/0!
120	$='SHEETNAME'!AN10-'SHEETNAME'!$AN$2	$='SHEETNAME'!AN25-'SHEETNAME'!$AN$17	$='SHEETNAME'!AN40-'SHEETNAME'!$AN$32	$='SHEETNAME'!AN55-'SHEETNAME'!$AN$47	$='SHEETNAME'!AN70-'SHEETNAME'!$AN$62	$='SHEETNAME'!AN85-'SHEETNAME'!$AN$77	$='SHEETNAME'!AN100-'SHEETNAME'!$AN$92	$='SHEETNAME'!AN115-'SHEETNAME'!$AN$107	$='SHEETNAME'!AN130-'SHEETNAME'!$AN$122	$='SHEETNAME'!AN145-'SHEETNAME'!$AN$137	#DIV/0!	#DIV/0!
Δmin dp-dt
Time	Rat 1	Rat 2	RAT 3	RAT 4	RAT 5	Rat 6	Rat 7	Rat 8	Rat 9	RAT 10	Mean	SEM
0	$='SHEETNAME'!AK2-'SHEETNAME'!$AK$2	$='SHEETNAME'!AK17-'SHEETNAME'!$AK$17	$='SHEETNAME'!AK32-'SHEETNAME'!$AK$32	$='SHEETNAME'!AK47-'SHEETNAME'!$AK$47	$='SHEETNAME'!AK62-'SHEETNAME'!$AK$62	$='SHEETNAME'!AK77-'SHEETNAME'!$AK$77	$='SHEETNAME'!AK92-'SHEETNAME'!$AK$92	$='SHEETNAME'!AK107-'SHEETNAME'!$AK$107	$='SHEETNAME'!AK122-'SHEETNAME'!$AK$122	$='SHEETNAME'!AK137-'SHEETNAME'!$AK$137	#DIV/0!	#DIV/0!
15	$='SHEETNAME'!AK3-'SHEETNAME'!$AK$2	$='SHEETNAME'!AK18-'SHEETNAME'!$AK$17	$='SHEETNAME'!AK33-'SHEETNAME'!$AK$32	$='SHEETNAME'!AK48-'SHEETNAME'!$AK$47	$='SHEETNAME'!AK63-'SHEETNAME'!$AK$62	$='SHEETNAME'!AK78-'SHEETNAME'!$AK$77	$='SHEETNAME'!AK93-'SHEETNAME'!$AK$92	$='SHEETNAME'!AK108-'SHEETNAME'!$AK$107	$='SHEETNAME'!AK123-'SHEETNAME'!$AK$122	$='SHEETNAME'!AK138-'SHEETNAME'!$AK$137	#DIV/0!	#DIV/0!
30	$='SHEETNAME'!AK4-'SHEETNAME'!$AK$2	$='SHEETNAME'!AK19-'SHEETNAME'!$AK$17	$='SHEETNAME'!AK34-'SHEETNAME'!$AK$32	$='SHEETNAME'!AK49-'SHEETNAME'!$AK$47	$='SHEETNAME'!AK64-'SHEETNAME'!$AK$62	$='SHEETNAME'!AK79-'SHEETNAME'!$AK$77	$='SHEETNAME'!AK94-'SHEETNAME'!$AK$92	$='SHEETNAME'!AK109-'SHEETNAME'!$AK$107	$='SHEETNAME'!AK124-'SHEETNAME'!$AK$122	$='SHEETNAME'!AK139-'SHEETNAME'!$AK$137	#DIV/0!	#DIV/0!
45	$='SHEETNAME'!AK5-'SHEETNAME'!$AK$2	$='SHEETNAME'!AK20-'SHEETNAME'!$AK$17	$='SHEETNAME'!AK35-'SHEETNAME'!$AK$32	$='SHEETNAME'!AK50-'SHEETNAME'!$AK$47	$='SHEETNAME'!AK65-'SHEETNAME'!$AK$62	$='SHEETNAME'!AK80-'SHEETNAME'!$AK$77	$='SHEETNAME'!AK95-'SHEETNAME'!$AK$92	$='SHEETNAME'!AK110-'SHEETNAME'!$AK$107	$='SHEETNAME'!AK125-'SHEETNAME'!$AK$122	$='SHEETNAME'!AK140-'SHEETNAME'!$AK$137	#DIV/0!	#DIV/0!
60	$='SHEETNAME'!AK6-'SHEETNAME'!$AK$2	$='SHEETNAME'!AK21-'SHEETNAME'!$AK$17	$='SHEETNAME'!AK36-'SHEETNAME'!$AK$32	$='SHEETNAME'!AK51-'SHEETNAME'!$AK$47	$='SHEETNAME'!AK66-'SHEETNAME'!$AK$62	$='SHEETNAME'!AK81-'SHEETNAME'!$AK$77	$='SHEETNAME'!AK96-'SHEETNAME'!$AK$92	$='SHEETNAME'!AK111-'SHEETNAME'!$AK$107	$='SHEETNAME'!AK126-'SHEETNAME'!$AK$122	$='SHEETNAME'!AK141-'SHEETNAME'!$AK$137	#DIV/0!	#DIV/0!
75	$='SHEETNAME'!AK7-'SHEETNAME'!$AK$2	$='SHEETNAME'!AK22-'SHEETNAME'!$AK$17	$='SHEETNAME'!AK37-'SHEETNAME'!$AK$32	$='SHEETNAME'!AK52-'SHEETNAME'!$AK$47	$='SHEETNAME'!AK67-'SHEETNAME'!$AK$62	$='SHEETNAME'!AK82-'SHEETNAME'!$AK$77	$='SHEETNAME'!AK97-'SHEETNAME'!$AK$92	$='SHEETNAME'!AK112-'SHEETNAME'!$AK$107	$='SHEETNAME'!AK127-'SHEETNAME'!$AK$122	$='SHEETNAME'!AK142-'SHEETNAME'!$AK$137	#DIV/0!	#DIV/0!
90	$='SHEETNAME'!AK8-'SHEETNAME'!$AK$2	$='SHEETNAME'!AK23-'SHEETNAME'!$AK$17	$='SHEETNAME'!AK38-'SHEETNAME'!$AK$32	$='SHEETNAME'!AK53-'SHEETNAME'!$AK$47	$='SHEETNAME'!AK68-'SHEETNAME'!$AK$62	$='SHEETNAME'!AK83-'SHEETNAME'!$AK$77	$='SHEETNAME'!AK98-'SHEETNAME'!$AK$92	$='SHEETNAME'!AK113-'SHEETNAME'!$AK$107	$='SHEETNAME'!AK128-'SHEETNAME'!$AK$122	$='SHEETNAME'!AK143-'SHEETNAME'!$AK$137	#DIV/0!	#DIV/0!
105	$='SHEETNAME'!AK9-'SHEETNAME'!$AK$2	$='SHEETNAME'!AK24-'SHEETNAME'!$AK$17	$='SHEETNAME'!AK39-'SHEETNAME'!$AK$32	$='SHEETNAME'!AK54-'SHEETNAME'!$AK$47	$='SHEETNAME'!AK69-'SHEETNAME'!$AK$62	$='SHEETNAME'!AK84-'SHEETNAME'!$AK$77	$='SHEETNAME'!AK99-'SHEETNAME'!$AK$92	$='SHEETNAME'!AK114-'SHEETNAME'!$AK$107	$='SHEETNAME'!AK129-'SHEETNAME'!$AK$122	$='SHEETNAME'!AK144-'SHEETNAME'!$AK$137	#DIV/0!	#DIV/0!
120	$='SHEETNAME'!AK10-'SHEETNAME'!$AK$2	$='SHEETNAME'!AK25-'SHEETNAME'!$AK$17	$='SHEETNAME'!AK40-'SHEETNAME'!$AK$32	$='SHEETNAME'!AK55-'SHEETNAME'!$AK$47	$='SHEETNAME'!AK70-'SHEETNAME'!$AK$62	$='SHEETNAME'!AK85-'SHEETNAME'!$AK$77	$='SHEETNAME'!AK100-'SHEETNAME'!$AK$92	$='SHEETNAME'!AK115-'SHEETNAME'!$AK$107	$='SHEETNAME'!AK130-'SHEETNAME'!$AK$122	$='SHEETNAME'!AK145-'SHEETNAME'!$AK$137	#DIV/0!	#DIV/0!
Δ IRP
Time	Rat 1	Rat 2	RAT 3	RAT 4	RAT 5	Rat 6	Rat 7	Rat 8	Rat 9	RAT 10	Mean	SEM
0	$='SHEETNAME'!AL2-'SHEETNAME'!$AL$2	$='SHEETNAME'!AL17-'SHEETNAME'!$AL$17	$='SHEETNAME'!AL32-'SHEETNAME'!$AL$32	$='SHEETNAME'!AL47-'SHEETNAME'!$AL$47	$='SHEETNAME'!AL62-'SHEETNAME'!$AL$62	$='SHEETNAME'!AL77-'SHEETNAME'!$AL$77	$='SHEETNAME'!AL92-'SHEETNAME'!$AL$92	$='SHEETNAME'!AL107-'SHEETNAME'!$AL$107	$='SHEETNAME'!AL122-'SHEETNAME'!$AL$122	$='SHEETNAME'!AL137-'SHEETNAME'!$AL$137	#DIV/0!	#DIV/0!
15	$='SHEETNAME'!AL3-'SHEETNAME'!$AL$2	$='SHEETNAME'!AL18-'SHEETNAME'!$AL$17	$='SHEETNAME'!AL33-'SHEETNAME'!$AL$32	$='SHEETNAME'!AL48-'SHEETNAME'!$AL$47	$='SHEETNAME'!AL63-'SHEETNAME'!$AL$62	$='SHEETNAME'!AL78-'SHEETNAME'!$AL$77	$='SHEETNAME'!AL93-'SHEETNAME'!$AL$92	$='SHEETNAME'!AL108-'SHEETNAME'!$AL$107	$='SHEETNAME'!AL123-'SHEETNAME'!$AL$122	$='SHEETNAME'!AL138-'SHEETNAME'!$AL$137	#DIV/0!	#DIV/0!
30	$='SHEETNAME'!AL4-'SHEETNAME'!$AL$2	$='SHEETNAME'!AL19-'SHEETNAME'!$AL$17	$='SHEETNAME'!AL34-'SHEETNAME'!$AL$32	$='SHEETNAME'!AL49-'SHEETNAME'!$AL$47	$='SHEETNAME'!AL64-'SHEETNAME'!$AL$62	$='SHEETNAME'!AL79-'SHEETNAME'!$AL$77	$='SHEETNAME'!AL94-'SHEETNAME'!$AL$92	$='SHEETNAME'!AL109-'SHEETNAME'!$AL$107	$='SHEETNAME'!AL124-'SHEETNAME'!$AL$122	$='SHEETNAME'!AL139-'SHEETNAME'!$AL$137	#DIV/0!	#DIV/0!
45	$='SHEETNAME'!AL5-'SHEETNAME'!$AL$2	$='SHEETNAME'!AL20-'SHEETNAME'!$AL$17	$='SHEETNAME'!AL35-'SHEETNAME'!$AL$32	$='SHEETNAME'!AL50-'SHEETNAME'!$AL$47	$='SHEETNAME'!AL65-'SHEETNAME'!$AL$62	$='SHEETNAME'!AL80-'SHEETNAME'!$AL$77	$='SHEETNAME'!AL95-'SHEETNAME'!$AL$92	$='SHEETNAME'!AL110-'SHEETNAME'!$AL$107	$='SHEETNAME'!AL125-'SHEETNAME'!$AL$122	$='SHEETNAME'!AL140-'SHEETNAME'!$AL$137	#DIV/0!	#DIV/0!
60	$='SHEETNAME'!AL6-'SHEETNAME'!$AL$2	$='SHEETNAME'!AL21-'SHEETNAME'!$AL$17	$='SHEETNAME'!AL36-'SHEETNAME'!$AL$32	$='SHEETNAME'!AL51-'SHEETNAME'!$AL$47	$='SHEETNAME'!AL66-'SHEETNAME'!$AL$62	$='SHEETNAME'!AL81-'SHEETNAME'!$AL$77	$='SHEETNAME'!AL96-'SHEETNAME'!$AL$92	$='SHEETNAME'!AL111-'SHEETNAME'!$AL$107	$='SHEETNAME'!AL126-'SHEETNAME'!$AL$122	$='SHEETNAME'!AL141-'SHEETNAME'!$AL$137	#DIV/0!	#DIV/0!
75	$='SHEETNAME'!AL7-'SHEETNAME'!$AL$2	$='SHEETNAME'!AL22-'SHEETNAME'!$AL$17	$='SHEETNAME'!AL37-'SHEETNAME'!$AL$32	$='SHEETNAME'!AL52-'SHEETNAME'!$AL$47	$='SHEETNAME'!AL67-'SHEETNAME'!$AL$62	$='SHEETNAME'!AL82-'SHEETNAME'!$AL$77	$='SHEETNAME'!AL97-'SHEETNAME'!$AL$92	$='SHEETNAME'!AL112-'SHEETNAME'!$AL$107	$='SHEETNAME'!AL127-'SHEETNAME'!$AL$122	$='SHEETNAME'!AL142-'SHEETNAME'!$AL$137	#DIV/0!	#DIV/0!
90	$='SHEETNAME'!AL8-'SHEETNAME'!$AL$2	$='SHEETNAME'!AL23-'SHEETNAME'!$AL$17	$='SHEETNAME'!AL38-'SHEETNAME'!$AL$32	$='SHEETNAME'!AL53-'SHEETNAME'!$AL$47	$='SHEETNAME'!AL68-'SHEETNAME'!$AL$62	$='SHEETNAME'!AL83-'SHEETNAME'!$AL$77	$='SHEETNAME'!AL98-'SHEETNAME'!$AL$92	$='SHEETNAME'!AL113-'SHEETNAME'!$AL$107	$='SHEETNAME'!AL128-'SHEETNAME'!$AL$122	$='SHEETNAME'!AL143-'SHEETNAME'!$AL$137	#DIV/0!	#DIV/0!
105	$='SHEETNAME'!AL9-'SHEETNAME'!$AL$2	$='SHEETNAME'!AL24-'SHEETNAME'!$AL$17	$='SHEETNAME'!AL39-'SHEETNAME'!$AL$32	$='SHEETNAME'!AL54-'SHEETNAME'!$AL$47	$='SHEETNAME'!AL69-'SHEETNAME'!$AL$62	$='SHEETNAME'!AL84-'SHEETNAME'!$AL$77	$='SHEETNAME'!AL99-'SHEETNAME'!$AL$92	$='SHEETNAME'!AL114-'SHEETNAME'!$AL$107	$='SHEETNAME'!AL129-'SHEETNAME'!$AL$122	$='SHEETNAME'!AL144-'SHEETNAME'!$AL$137	#DIV/0!	#DIV/0!
120	$='SHEETNAME'!AL10-'SHEETNAME'!$AL$2	$='SHEETNAME'!AL25-'SHEETNAME'!$AL$17	$='SHEETNAME'!AL40-'SHEETNAME'!$AL$32	$='SHEETNAME'!AL55-'SHEETNAME'!$AL$47	$='SHEETNAME'!AL70-'SHEETNAME'!$AL$62	$='SHEETNAME'!AL85-'SHEETNAME'!$AL$77	$='SHEETNAME'!AL100-'SHEETNAME'!$AL$92	$='SHEETNAME'!AL115-'SHEETNAME'!$AL$107	$='SHEETNAME'!AL130-'SHEETNAME'!$AL$122	$='SHEETNAME'!AL145-'SHEETNAME'!$AL$137	#DIV/0!	#DIV/0!
Δtau
time	Rat 1	Rat 2	RAT 3	RAT 4	RAT 5	Rat 6	Rat 7	Rat 8	Rat 9	RAT 10	Mean	SEM
0	$='SHEETNAME'!AM2-'SHEETNAME'!$AM$2	$='SHEETNAME'!AM17-'SHEETNAME'!$AM$17	$='SHEETNAME'!AM32-'SHEETNAME'!$AM$32	$='SHEETNAME'!AM47-'SHEETNAME'!$AM$47	$='SHEETNAME'!AM62-'SHEETNAME'!$AM$62	$='SHEETNAME'!AM77-'SHEETNAME'!$AM$77	$='SHEETNAME'!AM92-'SHEETNAME'!$AM$92	$='SHEETNAME'!AM107-'SHEETNAME'!$AM$107	$='SHEETNAME'!AM122-'SHEETNAME'!$AM$122	$='SHEETNAME'!AM137-'SHEETNAME'!$AM$137	#DIV/0!	#DIV/0!
15	$='SHEETNAME'!AM3-'SHEETNAME'!$AM$2	$='SHEETNAME'!AM18-'SHEETNAME'!$AM$17	$='SHEETNAME'!AM33-'SHEETNAME'!$AM$32	$='SHEETNAME'!AM48-'SHEETNAME'!$AM$47	$='SHEETNAME'!AM63-'SHEETNAME'!$AM$62	$='SHEETNAME'!AM78-'SHEETNAME'!$AM$77	$='SHEETNAME'!AM93-'SHEETNAME'!$AM$92	$='SHEETNAME'!AM108-'SHEETNAME'!$AM$107	$='SHEETNAME'!AM123-'SHEETNAME'!$AM$122	$='SHEETNAME'!AM138-'SHEETNAME'!$AM$137	#DIV/0!	#DIV/0!
30	$='SHEETNAME'!AM4-'SHEETNAME'!$AM$2	$='SHEETNAME'!AM19-'SHEETNAME'!$AM$17	$='SHEETNAME'!AM34-'SHEETNAME'!$AM$32	$='SHEETNAME'!AM49-'SHEETNAME'!$AM$47	$='SHEETNAME'!AM64-'SHEETNAME'!$AM$62	$='SHEETNAME'!AM79-'SHEETNAME'!$AM$77	$='SHEETNAME'!AM94-'SHEETNAME'!$AM$92	$='SHEETNAME'!AM109-'SHEETNAME'!$AM$107	$='SHEETNAME'!AM124-'SHEETNAME'!$AM$122	$='SHEETNAME'!AM139-'SHEETNAME'!$AM$137	#DIV/0!	#DIV/0!
45	$='SHEETNAME'!AM5-'SHEETNAME'!$AM$2	$='SHEETNAME'!AM20-'SHEETNAME'!$AM$17	$='SHEETNAME'!AM35-'SHEETNAME'!$AM$32	$='SHEETNAME'!AM50-'SHEETNAME'!$AM$47	$='SHEETNAME'!AM65-'SHEETNAME'!$AM$62	$='SHEETNAME'!AM80-'SHEETNAME'!$AM$77	$='SHEETNAME'!AM95-'SHEETNAME'!$AM$92	$='SHEETNAME'!AM110-'SHEETNAME'!$AM$107	$='SHEETNAME'!AM125-'SHEETNAME'!$AM$122	$='SHEETNAME'!AM140-'SHEETNAME'!$AM$137	#DIV/0!	#DIV/0!
60	$='SHEETNAME'!AM6-'SHEETNAME'!$AM$2	$='SHEETNAME'!AM21-'SHEETNAME'!$AM$17	$='SHEETNAME'!AM36-'SHEETNAME'!$AM$32	$='SHEETNAME'!AM51-'SHEETNAME'!$AM$47	$='SHEETNAME'!AM66-'SHEETNAME'!$AM$62	$='SHEETNAME'!AM81-'SHEETNAME'!$AM$77	$='SHEETNAME'!AM96-'SHEETNAME'!$AM$92	$='SHEETNAME'!AM111-'SHEETNAME'!$AM$107	$='SHEETNAME'!AM126-'SHEETNAME'!$AM$122	$='SHEETNAME'!AM141-'SHEETNAME'!$AM$137	#DIV/0!	#DIV/0!
75	$='SHEETNAME'!AM7-'SHEETNAME'!$AM$2	$='SHEETNAME'!AM22-'SHEETNAME'!$AM$17	$='SHEETNAME'!AM37-'SHEETNAME'!$AM$32	$='SHEETNAME'!AM52-'SHEETNAME'!$AM$47	$='SHEETNAME'!AM67-'SHEETNAME'!$AM$62	$='SHEETNAME'!AM82-'SHEETNAME'!$AM$77	$='SHEETNAME'!AM97-'SHEETNAME'!$AM$92	$='SHEETNAME'!AM112-'SHEETNAME'!$AM$107	$='SHEETNAME'!AM127-'SHEETNAME'!$AM$122	$='SHEETNAME'!AM142-'SHEETNAME'!$AM$137	#DIV/0!	#DIV/0!
90	$='SHEETNAME'!AM8-'SHEETNAME'!$AM$2	$='SHEETNAME'!AM23-'SHEETNAME'!$AM$17	$='SHEETNAME'!AM38-'SHEETNAME'!$AM$32	$='SHEETNAME'!AM53-'SHEETNAME'!$AM$47	$='SHEETNAME'!AM68-'SHEETNAME'!$AM$62	$='SHEETNAME'!AM83-'SHEETNAME'!$AM$77	$='SHEETNAME'!AM98-'SHEETNAME'!$AM$92	$='SHEETNAME'!AM113-'SHEETNAME'!$AM$107	$='SHEETNAME'!AM128-'SHEETNAME'!$AM$122	$='SHEETNAME'!AM143-'SHEETNAME'!$AM$137	#DIV/0!	#DIV/0!
105	$='SHEETNAME'!AM9-'SHEETNAME'!$AM$2	$='SHEETNAME'!AM24-'SHEETNAME'!$AM$17	$='SHEETNAME'!AM39-'SHEETNAME'!$AM$32	$='SHEETNAME'!AM54-'SHEETNAME'!$AM$47	$='SHEETNAME'!AM69-'SHEETNAME'!$AM$62	$='SHEETNAME'!AM84-'SHEETNAME'!$AM$77	$='SHEETNAME'!AM99-'SHEETNAME'!$AM$92	$='SHEETNAME'!AM114-'SHEETNAME'!$AM$107	$='SHEETNAME'!AM129-'SHEETNAME'!$AM$122	$='SHEETNAME'!AM144-'SHEETNAME'!$AM$137	#DIV/0!	#DIV/0!
120	$='SHEETNAME'!AM10-'SHEETNAME'!$AM$2	$='SHEETNAME'!AM25-'SHEETNAME'!$AM$17	$='SHEETNAME'!AM40-'SHEETNAME'!$AM$32	$='SHEETNAME'!AM55-'SHEETNAME'!$AM$47	$='SHEETNAME'!AM70-'SHEETNAME'!$AM$62	$='SHEETNAME'!AM85-'SHEETNAME'!$AM$77	$='SHEETNAME'!AM100-'SHEETNAME'!$AM$92	$='SHEETNAME'!AM115-'SHEETNAME'!$AM$107	$='SHEETNAME'!AM130-'SHEETNAME'!$AM$122	$='SHEETNAME'!AM145-'SHEETNAME'!$AM$137	#DIV/0!	#DIV/0!

## Sheet: Delta HRV
Sham Saline															CLP Saline															MS10 SHAM															MS10 CLP
ΔSDNN															ΔSDNN															ΔSDNN															ΔSDNN
Time	Rat 1	Rat 2	Rat 3	Rat 4	Rat 5	Rat 6	Rat 7	Rat 8			Mean	SEM	STDEV		Time	Rat 1	Rat 2	Rat 3	Rat 4	Rat 5	Rat 6	Rat 7	Rat 8			Mean	SEM	STDEV		Time	Rat 1	Rat 2	Rat 3 (IRREGULAR)	Rat 4		Rat 6	Rat 7				Mean	SEM	STDEV		Time	Rat 1	Rat 2	Rat 3	Rat 4
0	#REF!	#REF!	#REF!	#REF!	#REF!	#REF!	#REF!	#REF!			#REF!	#REF!	#REF!		0	#REF!	#REF!	#REF!	#REF!	#REF!	#REF!	#REF!	#REF!			#REF!	#REF!	#REF!		0	#REF!	#REF!	#REF!	#REF!		#REF!	#REF!				#REF!	#REF!	#REF!		0	#REF!	#REF!	#REF!	#REF!
15	#REF!	#REF!	#REF!	#REF!	#REF!	#REF!	#REF!	#REF!			#REF!	#REF!	#REF!		15	#REF!	#REF!	#REF!	#REF!	#REF!	#REF!	#REF!	#REF!			#REF!	#REF!	#REF!		15	#REF!	#REF!	#REF!	#REF!		#REF!	#REF!				#REF!	#REF!	#REF!		15	#REF!	#REF!	#REF!	#REF!
30	#REF!	#REF!	#REF!	#REF!	#REF!	#REF!	#REF!	#REF!			#REF!	#REF!	#REF!		30	#REF!	#REF!	#REF!	#REF!	#REF!	#REF!	#REF!	#REF!			#REF!	#REF!	#REF!		30	#REF!	#REF!	#REF!	#REF!		#REF!	#REF!				#REF!	#REF!	#REF!		30	#REF!	#REF!	#REF!	#REF!
45	#REF!	#REF!	#REF!	#REF!	#REF!	#REF!	#REF!	#REF!			#REF!	#REF!	#REF!		45	#REF!	#REF!	#REF!	#REF!	#REF!	#REF!	#REF!	#REF!			#REF!	#REF!	#REF!		45	#REF!	#REF!	#REF!	#REF!		#REF!	#REF!				#REF!	#REF!	#REF!		45	#REF!	#REF!	#REF!	#REF!
60	#REF!	#REF!	#REF!	#REF!	#REF!	#REF!	#REF!	#REF!			#REF!	#REF!	#REF!		60	#REF!	#REF!	#REF!	#REF!	#REF!	#REF!	#REF!	#REF!			#REF!	#REF!	#REF!		60	#REF!	#REF!	#REF!	#REF!		#REF!	#REF!				#REF!	#REF!	#REF!		60	#REF!	#REF!	#REF!	#REF!
75	#REF!	#REF!	#REF!	#REF!	#REF!	#REF!	#REF!	#REF!			#REF!	#REF!	#REF!		75	#REF!	#REF!	#REF!	#REF!	#REF!	#REF!	#REF!	#REF!			#REF!	#REF!	#REF!		75	#REF!	#REF!	#REF!	#REF!		#REF!	#REF!				#REF!	#REF!	#REF!		75	#REF!	#REF!	#REF!	#REF!
90	#REF!	#REF!	#REF!	#REF!	#REF!	#REF!	#REF!	#REF!			#REF!	#REF!	#REF!		90	#REF!	#REF!	#REF!	#REF!	#REF!	#REF!	#REF!	#REF!			#REF!	#REF!	#REF!		90	#REF!	#REF!	#REF!	#REF!		#REF!	#REF!				#REF!	#REF!	#REF!		90	#REF!	#REF!	#REF!	#REF!
105	#REF!	#REF!	#REF!	#REF!	#REF!	#REF!	#REF!	#REF!			#REF!	#REF!	#REF!		105	#REF!	#REF!	#REF!	#REF!	#REF!	#REF!	#REF!	#REF!			#REF!	#REF!	#REF!		105	#REF!	#REF!	#REF!	#REF!		#REF!	#REF!				#REF!	#REF!	#REF!		105	#REF!	#REF!	#REF!	#REF!
120	#REF!	#REF!	#REF!	#REF!	#REF!	#REF!	#REF!	#REF!			#REF!	#REF!	#REF!		120	#REF!	#REF!	#REF!	#REF!	#REF!	#REF!	#REF!	#REF!			#REF!	#REF!	#REF!		120	#REF!	#REF!	#REF!	#REF!		#REF!	#REF!				#REF!	#REF!	#REF!		120	#REF!	#REF!	#REF!	#REF!
ΔRMSSD															ΔRMSSD															ΔRMSSD															ΔRMSSD
Time	Rat 1	Rat 2	Rat 3	Rat 4	Rat 5	Rat 6	Rat 7	Rat 8			Mean	SEM	STDEV		Time	Rat 1	Rat 2	Rat 3	Rat 4	Rat 5	Rat 6	Rat 7	Rat 8			Mean	SEM	STDEV		Time	Rat 1	Rat 2	Rat 3	Rat 4		Rat 6	Rat 7				Mean	SEM	STDEV		Time	Rat 1	Rat 2	Rat 3	Rat 4
0	#REF!	#REF!	#REF!	#REF!	#REF!	#REF!	#REF!	#REF!			#REF!	#REF!	#REF!		0	#REF!	#REF!	#REF!	#REF!	#REF!	#REF!	#REF!	#REF!			#REF!	#REF!	#REF!		0	#REF!	#REF!	#REF!	#REF!		#REF!	#REF!				#REF!	#REF!	#REF!		0	#REF!	#REF!	#REF!	#REF!
15	#REF!	#REF!	#REF!	#REF!	#REF!	#REF!	#REF!	#REF!			#REF!	#REF!	#REF!		15	#REF!	#REF!	#REF!	#REF!	#REF!	#REF!	#REF!	#REF!			#REF!	#REF!	#REF!		15	#REF!	#REF!	#REF!	#REF!		#REF!	#REF!				#REF!	#REF!	#REF!		15	#REF!	#REF!	#REF!	#REF!
30	#REF!	#REF!	#REF!	#REF!	#REF!	#REF!	#REF!	#REF!			#REF!	#REF!	#REF!		30	#REF!	#REF!	#REF!	#REF!	#REF!	#REF!	#REF!	#REF!			#REF!	#REF!	#REF!		30	#REF!	#REF!	#REF!	#REF!		#REF!	#REF!				#REF!	#REF!	#REF!		30	#REF!	#REF!	#REF!	#REF!
45	#REF!	#REF!	#REF!	#REF!	#REF!	#REF!	#REF!	#REF!			#REF!	#REF!	#REF!		45	#REF!	#REF!	#REF!	#REF!	#REF!	#REF!	#REF!	#REF!			#REF!	#REF!	#REF!		45	#REF!	#REF!	#REF!	#REF!		#REF!	#REF!				#REF!	#REF!	#REF!		45	#REF!	#REF!	#REF!	#REF!
60	#REF!	#REF!	#REF!	#REF!	#REF!	#REF!	#REF!	#REF!			#REF!	#REF!	#REF!		60	#REF!	#REF!	#REF!	#REF!	#REF!	#REF!	#REF!	#REF!			#REF!	#REF!	#REF!		60	#REF!	#REF!	#REF!	#REF!		#REF!	#REF!				#REF!	#REF!	#REF!		60	#REF!	#REF!	#REF!	#REF!
75	#REF!	#REF!	#REF!	#REF!	#REF!	#REF!	#REF!	#REF!			#REF!	#REF!	#REF!		75	#REF!	#REF!	#REF!	#REF!	#REF!	#REF!	#REF!	#REF!			#REF!	#REF!	#REF!		75	#REF!	#REF!	#REF!	#REF!		#REF!	#REF!				#REF!	#REF!	#REF!		75	#REF!	#REF!	#REF!	#REF!
90	#REF!	#REF!	#REF!	#REF!	#REF!	#REF!	#REF!	#REF!			#REF!	#REF!	#REF!		90	#REF!	#REF!	#REF!	#REF!	#REF!	#REF!	#REF!	#REF!			#REF!	#REF!	#REF!		90	#REF!	#REF!	#REF!	#REF!		#REF!	#REF!				#REF!	#REF!	#REF!		90	#REF!	#REF!	#REF!	#REF!
105	#REF!	#REF!	#REF!	#REF!	#REF!	#REF!	#REF!	#REF!			#REF!	#REF!	#REF!		105	#REF!	#REF!	#REF!	#REF!	#REF!	#REF!	#REF!	#REF!			#REF!	#REF!	#REF!		105	#REF!	#REF!	#REF!	#REF!		#REF!	#REF!				#REF!	#REF!	#REF!		105	#REF!	#REF!	#REF!	#REF!
120	#REF!	#REF!	#REF!	#REF!	#REF!	#REF!	#REF!	#REF!			#REF!	#REF!	#REF!		120	#REF!	#REF!	#REF!	#REF!	#REF!	#REF!	#REF!	#REF!			#REF!	#REF!	#REF!		120	#REF!	#REF!	#REF!	#REF!		#REF!	#REF!				#REF!	#REF!	#REF!		120	#REF!	#REF!	#REF!	#REF!
ΔRANGE															ΔRANGE															ΔRANGE															ΔRANGE
Time	Rat 1	Rat 2	Rat 3	Rat 4	Rat 5	Rat 6	Rat 7	Rat 8			Mean	SEM	STDEV		Time	Rat 1	Rat 2	Rat 3	Rat 4	Rat 5	Rat 6	Rat 7	Rat 8			Mean	SEM	STDEV		Time	Rat 1	Rat 2	Rat 3	Rat 4		Rat 6	Rat 7				Mean	SEM	STDEV		Time	Rat 1	Rat 2	Rat 3	Rat 4
0	#REF!	#REF!	#REF!	#REF!	#REF!	#REF!	#REF!	#REF!			#REF!	#REF!	#REF!		0	#REF!	#REF!	#REF!	#REF!	#REF!	#REF!	#REF!	#REF!			#REF!	#REF!	#REF!		0	#REF!	#REF!	#REF!	#REF!		#REF!	#REF!				#REF!	#REF!	#REF!		0	#REF!	#REF!	#REF!	#REF!
15	#REF!	#REF!	#REF!	#REF!	#REF!	#REF!	#REF!	#REF!			#REF!	#REF!	#REF!		15	#REF!	#REF!	#REF!	#REF!	#REF!	#REF!	#REF!	#REF!			#REF!	#REF!	#REF!		15	#REF!	#REF!	#REF!	#REF!		#REF!	#REF!				#REF!	#REF!	#REF!		15	#REF!	#REF!	#REF!	#REF!
30	#REF!	#REF!	#REF!	#REF!	#REF!	#REF!	#REF!	#REF!			#REF!	#REF!	#REF!		30	#REF!	#REF!	#REF!	#REF!	#REF!	#REF!	#REF!	#REF!			#REF!	#REF!	#REF!		30	#REF!	#REF!	#REF!	#REF!		#REF!	#REF!				#REF!	#REF!	#REF!		30	#REF!	#REF!	#REF!	#REF!
45	#REF!	#REF!	#REF!	#REF!	#REF!	#REF!	#REF!	#REF!			#REF!	#REF!	#REF!		45	#REF!	#REF!	#REF!	#REF!	#REF!	#REF!	#REF!	#REF!			#REF!	#REF!	#REF!		45	#REF!	#REF!	#REF!	#REF!		#REF!	#REF!				#REF!	#REF!	#REF!		45	#REF!	#REF!	#REF!	#REF!
60	#REF!	#REF!	#REF!	#REF!	#REF!	#REF!	#REF!	#REF!			#REF!	#REF!	#REF!		60	#REF!	#REF!	#REF!	#REF!	#REF!	#REF!	#REF!	#REF!			#REF!	#REF!	#REF!		60	#REF!	#REF!	#REF!	#REF!		#REF!	#REF!				#REF!	#REF!	#REF!		60	#REF!	#REF!	#REF!	#REF!
75	#REF!	#REF!	#REF!	#REF!	#REF!	#REF!	#REF!	#REF!			#REF!	#REF!	#REF!		75	#REF!	#REF!	#REF!	#REF!	#REF!	#REF!	#REF!	#REF!			#REF!	#REF!	#REF!		75	#REF!	#REF!	#REF!	#REF!		#REF!	#REF!				#REF!	#REF!	#REF!		75	#REF!	#REF!	#REF!	#REF!
90	#REF!	#REF!	#REF!	#REF!	#REF!	#REF!	#REF!	#REF!			#REF!	#REF!	#REF!		90	#REF!	#REF!	#REF!	#REF!	#REF!	#REF!	#REF!	#REF!			#REF!	#REF!	#REF!		90	#REF!	#REF!	#REF!	#REF!		#REF!	#REF!				#REF!	#REF!	#REF!		90	#REF!	#REF!	#REF!	#REF!
105	#REF!	#REF!	#REF!	#REF!	#REF!	#REF!	#REF!	#REF!			#REF!	#REF!	#REF!		105	#REF!	#REF!	#REF!	#REF!	#REF!	#REF!	#REF!	#REF!			#REF!	#REF!	#REF!		105	#REF!	#REF!	#REF!	#REF!		#REF!	#REF!				#REF!	#REF!	#REF!		105	#REF!	#REF!	#REF!	#REF!
120	#REF!	#REF!	#REF!	#REF!	#REF!	#REF!	#REF!	#REF!			#REF!	#REF!	#REF!		120	#REF!	#REF!	#REF!	#REF!	#REF!	#REF!	#REF!	#REF!			#REF!	#REF!	#REF!		120	#REF!	#REF!	#REF!	#REF!		#REF!	#REF!				#REF!	#REF!	#REF!		120	#REF!	#REF!	#REF!	#REF!
Δaverage HR															Δaverage HR															Δaverage HR															Δaverage HR
Time	Rat 1	Rat 2	Rat 3	Rat 4	Rat 5	Rat 6	Rat 7	Rat 8			Mean	SEM	STDEV		Time	Rat 1	Rat 2	Rat 3	Rat 4	Rat 5	Rat 6	Rat 7	Rat 8			Mean	SEM	STDEV		Time	Rat 1	Rat 2	Rat 3	Rat 4		Rat 6	Rat 7				Mean	SEM	STDEV		Time	Rat 1	Rat 2	Rat 3	Rat 4
0	#REF!	#REF!	#REF!	#REF!	#REF!	#REF!	#REF!	#REF!			#REF!	#REF!	#REF!		0	#REF!	#REF!	#REF!	#REF!	#REF!	#REF!	#REF!	#REF!			#REF!	#REF!	#REF!		0	#REF!	#REF!	#REF!	#REF!		#REF!	#REF!				#REF!	#REF!	#REF!		0	#REF!	#REF!	#REF!	#REF!
15	#REF!	#REF!	#REF!	#REF!	#REF!	#REF!	#REF!	#REF!			#REF!	#REF!	#REF!		15	#REF!	#REF!	#REF!	#REF!	#REF!	#REF!	#REF!	#REF!			#REF!	#REF!	#REF!		15	#REF!	#REF!	#REF!	#REF!		#REF!	#REF!				#REF!	#REF!	#REF!		15	#REF!	#REF!	#REF!	#REF!
30	#REF!	#REF!	#REF!	#REF!	#REF!	#REF!	#REF!	#REF!			#REF!	#REF!	#REF!		30	#REF!	#REF!	#REF!	#REF!	#REF!	#REF!	#REF!	#REF!			#REF!	#REF!	#REF!		30	#REF!	#REF!	#REF!	#REF!		#REF!	#REF!				#REF!	#REF!	#REF!		30	#REF!	#REF!	#REF!	#REF!
45	#REF!	#REF!	#REF!	#REF!	#REF!	#REF!	#REF!	#REF!			#REF!	#REF!	#REF!		45	#REF!	#REF!	#REF!	#REF!	#REF!	#REF!	#REF!	#REF!			#REF!	#REF!	#REF!		45	#REF!	#REF!	#REF!	#REF!		#REF!	#REF!				#REF!	#REF!	#REF!		45	#REF!	#REF!	#REF!	#REF!
60	#REF!	#REF!	#REF!	#REF!	#REF!	#REF!	#REF!	#REF!			#REF!	#REF!	#REF!		60	#REF!	#REF!	#REF!	#REF!	#REF!	#REF!	#REF!	#REF!			#REF!	#REF!	#REF!		60	#REF!	#REF!	#REF!	#REF!		#REF!	#REF!				#REF!	#REF!	#REF!		60	#REF!	#REF!	#REF!	#REF!
75	#REF!	#REF!	#REF!	#REF!	#REF!	#REF!	#REF!	#REF!			#REF!	#REF!	#REF!		75	#REF!	#REF!	#REF!	#REF!	#REF!	#REF!	#REF!	#REF!			#REF!	#REF!	#REF!		75	#REF!	#REF!	#REF!	#REF!		#REF!	#REF!				#REF!	#REF!	#REF!		75	#REF!	#REF!	#REF!	#REF!
90	#REF!	#REF!	#REF!	#REF!	#REF!	#REF!	#REF!	#REF!			#REF!	#REF!	#REF!		90	#REF!	#REF!	#REF!	#REF!	#REF!	#REF!	#REF!	#REF!			#REF!	#REF!	#REF!		90	#REF!	#REF!	#REF!	#REF!		#REF!	#REF!				#REF!	#REF!	#REF!		90	#REF!	#REF!	#REF!	#REF!
105	#REF!	#REF!	#REF!	#REF!	#REF!	#REF!	#REF!	#REF!			#REF!	#REF!	#REF!		105	#REF!	#REF!	#REF!	#REF!	#REF!	#REF!	#REF!	#REF!			#REF!	#REF!	#REF!		105	#REF!	#REF!	#REF!	#REF!		#REF!	#REF!				#REF!	#REF!	#REF!		105	#REF!	#REF!	#REF!	#REF!
120	#REF!	#REF!	#REF!	#REF!	#REF!	#REF!	#REF!	#REF!			#REF!	#REF!	#REF!		120	#REF!	#REF!	#REF!	#REF!	#REF!	#REF!	#REF!	#REF!			#REF!	#REF!	#REF!		120	#REF!	#REF!	#REF!	#REF!		#REF!	#REF!				#REF!	#REF!	#REF!		120	#REF!	#REF!	#REF!	#REF!
Δtotal power															Δtotal power															Δtotal power															Δtotal power
Time	Rat 1	Rat 2	Rat 3	Rat 4	Rat 5	Rat 6	Rat 7	Rat 8			Mean	SEM	STDEV		Time	Rat 1	Rat 2	Rat 3	Rat 4	Rat 5	Rat 6	Rat 7	Rat 8			Mean	SEM	STDEV		Time	Rat 1	Rat 2	Rat 3	Rat 4		Rat 6	Rat 7				Mean	SEM	STDEV		Time	Rat 1	Rat 2	Rat 3	Rat 4
0	#REF!	#REF!	#REF!	#REF!	#REF!	#REF!	#REF!	#REF!			#REF!	#REF!	#REF!		0	#REF!	#REF!	#REF!	#REF!	#REF!	#REF!	#REF!	#REF!			#REF!	#REF!	#REF!		0	#REF!	#REF!	#REF!	#REF!		#REF!	#REF!				#REF!	#REF!	#REF!		0	#REF!	#REF!	#REF!	#REF!
15	#REF!	#REF!	#REF!	#REF!	#REF!	#REF!	#REF!	#REF!			#REF!	#REF!	#REF!		15	#REF!	#REF!	#REF!	#REF!	#REF!	#REF!	#REF!	#REF!			#REF!	#REF!	#REF!		15	#REF!	#REF!	#REF!	#REF!		#REF!	#REF!				#REF!	#REF!	#REF!		15	#REF!	#REF!	#REF!	#REF!
30	#REF!	#REF!	#REF!	#REF!	#REF!	#REF!	#REF!	#REF!			#REF!	#REF!	#REF!		30	#REF!	#REF!	#REF!	#REF!	#REF!	#REF!	#REF!	#REF!			#REF!	#REF!	#REF!		30	#REF!	#REF!	#REF!	#REF!		#REF!	#REF!				#REF!	#REF!	#REF!		30	#REF!	#REF!	#REF!	#REF!
45	#REF!	#REF!	#REF!	#REF!	#REF!	#REF!	#REF!	#REF!			#REF!	#REF!	#REF!		45	#REF!	#REF!	#REF!	#REF!	#REF!	#REF!	#REF!	#REF!			#REF!	#REF!	#REF!		45	#REF!	#REF!	#REF!	#REF!		#REF!	#REF!				#REF!	#REF!	#REF!		45	#REF!	#REF!	#REF!	#REF!
60	#REF!	#REF!	#REF!	#REF!	#REF!	#REF!	#REF!	#REF!			#REF!	#REF!	#REF!		60	#REF!	#REF!	#REF!	#REF!	#REF!	#REF!	#REF!	#REF!			#REF!	#REF!	#REF!		60	#REF!	#REF!	#REF!	#REF!		#REF!	#REF!				#REF!	#REF!	#REF!		60	#REF!	#REF!	#REF!	#REF!
75	#REF!	#REF!	#REF!	#REF!	#REF!	#REF!	#REF!	#REF!			#REF!	#REF!	#REF!		75	#REF!	#REF!	#REF!	#REF!	#REF!	#REF!	#REF!	#REF!			#REF!	#REF!	#REF!		75	#REF!	#REF!	#REF!	#REF!		#REF!	#REF!				#REF!	#REF!	#REF!		75	#REF!	#REF!	#REF!	#REF!
90	#REF!	#REF!	#REF!	#REF!	#REF!	#REF!	#REF!	#REF!			#REF!	#REF!	#REF!		90	#REF!	#REF!	#REF!	#REF!	#REF!	#REF!	#REF!	#REF!			#REF!	#REF!	#REF!		90	#REF!	#REF!	#REF!	#REF!		#REF!	#REF!				#REF!	#REF!	#REF!		90	#REF!	#REF!	#REF!	#REF!
105	#REF!	#REF!	#REF!	#REF!	#REF!	#REF!	#REF!	#REF!			#REF!	#REF!	#REF!		105	#REF!	#REF!	#REF!	#REF!	#REF!	#REF!	#REF!	#REF!			#REF!	#REF!	#REF!		105	#REF!	#REF!	#REF!	#REF!		#REF!	#REF!				#REF!	#REF!	#REF!		105	#REF!	#REF!	#REF!	#REF!
120	#REF!	#REF!	#REF!	#REF!	#REF!	#REF!	#REF!	#REF!			#REF!	#REF!	#REF!		120	#REF!	#REF!	#REF!	#REF!	#REF!	#REF!	#REF!	#REF!			#REF!	#REF!	#REF!		120	#REF!	#REF!	#REF!	#REF!		#REF!	#REF!				#REF!	#REF!	#REF!		120	#REF!	#REF!	#REF!	#REF!
ΔVLF															ΔVLF															ΔVLF															ΔVLF
time	rat1	rat2	rat3	rat4	Rat 5	Rat 6	Rat 7	Rat 8			Mean	SEM	STDEV		Time	rat1	rat2	rat3	rat4	Rat 5	Rat 6	Rat 7	Rat 8			Mean	SEM	STDEV		time	rat1	rat2	rat3	rat4		Rat 6	Rat 7				Mean	SEM	STDEV		time	rat1	rat2	rat3	rat4
0	#REF!	#REF!	#REF!	#REF!	#REF!	#REF!	#REF!	#REF!			#REF!	#REF!	#REF!		0	#REF!	#REF!	#REF!	#REF!	#REF!	#REF!	#REF!	#REF!			#REF!	#REF!	#REF!		0	#REF!	#REF!	#REF!	#REF!		#REF!	#REF!				#REF!	#REF!	#REF!		0	#REF!	#REF!	#REF!	#REF!
15	#REF!	#REF!	#REF!	#REF!	#REF!	#REF!	#REF!	#REF!			#REF!	#REF!	#REF!		15	#REF!	#REF!	#REF!	#REF!	#REF!	#REF!	#REF!	#REF!			#REF!	#REF!	#REF!		15	#REF!	#REF!	#REF!	#REF!		#REF!	#REF!				#REF!	#REF!	#REF!		15	#REF!	#REF!	#REF!	#REF!
30	#REF!	#REF!	#REF!	#REF!	#REF!	#REF!	#REF!	#REF!			#REF!	#REF!	#REF!		30	#REF!	#REF!	#REF!	#REF!	#REF!	#REF!	#REF!	#REF!			#REF!	#REF!	#REF!		30	#REF!	#REF!	#REF!	#REF!		#REF!	#REF!				#REF!	#REF!	#REF!		30	#REF!	#REF!	#REF!	#REF!
45	#REF!	#REF!	#REF!	#REF!	#REF!	#REF!	#REF!	#REF!			#REF!	#REF!	#REF!		45	#REF!	#REF!	#REF!	#REF!	#REF!	#REF!	#REF!	#REF!			#REF!	#REF!	#REF!		45	#REF!	#REF!	#REF!	#REF!		#REF!	#REF!				#REF!	#REF!	#REF!		45	#REF!	#REF!	#REF!	#REF!
60	#REF!	#REF!	#REF!	#REF!	#REF!	#REF!	#REF!	#REF!			#REF!	#REF!	#REF!		60	#REF!	#REF!	#REF!	#REF!	#REF!	#REF!	#REF!	#REF!			#REF!	#REF!	#REF!		60	#REF!	#REF!	#REF!	#REF!		#REF!	#REF!				#REF!	#REF!	#REF!		60	#REF!	#REF!	#REF!	#REF!
75	#REF!	#REF!	#REF!	#REF!	#REF!	#REF!	#REF!	#REF!			#REF!	#REF!	#REF!		75	#REF!	#REF!	#REF!	#REF!	#REF!	#REF!	#REF!	#REF!			#REF!	#REF!	#REF!		75	#REF!	#REF!	#REF!	#REF!		#REF!	#REF!				#REF!	#REF!	#REF!		75	#REF!	#REF!	#REF!	#REF!
90	#REF!	#REF!	#REF!	#REF!	#REF!	#REF!	#REF!	#REF!			#REF!	#REF!	#REF!		90	#REF!	#REF!	#REF!	#REF!	#REF!	#REF!	#REF!	#REF!			#REF!	#REF!	#REF!		90	#REF!	#REF!	#REF!	#REF!		#REF!	#REF!				#REF!	#REF!	#REF!		90	#REF!	#REF!	#REF!	#REF!
105	#REF!	#REF!	#REF!	#REF!	#REF!	#REF!	#REF!	#REF!			#REF!	#REF!	#REF!		105	#REF!	#REF!	#REF!	#REF!	#REF!	#REF!	#REF!	#REF!			#REF!	#REF!	#REF!		105	#REF!	#REF!	#REF!	#REF!		#REF!	#REF!				#REF!	#REF!	#REF!		105	#REF!	#REF!	#REF!	#REF!
120	#REF!	#REF!	#REF!	#REF!	#REF!	#REF!	#REF!	#REF!			#REF!	#REF!	#REF!		120	#REF!	#REF!	#REF!	#REF!	#REF!	#REF!	#REF!	#REF!			#REF!	#REF!	#REF!		120	#REF!	#REF!	#REF!	#REF!		#REF!	#REF!				#REF!	#REF!	#REF!		120	#REF!	#REF!	#REF!	#REF!
ΔLF ms2															ΔLF ms2															ΔLF ms2															ΔLF ms2
Time	Rat 1	Rat 2	Rat 3	Rat 4	Rat 5	Rat 6	Rat 7	Rat 8			Mean	SEM	STDEV		Time	Rat 1	Rat 2	Rat 3	Rat 4	Rat 5	Rat 6	Rat 7	Rat 8			Mean	SEM	STDEV		Time	Rat 1	Rat 2	Rat 3	Rat 4		Rat 6	Rat 7				Mean	SEM	STDEV		Time	Rat 1	Rat 2	Rat 3	Rat 4
0	#REF!	#REF!	#REF!	#REF!	#REF!	#REF!	#REF!	#REF!			#REF!	#REF!	#REF!		0	#REF!	#REF!	#REF!	#REF!	#REF!	#REF!	#REF!	#REF!			#REF!	#REF!	#REF!		0	#REF!	#REF!	#REF!	#REF!		#REF!	#REF!				#REF!	#REF!	#REF!		0	#REF!	#REF!	#REF!	#REF!
15	#REF!	#REF!	#REF!	#REF!	#REF!	#REF!	#REF!	#REF!			#REF!	#REF!	#REF!		15	#REF!	#REF!	#REF!	#REF!	#REF!	#REF!	#REF!	#REF!			#REF!	#REF!	#REF!		15	#REF!	#REF!	#REF!	#REF!		#REF!	#REF!				#REF!	#REF!	#REF!		15	#REF!	#REF!	#REF!	#REF!
30	#REF!	#REF!	#REF!	#REF!	#REF!	#REF!	#REF!	#REF!			#REF!	#REF!	#REF!		30	#REF!	#REF!	#REF!	#REF!	#REF!	#REF!	#REF!	#REF!			#REF!	#REF!	#REF!		30	#REF!	#REF!	#REF!	#REF!		#REF!	#REF!				#REF!	#REF!	#REF!		30	#REF!	#REF!	#REF!	#REF!
45	#REF!	#REF!	#REF!	#REF!	#REF!	#REF!	#REF!	#REF!			#REF!	#REF!	#REF!		45	#REF!	#REF!	#REF!	#REF!	#REF!	#REF!	#REF!	#REF!			#REF!	#REF!	#REF!		45	#REF!	#REF!	#REF!	#REF!		#REF!	#REF!				#REF!	#REF!	#REF!		45	#REF!	#REF!	#REF!	#REF!
60	#REF!	#REF!	#REF!	#REF!	#REF!	#REF!	#REF!	#REF!			#REF!	#REF!	#REF!		60	#REF!	#REF!	#REF!	#REF!	#REF!	#REF!	#REF!	#REF!			#REF!	#REF!	#REF!		60	#REF!	#REF!	#REF!	#REF!		#REF!	#REF!				#REF!	#REF!	#REF!		60	#REF!	#REF!	#REF!	#REF!
75	#REF!	#REF!	#REF!	#REF!	#REF!	#REF!	#REF!	#REF!			#REF!	#REF!	#REF!		75	#REF!	#REF!	#REF!	#REF!	#REF!	#REF!	#REF!	#REF!			#REF!	#REF!	#REF!		75	#REF!	#REF!	#REF!	#REF!		#REF!	#REF!				#REF!	#REF!	#REF!		75	#REF!	#REF!	#REF!	#REF!
90	#REF!	#REF!	#REF!	#REF!	#REF!	#REF!	#REF!	#REF!			#REF!	#REF!	#REF!		90	#REF!	#REF!	#REF!	#REF!	#REF!	#REF!	#REF!	#REF!			#REF!	#REF!	#REF!		90	#REF!	#REF!	#REF!	#REF!		#REF!	#REF!				#REF!	#REF!	#REF!		90	#REF!	#REF!	#REF!	#REF!
105	#REF!	#REF!	#REF!	#REF!	#REF!	#REF!	#REF!	#REF!			#REF!	#REF!	#REF!		105	#REF!	#REF!	#REF!	#REF!	#REF!	#REF!	#REF!	#REF!			#REF!	#REF!	#REF!		105	#REF!	#REF!	#REF!	#REF!		#REF!	#REF!				#REF!	#REF!	#REF!		105	#REF!	#REF!	#REF!	#REF!
120	#REF!	#REF!	#REF!	#REF!	#REF!	#REF!	#REF!	#REF!			#REF!	#REF!	#REF!		120	#REF!	#REF!	#REF!	#REF!	#REF!	#REF!	#REF!	#REF!			#REF!	#REF!	#REF!		120	#REF!	#REF!	#REF!	#REF!		#REF!	#REF!				#REF!	#REF!	#REF!		120	#REF!	#REF!	#REF!	#REF!
ΔHFms2															ΔHFms2															ΔHFms2															ΔHFms2
time	rat1	rat2	rat3	rat4	Rat 5	Rat 6	Rat 7	Rat 8			Mean	SEM	STDEV		Time	rat1	rat2	rat3	rat4	Rat 5	Rat 6	Rat 7	Rat 8			Mean	SEM	STDEV		time	rat1	rat2	rat3	rat4		Rat 6	Rat 7				Mean	SEM	STDEV		time	rat1	rat2	rat3	rat4
0	#REF!	#REF!	#REF!	#REF!	#REF!	#REF!	#REF!	#REF!			#REF!	#REF!	#REF!		0	#REF!	#REF!	#REF!	#REF!	#REF!	#REF!	#REF!	#REF!			#REF!	#REF!	#REF!		0	#REF!	#REF!	#REF!	#REF!		#REF!	#REF!				#REF!	#REF!	#REF!		0	#REF!	#REF!	#REF!	#REF!
15	#REF!	#REF!	#REF!	#REF!	#REF!	#REF!	#REF!	#REF!			#REF!	#REF!	#REF!		15	#REF!	#REF!	#REF!	#REF!	#REF!	#REF!	#REF!	#REF!			#REF!	#REF!	#REF!		15	#REF!	#REF!	#REF!	#REF!		#REF!	#REF!				#REF!	#REF!	#REF!		15	#REF!	#REF!	#REF!	#REF!
30	#REF!	#REF!	#REF!	#REF!	#REF!	#REF!	#REF!	#REF!			#REF!	#REF!	#REF!		30	#REF!	#REF!	#REF!	#REF!	#REF!	#REF!	#REF!	#REF!			#REF!	#REF!	#REF!		30	#REF!	#REF!	#REF!	#REF!		#REF!	#REF!				#REF!	#REF!	#REF!		30	#REF!	#REF!	#REF!	#REF!
45	#REF!	#REF!	#REF!	#REF!	#REF!	#REF!	#REF!	#REF!			#REF!	#REF!	#REF!		45	#REF!	#REF!	#REF!	#REF!	#REF!	#REF!	#REF!	#REF!			#REF!	#REF!	#REF!		45	#REF!	#REF!	#REF!	#REF!		#REF!	#REF!				#REF!	#REF!	#REF!		45	#REF!	#REF!	#REF!	#REF!
60	#REF!	#REF!	#REF!	#REF!	#REF!	#REF!	#REF!	#REF!			#REF!	#REF!	#REF!		60	#REF!	#REF!	#REF!	#REF!	#REF!	#REF!	#REF!	#REF!			#REF!	#REF!	#REF!		60	#REF!	#REF!	#REF!	#REF!		#REF!	#REF!				#REF!	#REF!	#REF!		60	#REF!	#REF!	#REF!	#REF!
75	#REF!	#REF!	#REF!	#REF!	#REF!	#REF!	#REF!	#REF!			#REF!	#REF!	#REF!		75	#REF!	#REF!	#REF!	#REF!	#REF!	#REF!	#REF!	#REF!			#REF!	#REF!	#REF!		75	#REF!	#REF!	#REF!	#REF!		#REF!	#REF!				#REF!	#REF!	#REF!		75	#REF!	#REF!	#REF!	#REF!
90	#REF!	#REF!	#REF!	#REF!	#REF!	#REF!	#REF!	#REF!			#REF!	#REF!	#REF!		90	#REF!	#REF!	#REF!	#REF!	#REF!	#REF!	#REF!	#REF!			#REF!	#REF!	#REF!		90	#REF!	#REF!	#REF!	#REF!		#REF!	#REF!				#REF!	#REF!	#REF!		90	#REF!	#REF!	#REF!	#REF!
105	#REF!	#REF!	#REF!	#REF!	#REF!	#REF!	#REF!	#REF!			#REF!	#REF!	#REF!		105	#REF!	#REF!	#REF!	#REF!	#REF!	#REF!	#REF!	#REF!			#REF!	#REF!	#REF!		105	#REF!	#REF!	#REF!	#REF!		#REF!	#REF!				#REF!	#REF!	#REF!		105	#REF!	#REF!	#REF!	#REF!
120	#REF!	#REF!	#REF!	#REF!	#REF!	#REF!	#REF!	#REF!			#REF!	#REF!	#REF!		120	#REF!	#REF!	#REF!	#REF!	#REF!	#REF!	#REF!	#REF!			#REF!	#REF!	#REF!		120	#REF!	#REF!	#REF!	#REF!		#REF!	#REF!				#REF!	#REF!	#REF!		120	#REF!	#REF!	#REF!	#REF!
ΔLF nu															ΔLF nu															ΔLF nu															ΔLF nu
Time	Rat 1	Rat 2	Rat 3	Rat 4	Rat 5	Rat 6	Rat 7	Rat 8			Mean	SEM	STDEV		Time	Rat 1	Rat 2	Rat 3	Rat 4	Rat 5	Rat 6	Rat 7	Rat 8			Mean	SEM	STDEV		Time	Rat 1	Rat 2	Rat 3	Rat 4		Rat 6	Rat 7				Mean	SEM	STDEV		Time	Rat 1	Rat 2	Rat 3	Rat 4
0	#REF!	#REF!	#REF!	#REF!	#REF!	#REF!	#REF!	#REF!			#REF!	#REF!	#REF!		0	#REF!	#REF!	#REF!	#REF!	#REF!	#REF!	#REF!	#REF!			#REF!	#REF!	#REF!		0	#REF!	#REF!	#REF!	#REF!		#REF!	#REF!				#REF!	#REF!	#REF!		0	#REF!	#REF!	#REF!	#REF!
15	#REF!	#REF!	#REF!	#REF!	#REF!	#REF!	#REF!	#REF!			#REF!	#REF!	#REF!		15	#REF!	#REF!	#REF!	#REF!	#REF!	#REF!	#REF!	#REF!			#REF!	#REF!	#REF!		15	#REF!	#REF!	#REF!	#REF!		#REF!	#REF!				#REF!	#REF!	#REF!		15	#REF!	#REF!	#REF!	#REF!
30	#REF!	#REF!	#REF!	#REF!	#REF!	#REF!	#REF!	#REF!			#REF!	#REF!	#REF!		30	#REF!	#REF!	#REF!	#REF!	#REF!	#REF!	#REF!	#REF!			#REF!	#REF!	#REF!		30	#REF!	#REF!	#REF!	#REF!		#REF!	#REF!				#REF!	#REF!	#REF!		30	#REF!	#REF!	#REF!	#REF!
45	#REF!	#REF!	#REF!	#REF!	#REF!	#REF!	#REF!	#REF!			#REF!	#REF!	#REF!		45	#REF!	#REF!	#REF!	#REF!	#REF!	#REF!	#REF!	#REF!			#REF!	#REF!	#REF!		45	#REF!	#REF!	#REF!	#REF!		#REF!	#REF!				#REF!	#REF!	#REF!		45	#REF!	#REF!	#REF!	#REF!
60	#REF!	#REF!	#REF!	#REF!	#REF!	#REF!	#REF!	#REF!			#REF!	#REF!	#REF!		60	#REF!	#REF!	#REF!	#REF!	#REF!	#REF!	#REF!	#REF!			#REF!	#REF!	#REF!		60	#REF!	#REF!	#REF!	#REF!		#REF!	#REF!				#REF!	#REF!	#REF!		60	#REF!	#REF!	#REF!	#REF!
75	#REF!	#REF!	#REF!	#REF!	#REF!	#REF!	#REF!	#REF!			#REF!	#REF!	#REF!		75	#REF!	#REF!	#REF!	#REF!	#REF!	#REF!	#REF!	#REF!			#REF!	#REF!	#REF!		75	#REF!	#REF!	#REF!	#REF!		#REF!	#REF!				#REF!	#REF!	#REF!		75	#REF!	#REF!	#REF!	#REF!
90	#REF!	#REF!	#REF!	#REF!	#REF!	#REF!	#REF!	#REF!			#REF!	#REF!	#REF!		90	#REF!	#REF!	#REF!	#REF!	#REF!	#REF!	#REF!	#REF!			#REF!	#REF!	#REF!		90	#REF!	#REF!	#REF!	#REF!		#REF!	#REF!				#REF!	#REF!	#REF!		90	#REF!	#REF!	#REF!	#REF!
105	#REF!	#REF!	#REF!	#REF!	#REF!	#REF!	#REF!	#REF!			#REF!	#REF!	#REF!		105	#REF!	#REF!	#REF!	#REF!	#REF!	#REF!	#REF!	#REF!			#REF!	#REF!	#REF!		105	#REF!	#REF!	#REF!	#REF!		#REF!	#REF!				#REF!	#REF!	#REF!		105	#REF!	#REF!	#REF!	#REF!
120	#REF!	#REF!	#REF!	#REF!	#REF!	#REF!	#REF!	#REF!			#REF!	#REF!	#REF!		120	#REF!	#REF!	#REF!	#REF!	#REF!	#REF!	#REF!	#REF!			#REF!	#REF!	#REF!		120	#REF!	#REF!	#REF!	#REF!		#REF!	#REF!				#REF!	#REF!	#REF!		120	#REF!	#REF!	#REF!	#REF!
ΔHFnu															ΔHFnu															ΔHFnu															ΔHFnu
Time	Rat 1	Rat 2	Rat 3	Rat 4	Rat 5	Rat 6	Rat 7	Rat 8			Mean	SEM	STDEV		Time	Rat 1	Rat 2	Rat 3	Rat 4	Rat 5	Rat 6	Rat 7	Rat 8			Mean	SEM	STDEV		Time	Rat 1	Rat 2	Rat 3	Rat 4		Rat 6	Rat 7				Mean	SEM	STDEV		Time	Rat 1	Rat 2	Rat 3	Rat 4
0	#REF!	#REF!	#REF!	#REF!	#REF!	#REF!	#REF!	#REF!			#REF!	#REF!	#REF!		0	#REF!	#REF!	#REF!	#REF!	#REF!	#REF!	#REF!	#REF!			#REF!	#REF!	#REF!		0	#REF!	#REF!	#REF!	#REF!		#REF!	#REF!				#REF!	#REF!	#REF!		0	#REF!	#REF!	#REF!	#REF!
15	#REF!	#REF!	#REF!	#REF!	#REF!	#REF!	#REF!	#REF!			#REF!	#REF!	#REF!		15	#REF!	#REF!	#REF!	#REF!	#REF!	#REF!	#REF!	#REF!			#REF!	#REF!	#REF!		15	#REF!	#REF!	#REF!	#REF!		#REF!	#REF!				#REF!	#REF!	#REF!		15	#REF!	#REF!	#REF!	#REF!
30	#REF!	#REF!	#REF!	#REF!	#REF!	#REF!	#REF!	#REF!			#REF!	#REF!	#REF!		30	#REF!	#REF!	#REF!	#REF!	#REF!	#REF!	#REF!	#REF!			#REF!	#REF!	#REF!		30	#REF!	#REF!	#REF!	#REF!		#REF!	#REF!				#REF!	#REF!	#REF!		30	#REF!	#REF!	#REF!	#REF!
45	#REF!	#REF!	#REF!	#REF!	#REF!	#REF!	#REF!	#REF!			#REF!	#REF!	#REF!		45	#REF!	#REF!	#REF!	#REF!	#REF!	#REF!	#REF!	#REF!			#REF!	#REF!	#REF!		45	#REF!	#REF!	#REF!	#REF!		#REF!	#REF!				#REF!	#REF!	#REF!		45	#REF!	#REF!	#REF!	#REF!
60	#REF!	#REF!	#REF!	#REF!	#REF!	#REF!	#REF!	#REF!			#REF!	#REF!	#REF!		60	#REF!	#REF!	#REF!	#REF!	#REF!	#REF!	#REF!	#REF!			#REF!	#REF!	#REF!		60	#REF!	#REF!	#REF!	#REF!		#REF!	#REF!				#REF!	#REF!	#REF!		60	#REF!	#REF!	#REF!	#REF!
75	#REF!	#REF!	#REF!	#REF!	#REF!	#REF!	#REF!	#REF!			#REF!	#REF!	#REF!		75	#REF!	#REF!	#REF!	#REF!	#REF!	#REF!	#REF!	#REF!			#REF!	#REF!	#REF!		75	#REF!	#REF!	#REF!	#REF!		#REF!	#REF!				#REF!	#REF!	#REF!		75	#REF!	#REF!	#REF!	#REF!
90	#REF!	#REF!	#REF!	#REF!	#REF!	#REF!	#REF!	#REF!			#REF!	#REF!	#REF!		90	#REF!	#REF!	#REF!	#REF!	#REF!	#REF!	#REF!	#REF!			#REF!	#REF!	#REF!		90	#REF!	#REF!	#REF!	#REF!		#REF!	#REF!				#REF!	#REF!	#REF!		90	#REF!	#REF!	#REF!	#REF!
105	#REF!	#REF!	#REF!	#REF!	#REF!	#REF!	#REF!	#REF!			#REF!	#REF!	#REF!		105	#REF!	#REF!	#REF!	#REF!	#REF!	#REF!	#REF!	#REF!			#REF!	#REF!	#REF!		105	#REF!	#REF!	#REF!	#REF!		#REF!	#REF!				#REF!	#REF!	#REF!		105	#REF!	#REF!	#REF!	#REF!
120	#REF!	#REF!	#REF!	#REF!	#REF!	#REF!	#REF!	#REF!			#REF!	#REF!	#REF!		120	#REF!	#REF!	#REF!	#REF!	#REF!	#REF!	#REF!	#REF!			#REF!	#REF!	#REF!		120	#REF!	#REF!	#REF!	#REF!		#REF!	#REF!				#REF!	#REF!	#REF!		120	#REF!	#REF!	#REF!	#REF!
ΔLF/HF ratio															ΔLF/HF ratio															ΔLF/HF ratio															ΔLF/HF ratio
Time	Rat 1	Rat 2	Rat 3	Rat 4	Rat 5	Rat 6	Rat 7	Rat 8			Mean	SEM	STDEV		Time	Rat 1	Rat 2	Rat 3	Rat 4	Rat 5	Rat 6	Rat 7	Rat 8			Mean	SEM	STDEV		Time	Rat 1	Rat 2	Rat 3	Rat 4		Rat 6	Rat 7				Mean	SEM	STDEV		Time	Rat 1	Rat 2	Rat 3	Rat 4
0	#REF!	#REF!	#REF!	#REF!	#REF!	#REF!	#REF!	#REF!			#REF!	#REF!	#REF!		0	#REF!	#REF!	#REF!	#REF!	#REF!	#REF!	#REF!	#REF!			#REF!	#REF!	#REF!		0	#REF!	#REF!	#REF!	#REF!		#REF!	#REF!				#REF!	#REF!	#REF!		0	#REF!	#REF!	#REF!	#REF!
15	#REF!	#REF!	#REF!	#REF!	#REF!	#REF!	#REF!	#REF!			#REF!	#REF!	#REF!		15	#REF!	#REF!	#REF!	#REF!	#REF!	#REF!	#REF!	#REF!			#REF!	#REF!	#REF!		15	#REF!	#REF!	#REF!	#REF!		#REF!	#REF!				#REF!	#REF!	#REF!		15	#REF!	#REF!	#REF!	#REF!
30	#REF!	#REF!	#REF!	#REF!	#REF!	#REF!	#REF!	#REF!			#REF!	#REF!	#REF!		30	#REF!	#REF!	#REF!	#REF!	#REF!	#REF!	#REF!	#REF!			#REF!	#REF!	#REF!		30	#REF!	#REF!	#REF!	#REF!		#REF!	#REF!				#REF!	#REF!	#REF!		30	#REF!	#REF!	#REF!	#REF!
45	#REF!	#REF!	#REF!	#REF!	#REF!	#REF!	#REF!	#REF!			#REF!	#REF!	#REF!		45	#REF!	#REF!	#REF!	#REF!	#REF!	#REF!	#REF!	#REF!			#REF!	#REF!	#REF!		45	#REF!	#REF!	#REF!	#REF!		#REF!	#REF!				#REF!	#REF!	#REF!		45	#REF!	#REF!	#REF!	#REF!
60	#REF!	#REF!	#REF!	#REF!	#REF!	#REF!	#REF!	#REF!			#REF!	#REF!	#REF!		60	#REF!	#REF!	#REF!	#REF!	#REF!	#REF!	#REF!	#REF!			#REF!	#REF!	#REF!		60	#REF!	#REF!	#REF!	#REF!		#REF!	#REF!				#REF!	#REF!	#REF!		60	#REF!	#REF!	#REF!	#REF!
75	#REF!	#REF!	#REF!	#REF!	#REF!	#REF!	#REF!	#REF!			#REF!	#REF!	#REF!		75	#REF!	#REF!	#REF!	#REF!	#REF!	#REF!	#REF!	#REF!			#REF!	#REF!	#REF!		75	#REF!	#REF!	#REF!	#REF!		#REF!	#REF!				#REF!	#REF!	#REF!		75	#REF!	#REF!	#REF!	#REF!
90	#REF!	#REF!	#REF!	#REF!	#REF!	#REF!	#REF!	#REF!			#REF!	#REF!	#REF!		90	#REF!	#REF!	#REF!	#REF!	#REF!	#REF!	#REF!	#REF!			#REF!	#REF!	#REF!		90	#REF!	#REF!	#REF!	#REF!		#REF!	#REF!				#REF!	#REF!	#REF!		90	#REF!	#REF!	#REF!	#REF!
105	#REF!	#REF!	#REF!	#REF!	#REF!	#REF!	#REF!	#REF!			#REF!	#REF!	#REF!		105	#REF!	#REF!	#REF!	#REF!	#REF!	#REF!	#REF!	#REF!			#REF!	#REF!	#REF!		105	#REF!	#REF!	#REF!	#REF!		#REF!	#REF!				#REF!	#REF!	#REF!		105	#REF!	#REF!	#REF!	#REF!
120	#REF!	#REF!	#REF!	#REF!	#REF!	#REF!	#REF!	#REF!			#REF!	#REF!	#REF!		120	#REF!	#REF!	#REF!	#REF!	#REF!	#REF!	#REF!	#REF!			#REF!	#REF!	#REF!		120	#REF!	#REF!	#REF!	#REF!		#REF!	#REF!				#REF!	#REF!	#REF!		120	#REF!	#REF!	#REF!	#REF!
[truncated: 43 more columns]

## Sheet: Collective HRV
Δ SDNN
Time	Saline CLP			Sham Saline			MS10 CLP			MS10 Sham			MS3 CLP			MS3 Sham			MS 10 Naloxone
	Mean	SEM	STDEV	Mean	SEM	STDEV	Mean	SEM	STDEV	Mean	SEM	STDEV	Mean	SEM	STDEV	Mean	SEM	STDEV	Mean	SEM	STDEV
0	#REF!	#REF!	#REF!	#REF!	#REF!	#REF!	#REF!	#REF!	#REF!	#REF!	#REF!	#REF!	#REF!	#REF!	#REF!	#REF!	#REF!	#REF!	0	0	0
15	#REF!	#REF!	#REF!	#REF!	#REF!	#REF!	#REF!	#REF!	#REF!	#REF!	#REF!	#REF!	#REF!	#REF!	#REF!	#REF!	#REF!	#REF!	-0.4363	0.15668	0.47004
30	#REF!	#REF!	#REF!	#REF!	#REF!	#REF!	#REF!	#REF!	#REF!	#REF!	#REF!	#REF!	#REF!	#REF!	#REF!	#REF!	#REF!	#REF!	-0.5592	0.136164	0.408491
45	#REF!	#REF!	#REF!	#REF!	#REF!	#REF!	#REF!	#REF!	#REF!	#REF!	#REF!	#REF!	#REF!	#REF!	#REF!	#REF!	#REF!	#REF!	-0.703311	0.166526	0.499579
60	#REF!	#REF!	#REF!	#REF!	#REF!	#REF!	#REF!	#REF!	#REF!	#REF!	#REF!	#REF!	#REF!	#REF!	#REF!	#REF!	#REF!	#REF!	-0.796078	0.195843	0.58753
75	#REF!	#REF!	#REF!	#REF!	#REF!	#REF!	#REF!	#REF!	#REF!	#REF!	#REF!	#REF!	#REF!	#REF!	#REF!	#REF!	#REF!	#REF!	-0.788078	0.162382	0.487145
90	#REF!	#REF!	#REF!	#REF!	#REF!	#REF!	#REF!	#REF!	#REF!	#REF!	#REF!	#REF!	#REF!	#REF!	#REF!	#REF!	#REF!	#REF!	-0.524022	0.147611	0.442834
105	#REF!	#REF!	#REF!	#REF!	#REF!	#REF!	#REF!	#REF!	#REF!	#REF!	#REF!	#REF!	#REF!	#REF!	#REF!	#REF!	#REF!	#REF!	-0.539067	0.1868	0.5604
120	#REF!	#REF!	#REF!	#REF!	#REF!	#REF!	#REF!	#REF!	#REF!	#REF!	#REF!	#REF!	#REF!	#REF!	#REF!	#REF!	#REF!	#REF!	-0.502456	0.193887	0.58166
Δ RMSSD
Time	Saline CLP			Sham Saline			MS10 CLP			MS10 Sham			MS3 CLP			MS3 Sham			MS 10 Naloxone
	Mean	SEM	STDEV	Mean	SEM	STDEV	Mean	SEM	STDEV	Mean	SEM	STDEV	Mean	SEM	STDEV	Mean	SEM	STDEV	Mean	SEM	STDEV
0	#REF!	#REF!	#REF!	#REF!	#REF!	#REF!	#REF!	#REF!	#REF!	#REF!	#REF!	#REF!	#REF!	#REF!	#REF!	#REF!	#REF!	#REF!	0	0	0
15	#REF!	#REF!	#REF!	#REF!	#REF!	#REF!	#REF!	#REF!	#REF!	#REF!	#REF!	#REF!	#REF!	#REF!	#REF!	#REF!	#REF!	#REF!	0.0514556	0.23483	0.704491
30	#REF!	#REF!	#REF!	#REF!	#REF!	#REF!	#REF!	#REF!	#REF!	#REF!	#REF!	#REF!	#REF!	#REF!	#REF!	#REF!	#REF!	#REF!	-0.444044	0.219694	0.659081
45	#REF!	#REF!	#REF!	#REF!	#REF!	#REF!	#REF!	#REF!	#REF!	#REF!	#REF!	#REF!	#REF!	#REF!	#REF!	#REF!	#REF!	#REF!	-0.695733	0.240228	0.720684
60	#REF!	#REF!	#REF!	#REF!	#REF!	#REF!	#REF!	#REF!	#REF!	#REF!	#REF!	#REF!	#REF!	#REF!	#REF!	#REF!	#REF!	#REF!	-0.759733	0.159194	0.477583
75	#REF!	#REF!	#REF!	#REF!	#REF!	#REF!	#REF!	#REF!	#REF!	#REF!	#REF!	#REF!	#REF!	#REF!	#REF!	#REF!	#REF!	#REF!	-0.865967	0.170509	0.511527
90	#REF!	#REF!	#REF!	#REF!	#REF!	#REF!	#REF!	#REF!	#REF!	#REF!	#REF!	#REF!	#REF!	#REF!	#REF!	#REF!	#REF!	#REF!	-0.5677	0.216222	0.648665
105	#REF!	#REF!	#REF!	#REF!	#REF!	#REF!	#REF!	#REF!	#REF!	#REF!	#REF!	#REF!	#REF!	#REF!	#REF!	#REF!	#REF!	#REF!	-0.409244	0.31493	0.944789
120	#REF!	#REF!	#REF!	#REF!	#REF!	#REF!	#REF!	#REF!	#REF!	#REF!	#REF!	#REF!	#REF!	#REF!	#REF!	#REF!	#REF!	#REF!	-0.555122	0.359815	1.07945
Δ RANGE
Time	Saline CLP			Sham Saline			MS10 CLP			MS10 Sham			MS3 CLP			MS3 Sham			MS 10 Naloxone
	Mean	SEM	STDEV	Mean	SEM	STDEV	Mean	SEM	STDEV	Mean	SEM	STDEV	Mean	SEM	STDEV	Mean	SEM	STDEV	Mean	SEM	STDEV
0	#REF!	#REF!	#REF!	#REF!	#REF!	#REF!	#REF!	#REF!	#REF!	#REF!	#REF!	#REF!	#REF!	#REF!	#REF!	#REF!	#REF!	#REF!	0	0	0
15	#REF!	#REF!	#REF!	#REF!	#REF!	#REF!	#REF!	#REF!	#REF!	#REF!	#REF!	#REF!	#REF!	#REF!	#REF!	#REF!	#REF!	#REF!	0.00685556	1.74627	5.23882
30	#REF!	#REF!	#REF!	#REF!	#REF!	#REF!	#REF!	#REF!	#REF!	#REF!	#REF!	#REF!	#REF!	#REF!	#REF!	#REF!	#REF!	#REF!	-1.3994	1.35009	4.05028
45	#REF!	#REF!	#REF!	#REF!	#REF!	#REF!	#REF!	#REF!	#REF!	#REF!	#REF!	#REF!	#REF!	#REF!	#REF!	#REF!	#REF!	#REF!	-0.129889	2.3375	7.0125
60	#REF!	#REF!	#REF!	#REF!	#REF!	#REF!	#REF!	#REF!	#REF!	#REF!	#REF!	#REF!	#REF!	#REF!	#REF!	#REF!	#REF!	#REF!	-2.1855	1.46274	4.38823
75	#REF!	#REF!	#REF!	#REF!	#REF!	#REF!	#REF!	#REF!	#REF!	#REF!	#REF!	#REF!	#REF!	#REF!	#REF!	#REF!	#REF!	#REF!	-2.07392	1.96547	5.89642
90	#REF!	#REF!	#REF!	#REF!	#REF!	#REF!	#REF!	#REF!	#REF!	#REF!	#REF!	#REF!	#REF!	#REF!	#REF!	#REF!	#REF!	#REF!	-1.03289	1.33407	4.00222
105	#REF!	#REF!	#REF!	#REF!	#REF!	#REF!	#REF!	#REF!	#REF!	#REF!	#REF!	#REF!	#REF!	#REF!	#REF!	#REF!	#REF!	#REF!	1.12002	1.07039	3.21118
120	#REF!	#REF!	#REF!	#REF!	#REF!	#REF!	#REF!	#REF!	#REF!	#REF!	#REF!	#REF!	#REF!	#REF!	#REF!	#REF!	#REF!	#REF!	-0.112111	2.0924	6.2772
Δ HR
Time	Saline CLP			Sham Saline			MS10 CLP			MS10 Sham			MS3 CLP			MS3 Sham			MS 10 Naloxone
	Mean	SEM	STDEV	Mean	SEM	STDEV	Mean	SEM	STDEV	Mean	SEM	STDEV	Mean	SEM	STDEV	Mean	SEM	STDEV	Mean	SEM	STDEV
0	#REF!	#REF!	#REF!	#REF!	#REF!	#REF!	#REF!	#REF!	#REF!	#REF!	#REF!	#REF!	#REF!	#REF!	#REF!	#REF!	#REF!	#REF!	0	0	0
15	#REF!	#REF!	#REF!	#REF!	#REF!	#REF!	#REF!	#REF!	#REF!	#REF!	#REF!	#REF!	#REF!	#REF!	#REF!	#REF!	#REF!	#REF!	-15.8019	6.56806	19.7042
30	#REF!	#REF!	#REF!	#REF!	#REF!	#REF!	#REF!	#REF!	#REF!	#REF!	#REF!	#REF!	#REF!	#REF!	#REF!	#REF!	#REF!	#REF!	-28.0802	5.8649	17.5947
45	#REF!	#REF!	#REF!	#REF!	#REF!	#REF!	#REF!	#REF!	#REF!	#REF!	#REF!	#REF!	#REF!	#REF!	#REF!	#REF!	#REF!	#REF!	-19.2963	6.31904	18.9571
60	#REF!	#REF!	#REF!	#REF!	#REF!	#REF!	#REF!	#REF!	#REF!	#REF!	#REF!	#REF!	#REF!	#REF!	#REF!	#REF!	#REF!	#REF!	-8.16327	8.89674	26.6902
75	#REF!	#REF!	#REF!	#REF!	#REF!	#REF!	#REF!	#REF!	#REF!	#REF!	#REF!	#REF!	#REF!	#REF!	#REF!	#REF!	#REF!	#REF!	-15.993	9.46771	28.4031
90	#REF!	#REF!	#REF!	#REF!	#REF!	#REF!	#REF!	#REF!	#REF!	#REF!	#REF!	#REF!	#REF!	#REF!	#REF!	#REF!	#REF!	#REF!	-5.56581	15.5004	46.5011
105	#REF!	#REF!	#REF!	#REF!	#REF!	#REF!	#REF!	#REF!	#REF!	#REF!	#REF!	#REF!	#REF!	#REF!	#REF!	#REF!	#REF!	#REF!	-20.1664	13.7472	41.2415
120	#REF!	#REF!	#REF!	#REF!	#REF!	#REF!	#REF!	#REF!	#REF!	#REF!	#REF!	#REF!	#REF!	#REF!	#REF!	#REF!	#REF!	#REF!	-12.623	15.0502	45.1507
Δ TOTAL POWER
Time	Saline CLP			Sham Saline			MS10 CLP			MS10 Sham			MS3 CLP			MS3 Sham			MS 10 Naloxone
	Mean	SEM	STDEV	Mean	SEM	STDEV	Mean	SEM	STDEV	Mean	SEM	STDEV	Mean	SEM	STDEV	Mean	SEM	STDEV	Mean	SEM	STDEV
0	#REF!	#REF!	#REF!	#REF!	#REF!	#REF!	#REF!	#REF!	#REF!	#REF!	#REF!	#REF!	#REF!	#REF!	#REF!	#REF!	#REF!	#REF!	0	0	0
15	#REF!	#REF!	#REF!	#REF!	#REF!	#REF!	#REF!	#REF!	#REF!	#REF!	#REF!	#REF!	#REF!	#REF!	#REF!	#REF!	#REF!	#REF!	-2.1534	0.805689	2.41707
30	#REF!	#REF!	#REF!	#REF!	#REF!	#REF!	#REF!	#REF!	#REF!	#REF!	#REF!	#REF!	#REF!	#REF!	#REF!	#REF!	#REF!	#REF!	-2.86678	0.752902	2.25871
45	#REF!	#REF!	#REF!	#REF!	#REF!	#REF!	#REF!	#REF!	#REF!	#REF!	#REF!	#REF!	#REF!	#REF!	#REF!	#REF!	#REF!	#REF!	-2.76534	0.99735	2.99205
60	#REF!	#REF!	#REF!	#REF!	#REF!	#REF!	#REF!	#REF!	#REF!	#REF!	#REF!	#REF!	#REF!	#REF!	#REF!	#REF!	#REF!	#REF!	-3.59909	1.05722	3.17165
75	#REF!	#REF!	#REF!	#REF!	#REF!	#REF!	#REF!	#REF!	#REF!	#REF!	#REF!	#REF!	#REF!	#REF!	#REF!	#REF!	#REF!	#REF!	-2.94228	0.822124	2.46637
90	#REF!	#REF!	#REF!	#REF!	#REF!	#REF!	#REF!	#REF!	#REF!	#REF!	#REF!	#REF!	#REF!	#REF!	#REF!	#REF!	#REF!	#REF!	-1.97403	1.03804	3.11412
105	#REF!	#REF!	#REF!	#REF!	#REF!	#REF!	#REF!	#REF!	#REF!	#REF!	#REF!	#REF!	#REF!	#REF!	#REF!	#REF!	#REF!	#REF!	-2.78816	0.679157	2.03747
120	#REF!	#REF!	#REF!	#REF!	#REF!	#REF!	#REF!	#REF!	#REF!	#REF!	#REF!	#REF!	#REF!	#REF!	#REF!	#REF!	#REF!	#REF!	-2.49461	0.886778	2.66033
Δ VLF
Time	Saline CLP			Sham Saline			MS10 CLP			MS10 Sham			MS3 CLP			MS3 Sham			MS 10 Naloxone
	Mean	SEM	STDEV	Mean	SEM	STDEV	Mean	SEM	STDEV	Mean	SEM	STDEV	Mean	SEM	STDEV	Mean	SEM	STDEV	Mean	SEM	STDEV
0	#REF!	#REF!	#REF!	#REF!	#REF!	#REF!	#REF!	#REF!	#REF!	#REF!	#REF!	#REF!	#REF!	#REF!	#REF!	#REF!	#REF!	#REF!	0	0	0
15	#REF!	#REF!	#REF!	#REF!	#REF!	#REF!	#REF!	#REF!	#REF!	#REF!	#REF!	#REF!	#REF!	#REF!	#REF!	#REF!	#REF!	#REF!	-1.70964	0.823483	2.47045
30	#REF!	#REF!	#REF!	#REF!	#REF!	#REF!	#REF!	#REF!	#REF!	#REF!	#REF!	#REF!	#REF!	#REF!	#REF!	#REF!	#REF!	#REF!	-1.61771	0.684193	2.05258
45	#REF!	#REF!	#REF!	#REF!	#REF!	#REF!	#REF!	#REF!	#REF!	#REF!	#REF!	#REF!	#REF!	#REF!	#REF!	#REF!	#REF!	#REF!	-1.00124	1.0045	3.01351
60	#REF!	#REF!	#REF!	#REF!	#REF!	#REF!	#REF!	#REF!	#REF!	#REF!	#REF!	#REF!	#REF!	#REF!	#REF!	#REF!	#REF!	#REF!	-2.0536	0.932337	2.79701
75	#REF!	#REF!	#REF!	#REF!	#REF!	#REF!	#REF!	#REF!	#REF!	#REF!	#REF!	#REF!	#REF!	#REF!	#REF!	#REF!	#REF!	#REF!	-0.973522	0.690526	2.07158
90	#REF!	#REF!	#REF!	#REF!	#REF!	#REF!	#REF!	#REF!	#REF!	#REF!	#REF!	#REF!	#REF!	#REF!	#REF!	#REF!	#REF!	#REF!	-0.4659	0.752332	2.257
105	#REF!	#REF!	#REF!	#REF!	#REF!	#REF!	#REF!	#REF!	#REF!	#REF!	#REF!	#REF!	#REF!	#REF!	#REF!	#REF!	#REF!	#REF!	-1.26142	0.461489	1.38447
120	#REF!	#REF!	#REF!	#REF!	#REF!	#REF!	#REF!	#REF!	#REF!	#REF!	#REF!	#REF!	#REF!	#REF!	#REF!	#REF!	#REF!	#REF!	-0.744489	0.844076	2.53223
Δ LF ms2
Time	Saline CLP			Sham Saline			MS10 CLP			MS10 Sham			MS3 CLP			MS3 Sham			MS 10 Naloxone
	Mean	SEM	STDEV	Mean	SEM	STDEV	Mean	SEM	STDEV	Mean	SEM	STDEV	Mean	SEM	STDEV	Mean	SEM	STDEV	Mean	SEM	STDEV
0	#REF!	#REF!	#REF!	#REF!	#REF!	#REF!	#REF!	#REF!	#REF!	#REF!	#REF!	#REF!	#REF!	#REF!	#REF!	#REF!	#REF!	#REF!	0	0	0
15	#REF!	#REF!	#REF!	#REF!	#REF!	#REF!	#REF!	#REF!	#REF!	#REF!	#REF!	#REF!	#REF!	#REF!	#REF!	#REF!	#REF!	#REF!	-0.381656	0.309457	0.928372
30	#REF!	#REF!	#REF!	#REF!	#REF!	#REF!	#REF!	#REF!	#REF!	#REF!	#REF!	#REF!	#REF!	#REF!	#REF!	#REF!	#REF!	#REF!	-0.336089	0.216886	0.650657
45	#REF!	#REF!	#REF!	#REF!	#REF!	#REF!	#REF!	#REF!	#REF!	#REF!	#REF!	#REF!	#REF!	#REF!	#REF!	#REF!	#REF!	#REF!	-0.475911	0.330455	0.991364
60	#REF!	#REF!	#REF!	#REF!	#REF!	#REF!	#REF!	#REF!	#REF!	#REF!	#REF!	#REF!	#REF!	#REF!	#REF!	#REF!	#REF!	#REF!	-0.375067	0.307022	0.921067
75	#REF!	#REF!	#REF!	#REF!	#REF!	#REF!	#REF!	#REF!	#REF!	#REF!	#REF!	#REF!	#REF!	#REF!	#REF!	#REF!	#REF!	#REF!	-0.450222	0.324277	0.97283
90	#REF!	#REF!	#REF!	#REF!	#REF!	#REF!	#REF!	#REF!	#REF!	#REF!	#REF!	#REF!	#REF!	#REF!	#REF!	#REF!	#REF!	#REF!	-0.370656	0.367706	1.10312
105	#REF!	#REF!	#REF!	#REF!	#REF!	#REF!	#REF!	#REF!	#REF!	#REF!	#REF!	#REF!	#REF!	#REF!	#REF!	#REF!	#REF!	#REF!	-0.340211	0.370817	1.11245
120	#REF!	#REF!	#REF!	#REF!	#REF!	#REF!	#REF!	#REF!	#REF!	#REF!	#REF!	#REF!	#REF!	#REF!	#REF!	#REF!	#REF!	#REF!	-0.384244	0.362582	1.08775
Δ HFms2
Time	Saline CLP			Sham Saline			MS10 CLP			MS10 Sham			MS3 CLP			MS3 Sham			MS 10 Naloxone
	Mean	SEM	STDEV	Mean	SEM	STDEV	Mean	SEM	STDEV	Mean	SEM	STDEV	Mean	SEM	STDEV	Mean	SEM	STDEV	Mean	SEM	STDEV
0	#REF!	#REF!	#REF!	#REF!	#REF!	#REF!	#REF!	#REF!	#REF!	#REF!	#REF!	#REF!	#REF!	#REF!	#REF!	#REF!	#REF!	#REF!	0	0	0
15	#REF!	#REF!	#REF!	#REF!	#REF!	#REF!	#REF!	#REF!	#REF!	#REF!	#REF!	#REF!	#REF!	#REF!	#REF!	#REF!	#REF!	#REF!	-0.123522	0.5828	1.7484
30	#REF!	#REF!	#REF!	#REF!	#REF!	#REF!	#REF!	#REF!	#REF!	#REF!	#REF!	#REF!	#REF!	#REF!	#REF!	#REF!	#REF!	#REF!	-0.804067	0.428448	1.28534
45	#REF!	#REF!	#REF!	#REF!	#REF!	#REF!	#REF!	#REF!	#REF!	#REF!	#REF!	#REF!	#REF!	#REF!	#REF!	#REF!	#REF!	#REF!	-1.22718	0.48295	1.44885
60	#REF!	#REF!	#REF!	#REF!	#REF!	#REF!	#REF!	#REF!	#REF!	#REF!	#REF!	#REF!	#REF!	#REF!	#REF!	#REF!	#REF!	#REF!	-1.13748	0.345922	1.03777
75	#REF!	#REF!	#REF!	#REF!	#REF!	#REF!	#REF!	#REF!	#REF!	#REF!	#REF!	#REF!	#REF!	#REF!	#REF!	#REF!	#REF!	#REF!	-1.39466	0.343021	1.02906
90	#REF!	#REF!	#REF!	#REF!	#REF!	#REF!	#REF!	#REF!	#REF!	#REF!	#REF!	#REF!	#REF!	#REF!	#REF!	#REF!	#REF!	#REF!	-1.15644	0.344927	1.03478
105	#REF!	#REF!	#REF!	#REF!	#REF!	#REF!	#REF!	#REF!	#REF!	#REF!	#REF!	#REF!	#REF!	#REF!	#REF!	#REF!	#REF!	#REF!	-1.20362	0.413093	1.23928
120	#REF!	#REF!	#REF!	#REF!	#REF!	#REF!	#REF!	#REF!	#REF!	#REF!	#REF!	#REF!	#REF!	#REF!	#REF!	#REF!	#REF!	#REF!	-1.49331	0.423637	1.27091
Δ Lfnu
Time	Saline CLP			Sham Saline			MS10 CLP			MS10 Sham			MS3 CLP			MS3 Sham			MS 10 Naloxone
	Mean	SEM	STDEV	Mean	SEM	STDEV	Mean	SEM	STDEV	Mean	SEM	STDEV	Mean	SEM	STDEV	Mean	SEM	STDEV	Mean	SEM	STDEV
0	#REF!	#REF!	#REF!	#REF!	#REF!	#REF!	#REF!	#REF!	#REF!	#REF!	#REF!	#REF!	#REF!	#REF!	#REF!	#REF!	#REF!	#REF!	0	0	0
15	#REF!	#REF!	#REF!	#REF!	#REF!	#REF!	#REF!	#REF!	#REF!	#REF!	#REF!	#REF!	#REF!	#REF!	#REF!	#REF!	#REF!	#REF!	-7.02217	4.58594	13.7578
30	#REF!	#REF!	#REF!	#REF!	#REF!	#REF!	#REF!	#REF!	#REF!	#REF!	#REF!	#REF!	#REF!	#REF!	#REF!	#REF!	#REF!	#REF!	-1.66249	3.18367	9.55102
45	#REF!	#REF!	#REF!	#REF!	#REF!	#REF!	#REF!	#REF!	#REF!	#REF!	#REF!	#REF!	#REF!	#REF!	#REF!	#REF!	#REF!	#REF!	-2.09879	4.98993	14.9698
60	#REF!	#REF!	#REF!	#REF!	#REF!	#REF!	#REF!	#REF!	#REF!	#REF!	#REF!	#REF!	#REF!	#REF!	#REF!	#REF!	#REF!	#REF!	-1.49356	4.31693	12.9508
75	#REF!	#REF!	#REF!	#REF!	#REF!	#REF!	#REF!	#REF!	#REF!	#REF!	#REF!	#REF!	#REF!	#REF!	#REF!	#REF!	#REF!	#REF!	-0.951178	4.73284	14.1985
90	#REF!	#REF!	#REF!	#REF!	#REF!	#REF!	#REF!	#REF!	#REF!	#REF!	#REF!	#REF!	#REF!	#REF!	#REF!	#REF!	#REF!	#REF!	-2.20944	6.65356	19.9607
105	#REF!	#REF!	#REF!	#REF!	#REF!	#REF!	#REF!	#REF!	#REF!	#REF!	#REF!	#REF!	#REF!	#REF!	#REF!	#REF!	#REF!	#REF!	-0.336478	6.36791	19.1037
120	#REF!	#REF!	#REF!	#REF!	#REF!	#REF!	#REF!	#REF!	#REF!	#REF!	#REF!	#REF!	#REF!	#REF!	#REF!	#REF!	#REF!	#REF!	-2.15886	5.7037	17.1111
Δ Hfnu
Time	Saline CLP			Sham Saline			MS10 CLP			MS10 Sham			MS3 CLP			MS3 Sham			MS 10 Naloxone
	Mean	SEM	STDEV	Mean	SEM	STDEV	Mean	SEM	STDEV	Mean	SEM	STDEV	Mean	SEM	STDEV	Mean	SEM	STDEV	Mean	SEM	STDEV
0	#REF!	#REF!	#REF!	#REF!	#REF!	#REF!	#REF!	#REF!	#REF!	#REF!	#REF!	#REF!	#REF!	#REF!	#REF!	#REF!	#REF!	#REF!	0	0	0
15	#REF!	#REF!	#REF!	#REF!	#REF!	#REF!	#REF!	#REF!	#REF!	#REF!	#REF!	#REF!	#REF!	#REF!	#REF!	#REF!	#REF!	#REF!	5.75064	6.06562	18.1969
30	#REF!	#REF!	#REF!	#REF!	#REF!	#REF!	#REF!	#REF!	#REF!	#REF!	#REF!	#REF!	#REF!	#REF!	#REF!	#REF!	#REF!	#REF!	3.78572	4.60341	13.8102
45	#REF!	#REF!	#REF!	#REF!	#REF!	#REF!	#REF!	#REF!	#REF!	#REF!	#REF!	#REF!	#REF!	#REF!	#REF!	#REF!	#REF!	#REF!	-0.137167	8.03609	24.1083
60	#REF!	#REF!	#REF!	#REF!	#REF!	#REF!	#REF!	#REF!	#REF!	#REF!	#REF!	#REF!	#REF!	#REF!	#REF!	#REF!	#REF!	#REF!	-5.44837	7.78329	23.3499
75	#REF!	#REF!	#REF!	#REF!	#REF!	#REF!	#REF!	#REF!	#REF!	#REF!	#REF!	#REF!	#REF!	#REF!	#REF!	#REF!	#REF!	#REF!	1.45241	5.10827	15.3248
90	#REF!	#REF!	#REF!	#REF!	#REF!	#REF!	#REF!	#REF!	#REF!	#REF!	#REF!	#REF!	#REF!	#REF!	#REF!	#REF!	#REF!	#REF!	-1.65307	8.47352	25.4206
105	#REF!	#REF!	#REF!	#REF!	#REF!	#REF!	#REF!	#REF!	#REF!	#REF!	#REF!	#REF!	#REF!	#REF!	#REF!	#REF!	#REF!	#REF!	-3.08431	9.26319	27.7896
120	#REF!	#REF!	#REF!	#REF!	#REF!	#REF!	#REF!	#REF!	#REF!	#REF!	#REF!	#REF!	#REF!	#REF!	#REF!	#REF!	#REF!	#REF!	-7.15597	7.9133	23.7399
Δ LF/HF
Time	Saline CLP			Sham Saline			MS10 CLP			MS10 Sham			MS3 CLP			MS3 Sham			MS 10 Naloxone
	Mean	SEM	STDEV	Mean	SEM	STDEV	Mean	SEM	STDEV	Mean	SEM	STDEV	Mean	SEM	STDEV	Mean	SEM	STDEV	Mean	SEM	STDEV
0	#REF!	#REF!	#REF!	#REF!	#REF!	#REF!	#REF!	#REF!	#REF!	#REF!	#REF!	#REF!	#REF!	#REF!	#REF!	#REF!	#REF!	#REF!	0	0	0
15	#REF!	#REF!	#REF!	#REF!	#REF!	#REF!	#REF!	#REF!	#REF!	#REF!	#REF!	#REF!	#REF!	#REF!	#REF!	#REF!	#REF!	#REF!	-0.0528125	0.0615982	0.174226
30	#REF!	#REF!	#REF!	#REF!	#REF!	#REF!	#REF!	#REF!	#REF!	#REF!	#REF!	#REF!	#REF!	#REF!	#REF!	#REF!	#REF!	#REF!	-0.0055375	0.0652332	0.184507
45	#REF!	#REF!	#REF!	#REF!	#REF!	#REF!	#REF!	#REF!	#REF!	#REF!	#REF!	#REF!	#REF!	#REF!	#REF!	#REF!	#REF!	#REF!	0.00687143	0.0818721	0.216613
60	#REF!	#REF!	#REF!	#REF!	#REF!	#REF!	#REF!	#REF!	#REF!	#REF!	#REF!	#REF!	#REF!	#REF!	#REF!	#REF!	#REF!	#REF!	0.0131143	0.0759455	0.200933
75	#REF!	#REF!	#REF!	#REF!	#REF!	#REF!	#REF!	#REF!	#REF!	#REF!	#REF!	#REF!	#REF!	#REF!	#REF!	#REF!	#REF!	#REF!	0.0139	0.0801005	0.211926
90	#REF!	#REF!	#REF!	#REF!	#REF!	#REF!	#REF!	#REF!	#REF!	#REF!	#REF!	#REF!	#REF!	#REF!	#REF!	#REF!	#REF!	#REF!	-0.0640833	0.0656973	0.160925
105	#REF!	#REF!	#REF!	#REF!	#REF!	#REF!	#REF!	#REF!	#REF!	#REF!	#REF!	#REF!	#REF!	#REF!	#REF!	#REF!	#REF!	#REF!	-0.0407	0.0631793	0.154757
120	#REF!	#REF!	#REF!	#REF!	#REF!	#REF!	#REF!	#REF!	#REF!	#REF!	#REF!	#REF!	#REF!	#REF!	#REF!	#REF!	#REF!	#REF!	-0.0504143	0.0645305	0.170732

## Sheet: Delta HRV Eq.
ΔSDNN
Time	Rat 1	Rat 2	Rat 3	Rat 4	Rat 5	Rat 6	Rat 7	Rat 8	Rat 9	Rat 10	Mean	SEM
0	$='SHEETNAME'!B2-'SHEETNAME'!$B$2	$='SHEETNAME'!B17-'SHEETNAME'!$B$17	$='SHEETNAME'!B32-'SHEETNAME'!$B$32	$='SHEETNAME'!B47-'SHEETNAME'!$B$47	$='SHEETNAME'!B62-'SHEETNAME'!$B$62	$='SHEETNAME'!B77-'SHEETNAME'!$B$77	$='SHEETNAME'!B92-'SHEETNAME'!$B$92	$='SHEETNAME'!B107-'SHEETNAME'!$B$107	$='SHEETNAME'!B122-'SHEETNAME'!$B$122	$='SHEETNAME'!B137-'SHEETNAME'!$B$137	#DIV/0!	#DIV/0!
15	$='SHEETNAME'!B3-'SHEETNAME'!$B$2	$='SHEETNAME'!B18-'SHEETNAME'!$B$17	$='SHEETNAME'!B33-'SHEETNAME'!$B$32	$='SHEETNAME'!B48-'SHEETNAME'!$B$47	$='SHEETNAME'!B63-'SHEETNAME'!$B$62	$='SHEETNAME'!B78-'SHEETNAME'!$B$77	$='SHEETNAME'!B93-'SHEETNAME'!$B$92	$='SHEETNAME'!B108-'SHEETNAME'!$B$107	$='SHEETNAME'!B123-'SHEETNAME'!$B$122	$='SHEETNAME'!B138-'SHEETNAME'!$B$137	#DIV/0!	#DIV/0!
30	$='SHEETNAME'!B4-'SHEETNAME'!$B$2	$='SHEETNAME'!B19-'SHEETNAME'!$B$17	$='SHEETNAME'!B34-'SHEETNAME'!$B$32	$='SHEETNAME'!B49-'SHEETNAME'!$B$47	$='SHEETNAME'!B64-'SHEETNAME'!$B$62	$='SHEETNAME'!B79-'SHEETNAME'!$B$77	$='SHEETNAME'!B94-'SHEETNAME'!$B$92	$='SHEETNAME'!B109-'SHEETNAME'!$B$107	$='SHEETNAME'!B124-'SHEETNAME'!$B$122	$='SHEETNAME'!B139-'SHEETNAME'!$B$137	#DIV/0!	#DIV/0!
45	$='SHEETNAME'!B5-'SHEETNAME'!$B$2	$='SHEETNAME'!B20-'SHEETNAME'!$B$17	$='SHEETNAME'!B35-'SHEETNAME'!$B$32	$='SHEETNAME'!B50-'SHEETNAME'!$B$47	$='SHEETNAME'!B65-'SHEETNAME'!$B$62	$='SHEETNAME'!B80-'SHEETNAME'!$B$77	$='SHEETNAME'!B95-'SHEETNAME'!$B$92	$='SHEETNAME'!B110-'SHEETNAME'!$B$107	$='SHEETNAME'!B125-'SHEETNAME'!$B$122	$='SHEETNAME'!B140-'SHEETNAME'!$B$137	#DIV/0!	#DIV/0!
60	$='SHEETNAME'!B6-'SHEETNAME'!$B$2	$='SHEETNAME'!B21-'SHEETNAME'!$B$17	$='SHEETNAME'!B36-'SHEETNAME'!$B$32	$='SHEETNAME'!B51-'SHEETNAME'!$B$47	$='SHEETNAME'!B66-'SHEETNAME'!$B$62	$='SHEETNAME'!B81-'SHEETNAME'!$B$77	$='SHEETNAME'!B96-'SHEETNAME'!$B$92	$='SHEETNAME'!B111-'SHEETNAME'!$B$107	$='SHEETNAME'!B126-'SHEETNAME'!$B$122	$='SHEETNAME'!B141-'SHEETNAME'!$B$137	#DIV/0!	#DIV/0!
75	$='SHEETNAME'!B7-'SHEETNAME'!$B$2	$='SHEETNAME'!B22-'SHEETNAME'!$B$17	$='SHEETNAME'!B37-'SHEETNAME'!$B$32	$='SHEETNAME'!B52-'SHEETNAME'!$B$47	$='SHEETNAME'!B67-'SHEETNAME'!$B$62	$='SHEETNAME'!B82-'SHEETNAME'!$B$77	$='SHEETNAME'!B97-'SHEETNAME'!$B$92	$='SHEETNAME'!B112-'SHEETNAME'!$B$107	$='SHEETNAME'!B127-'SHEETNAME'!$B$122	$='SHEETNAME'!B142-'SHEETNAME'!$B$137	#DIV/0!	#DIV/0!
90	$='SHEETNAME'!B8-'SHEETNAME'!$B$2	$='SHEETNAME'!B23-'SHEETNAME'!$B$17	$='SHEETNAME'!B38-'SHEETNAME'!$B$32	$='SHEETNAME'!B53-'SHEETNAME'!$B$47	$='SHEETNAME'!B68-'SHEETNAME'!$B$62	$='SHEETNAME'!B83-'SHEETNAME'!$B$77	$='SHEETNAME'!B98-'SHEETNAME'!$B$92	$='SHEETNAME'!B113-'SHEETNAME'!$B$107	$='SHEETNAME'!B128-'SHEETNAME'!$B$122	$='SHEETNAME'!B143-'SHEETNAME'!$B$137	#DIV/0!	#DIV/0!
105	$='SHEETNAME'!B9-'SHEETNAME'!$B$2	$='SHEETNAME'!B24-'SHEETNAME'!$B$17	$='SHEETNAME'!B39-'SHEETNAME'!$B$32	$='SHEETNAME'!B54-'SHEETNAME'!$B$47	$='SHEETNAME'!B69-'SHEETNAME'!$B$62	$='SHEETNAME'!B84-'SHEETNAME'!$B$77	$='SHEETNAME'!B99-'SHEETNAME'!$B$92	$='SHEETNAME'!B114-'SHEETNAME'!$B$107	$='SHEETNAME'!B129-'SHEETNAME'!$B$122	$='SHEETNAME'!B144-'SHEETNAME'!$B$137	#DIV/0!	#DIV/0!
120	$='SHEETNAME'!B10-'SHEETNAME'!$B$2	$='SHEETNAME'!B25-'SHEETNAME'!$B$17	$='SHEETNAME'!B40-'SHEETNAME'!$B$32	$='SHEETNAME'!B55-'SHEETNAME'!$B$47	$='SHEETNAME'!B70-'SHEETNAME'!$B$62	$='SHEETNAME'!B85-'SHEETNAME'!$B$77	$='SHEETNAME'!B100-'SHEETNAME'!$B$92	$='SHEETNAME'!B115-'SHEETNAME'!$B$107	$='SHEETNAME'!B130-'SHEETNAME'!$B$122	$='SHEETNAME'!B145-'SHEETNAME'!$B$137	#DIV/0!	#DIV/0!
ΔRMSSD
Time	Rat 1	Rat 2	Rat 3	Rat 4	Rat 5	Rat 6	Rat 7	Rat 8	Rat 9	Rat 10	Mean	SEM
0	$='SHEETNAME'!C2-'SHEETNAME'!$C$2	$='SHEETNAME'!C17-'SHEETNAME'!$C$17	$='SHEETNAME'!C32-'SHEETNAME'!$C$32	$='SHEETNAME'!C47-'SHEETNAME'!$C$47	$='SHEETNAME'!C62-'SHEETNAME'!$C$62	$='SHEETNAME'!C77-'SHEETNAME'!$C$77	$='SHEETNAME'!C92-'SHEETNAME'!$C$92	$='SHEETNAME'!C107-'SHEETNAME'!$C$107	$='SHEETNAME'!C122-'SHEETNAME'!$C$122	$='SHEETNAME'!C137-'SHEETNAME'!$C$137	#DIV/0!	#DIV/0!
15	$='SHEETNAME'!C3-'SHEETNAME'!$C$2	$='SHEETNAME'!C18-'SHEETNAME'!$C$17	$='SHEETNAME'!C33-'SHEETNAME'!$C$32	$='SHEETNAME'!C48-'SHEETNAME'!$C$47	$='SHEETNAME'!C63-'SHEETNAME'!$C$62	$='SHEETNAME'!C78-'SHEETNAME'!$C$77	$='SHEETNAME'!C93-'SHEETNAME'!$C$92	$='SHEETNAME'!C108-'SHEETNAME'!$C$107	$='SHEETNAME'!C123-'SHEETNAME'!$C$122	$='SHEETNAME'!C138-'SHEETNAME'!$C$137	#DIV/0!	#DIV/0!
30	$='SHEETNAME'!C4-'SHEETNAME'!$C$2	$='SHEETNAME'!C19-'SHEETNAME'!$C$17	$='SHEETNAME'!C34-'SHEETNAME'!$C$32	$='SHEETNAME'!C49-'SHEETNAME'!$C$47	$='SHEETNAME'!C64-'SHEETNAME'!$C$62	$='SHEETNAME'!C79-'SHEETNAME'!$C$77	$='SHEETNAME'!C94-'SHEETNAME'!$C$92	$='SHEETNAME'!C109-'SHEETNAME'!$C$107	$='SHEETNAME'!C124-'SHEETNAME'!$C$122	$='SHEETNAME'!C139-'SHEETNAME'!$C$137	#DIV/0!	#DIV/0!
45	$='SHEETNAME'!C5-'SHEETNAME'!$C$2	$='SHEETNAME'!C20-'SHEETNAME'!$C$17	$='SHEETNAME'!C35-'SHEETNAME'!$C$32	$='SHEETNAME'!C50-'SHEETNAME'!$C$47	$='SHEETNAME'!C65-'SHEETNAME'!$C$62	$='SHEETNAME'!C80-'SHEETNAME'!$C$77	$='SHEETNAME'!C95-'SHEETNAME'!$C$92	$='SHEETNAME'!C110-'SHEETNAME'!$C$107	$='SHEETNAME'!C125-'SHEETNAME'!$C$122	$='SHEETNAME'!C140-'SHEETNAME'!$C$137	#DIV/0!	#DIV/0!
60	$='SHEETNAME'!C6-'SHEETNAME'!$C$2	$='SHEETNAME'!C21-'SHEETNAME'!$C$17	$='SHEETNAME'!C36-'SHEETNAME'!$C$32	$='SHEETNAME'!C51-'SHEETNAME'!$C$47	$='SHEETNAME'!C66-'SHEETNAME'!$C$62	$='SHEETNAME'!C81-'SHEETNAME'!$C$77	$='SHEETNAME'!C96-'SHEETNAME'!$C$92	$='SHEETNAME'!C111-'SHEETNAME'!$C$107	$='SHEETNAME'!C126-'SHEETNAME'!$C$122	$='SHEETNAME'!C141-'SHEETNAME'!$C$137	#DIV/0!	#DIV/0!
75	$='SHEETNAME'!C7-'SHEETNAME'!$C$2	$='SHEETNAME'!C22-'SHEETNAME'!$C$17	$='SHEETNAME'!C37-'SHEETNAME'!$C$32	$='SHEETNAME'!C52-'SHEETNAME'!$C$47	$='SHEETNAME'!C67-'SHEETNAME'!$C$62	$='SHEETNAME'!C82-'SHEETNAME'!$C$77	$='SHEETNAME'!C97-'SHEETNAME'!$C$92	$='SHEETNAME'!C112-'SHEETNAME'!$C$107	$='SHEETNAME'!C127-'SHEETNAME'!$C$122	$='SHEETNAME'!C142-'SHEETNAME'!$C$137	#DIV/0!	#DIV/0!
90	$='SHEETNAME'!C8-'SHEETNAME'!$C$2	$='SHEETNAME'!C23-'SHEETNAME'!$C$17	$='SHEETNAME'!C38-'SHEETNAME'!$C$32	$='SHEETNAME'!C53-'SHEETNAME'!$C$47	$='SHEETNAME'!C68-'SHEETNAME'!$C$62	$='SHEETNAME'!C83-'SHEETNAME'!$C$77	$='SHEETNAME'!C98-'SHEETNAME'!$C$92	$='SHEETNAME'!C113-'SHEETNAME'!$C$107	$='SHEETNAME'!C128-'SHEETNAME'!$C$122	$='SHEETNAME'!C143-'SHEETNAME'!$C$137	#DIV/0!	#DIV/0!
105	$='SHEETNAME'!C9-'SHEETNAME'!$C$2	$='SHEETNAME'!C24-'SHEETNAME'!$C$17	$='SHEETNAME'!C39-'SHEETNAME'!$C$32	$='SHEETNAME'!C54-'SHEETNAME'!$C$47	$='SHEETNAME'!C69-'SHEETNAME'!$C$62	$='SHEETNAME'!C84-'SHEETNAME'!$C$77	$='SHEETNAME'!C99-'SHEETNAME'!$C$92	$='SHEETNAME'!C114-'SHEETNAME'!$C$107	$='SHEETNAME'!C129-'SHEETNAME'!$C$122	$='SHEETNAME'!C144-'SHEETNAME'!$C$137	#DIV/0!	#DIV/0!
120	$='SHEETNAME'!C10-'SHEETNAME'!$C$2	$='SHEETNAME'!C25-'SHEETNAME'!$C$17	$='SHEETNAME'!C40-'SHEETNAME'!$C$32	$='SHEETNAME'!C55-'SHEETNAME'!$C$47	$='SHEETNAME'!C70-'SHEETNAME'!$C$62	$='SHEETNAME'!C85-'SHEETNAME'!$C$77	$='SHEETNAME'!C100-'SHEETNAME'!$C$92	$='SHEETNAME'!C115-'SHEETNAME'!$C$107	$='SHEETNAME'!C130-'SHEETNAME'!$C$122	$='SHEETNAME'!C145-'SHEETNAME'!$C$137	#DIV/0!	#DIV/0!
ΔRANGE
Time	Rat 1	Rat 2	Rat 3	Rat 4	Rat 5	Rat 6	Rat 7	Rat 8	Rat 9	Rat 10	Mean	SEM
0	$='SHEETNAME'!D2-'SHEETNAME'!$D$2	$='SHEETNAME'!D17-'SHEETNAME'!$D$17	$='SHEETNAME'!D32-'SHEETNAME'!$D$32	$='SHEETNAME'!D47-'SHEETNAME'!$D$47	$='SHEETNAME'!D62-'SHEETNAME'!$D$62	$='SHEETNAME'!D77-'SHEETNAME'!$D$77	$='SHEETNAME'!D92-'SHEETNAME'!$D$92	$='SHEETNAME'!D107-'SHEETNAME'!$D$107	$='SHEETNAME'!D122-'SHEETNAME'!$D$122	$='SHEETNAME'!D137-'SHEETNAME'!$D$137	#DIV/0!	#DIV/0!
15	$='SHEETNAME'!D3-'SHEETNAME'!$D$2	$='SHEETNAME'!D18-'SHEETNAME'!$D$17	$='SHEETNAME'!D33-'SHEETNAME'!$D$32	$='SHEETNAME'!D48-'SHEETNAME'!$D$47	$='SHEETNAME'!D63-'SHEETNAME'!$D$62	$='SHEETNAME'!D78-'SHEETNAME'!$D$77	$='SHEETNAME'!D93-'SHEETNAME'!$D$92	$='SHEETNAME'!D108-'SHEETNAME'!$D$107	$='SHEETNAME'!D123-'SHEETNAME'!$D$122	$='SHEETNAME'!D138-'SHEETNAME'!$D$137	#DIV/0!	#DIV/0!
30	$='SHEETNAME'!D4-'SHEETNAME'!$D$2	$='SHEETNAME'!D19-'SHEETNAME'!$D$17	$='SHEETNAME'!D34-'SHEETNAME'!$D$32	$='SHEETNAME'!D49-'SHEETNAME'!$D$47	$='SHEETNAME'!D64-'SHEETNAME'!$D$62	$='SHEETNAME'!D79-'SHEETNAME'!$D$77	$='SHEETNAME'!D94-'SHEETNAME'!$D$92	$='SHEETNAME'!D109-'SHEETNAME'!$D$107	$='SHEETNAME'!D124-'SHEETNAME'!$D$122	$='SHEETNAME'!D139-'SHEETNAME'!$D$137	#DIV/0!	#DIV/0!
45	$='SHEETNAME'!D5-'SHEETNAME'!$D$2	$='SHEETNAME'!D20-'SHEETNAME'!$D$17	$='SHEETNAME'!D35-'SHEETNAME'!$D$32	$='SHEETNAME'!D50-'SHEETNAME'!$D$47	$='SHEETNAME'!D65-'SHEETNAME'!$D$62	$='SHEETNAME'!D80-'SHEETNAME'!$D$77	$='SHEETNAME'!D95-'SHEETNAME'!$D$92	$='SHEETNAME'!D110-'SHEETNAME'!$D$107	$='SHEETNAME'!D125-'SHEETNAME'!$D$122	$='SHEETNAME'!D140-'SHEETNAME'!$D$137	#DIV/0!	#DIV/0!
60	$='SHEETNAME'!D6-'SHEETNAME'!$D$2	$='SHEETNAME'!D21-'SHEETNAME'!$D$17	$='SHEETNAME'!D36-'SHEETNAME'!$D$32	$='SHEETNAME'!D51-'SHEETNAME'!$D$47	$='SHEETNAME'!D66-'SHEETNAME'!$D$62	$='SHEETNAME'!D81-'SHEETNAME'!$D$77	$='SHEETNAME'!D96-'SHEETNAME'!$D$92	$='SHEETNAME'!D111-'SHEETNAME'!$D$107	$='SHEETNAME'!D126-'SHEETNAME'!$D$122	$='SHEETNAME'!D141-'SHEETNAME'!$D$137	#DIV/0!	#DIV/0!
75	$='SHEETNAME'!D7-'SHEETNAME'!$D$2	$='SHEETNAME'!D22-'SHEETNAME'!$D$17	$='SHEETNAME'!D37-'SHEETNAME'!$D$32	$='SHEETNAME'!D52-'SHEETNAME'!$D$47	$='SHEETNAME'!D67-'SHEETNAME'!$D$62	$='SHEETNAME'!D82-'SHEETNAME'!$D$77	$='SHEETNAME'!D97-'SHEETNAME'!$D$92	$='SHEETNAME'!D112-'SHEETNAME'!$D$107	$='SHEETNAME'!D127-'SHEETNAME'!$D$122	$='SHEETNAME'!D142-'SHEETNAME'!$D$137	#DIV/0!	#DIV/0!
90	$='SHEETNAME'!D8-'SHEETNAME'!$D$2	$='SHEETNAME'!D23-'SHEETNAME'!$D$17	$='SHEETNAME'!D38-'SHEETNAME'!$D$32	$='SHEETNAME'!D53-'SHEETNAME'!$D$47	$='SHEETNAME'!D68-'SHEETNAME'!$D$62	$='SHEETNAME'!D83-'SHEETNAME'!$D$77	$='SHEETNAME'!D98-'SHEETNAME'!$D$92	$='SHEETNAME'!D113-'SHEETNAME'!$D$107	$='SHEETNAME'!D128-'SHEETNAME'!$D$122	$='SHEETNAME'!D143-'SHEETNAME'!$D$137	#DIV/0!	#DIV/0!
105	$='SHEETNAME'!D9-'SHEETNAME'!$D$2	$='SHEETNAME'!D24-'SHEETNAME'!$D$17	$='SHEETNAME'!D39-'SHEETNAME'!$D$32	$='SHEETNAME'!D54-'SHEETNAME'!$D$47	$='SHEETNAME'!D69-'SHEETNAME'!$D$62	$='SHEETNAME'!D84-'SHEETNAME'!$D$77	$='SHEETNAME'!D99-'SHEETNAME'!$D$92	$='SHEETNAME'!D114-'SHEETNAME'!$D$107	$='SHEETNAME'!D129-'SHEETNAME'!$D$122	$='SHEETNAME'!D144-'SHEETNAME'!$D$137	#DIV/0!	#DIV/0!
120	$='SHEETNAME'!D10-'SHEETNAME'!$D$2	$='SHEETNAME'!D25-'SHEETNAME'!$D$17	$='SHEETNAME'!D40-'SHEETNAME'!$D$32	$='SHEETNAME'!D55-'SHEETNAME'!$D$47	$='SHEETNAME'!D70-'SHEETNAME'!$D$62	$='SHEETNAME'!D85-'SHEETNAME'!$D$77	$='SHEETNAME'!D100-'SHEETNAME'!$D$92	$='SHEETNAME'!D115-'SHEETNAME'!$D$107	$='SHEETNAME'!D130-'SHEETNAME'!$D$122	$='SHEETNAME'!D145-'SHEETNAME'!$D$137	#DIV/0!	#DIV/0!
Δaverage HR
Time	Rat 1	Rat 2	Rat 3	Rat 4	Rat 5	Rat 6	Rat 7	Rat 8	Rat 9	Rat 10	Mean	SEM
0	$='SHEETNAME'!E2-'SHEETNAME'!$E$2	$='SHEETNAME'!E17-'SHEETNAME'!$E$17	$='SHEETNAME'!E32-'SHEETNAME'!$E$32	$='SHEETNAME'!E47-'SHEETNAME'!$E$47	$='SHEETNAME'!E62-'SHEETNAME'!$E$62	$='SHEETNAME'!E77-'SHEETNAME'!$E$77	$='SHEETNAME'!E92-'SHEETNAME'!$E$92	$='SHEETNAME'!E107-'SHEETNAME'!$E$107	$='SHEETNAME'!E122-'SHEETNAME'!$E$122	$='SHEETNAME'!E137-'SHEETNAME'!$E$137	#DIV/0!	#DIV/0!
15	$='SHEETNAME'!E3-'SHEETNAME'!$E$2	$='SHEETNAME'!E18-'SHEETNAME'!$E$17	$='SHEETNAME'!E33-'SHEETNAME'!$E$32	$='SHEETNAME'!E48-'SHEETNAME'!$E$47	$='SHEETNAME'!E63-'SHEETNAME'!$E$62	$='SHEETNAME'!E78-'SHEETNAME'!$E$77	$='SHEETNAME'!E93-'SHEETNAME'!$E$92	$='SHEETNAME'!E108-'SHEETNAME'!$E$107	$='SHEETNAME'!E123-'SHEETNAME'!$E$122	$='SHEETNAME'!E138-'SHEETNAME'!$E$137	#DIV/0!	#DIV/0!
30	$='SHEETNAME'!E4-'SHEETNAME'!$E$2	$='SHEETNAME'!E19-'SHEETNAME'!$E$17	$='SHEETNAME'!E34-'SHEETNAME'!$E$32	$='SHEETNAME'!E49-'SHEETNAME'!$E$47	$='SHEETNAME'!E64-'SHEETNAME'!$E$62	$='SHEETNAME'!E79-'SHEETNAME'!$E$77	$='SHEETNAME'!E94-'SHEETNAME'!$E$92	$='SHEETNAME'!E109-'SHEETNAME'!$E$107	$='SHEETNAME'!E124-'SHEETNAME'!$E$122	$='SHEETNAME'!E139-'SHEETNAME'!$E$137	#DIV/0!	#DIV/0!
45	$='SHEETNAME'!E5-'SHEETNAME'!$E$2	$='SHEETNAME'!E20-'SHEETNAME'!$E$17	$='SHEETNAME'!E35-'SHEETNAME'!$E$32	$='SHEETNAME'!E50-'SHEETNAME'!$E$47	$='SHEETNAME'!E65-'SHEETNAME'!$E$62	$='SHEETNAME'!E80-'SHEETNAME'!$E$77	$='SHEETNAME'!E95-'SHEETNAME'!$E$92	$='SHEETNAME'!E110-'SHEETNAME'!$E$107	$='SHEETNAME'!E125-'SHEETNAME'!$E$122	$='SHEETNAME'!E140-'SHEETNAME'!$E$137	#DIV/0!	#DIV/0!
60	$='SHEETNAME'!E6-'SHEETNAME'!$E$2	$='SHEETNAME'!E21-'SHEETNAME'!$E$17	$='SHEETNAME'!E36-'SHEETNAME'!$E$32	$='SHEETNAME'!E51-'SHEETNAME'!$E$47	$='SHEETNAME'!E66-'SHEETNAME'!$E$62	$='SHEETNAME'!E81-'SHEETNAME'!$E$77	$='SHEETNAME'!E96-'SHEETNAME'!$E$92	$='SHEETNAME'!E111-'SHEETNAME'!$E$107	$='SHEETNAME'!E126-'SHEETNAME'!$E$122	$='SHEETNAME'!E141-'SHEETNAME'!$E$137	#DIV/0!	#DIV/0!
75	$='SHEETNAME'!E7-'SHEETNAME'!$E$2	$='SHEETNAME'!E22-'SHEETNAME'!$E$17	$='SHEETNAME'!E37-'SHEETNAME'!$E$32	$='SHEETNAME'!E52-'SHEETNAME'!$E$47	$='SHEETNAME'!E67-'SHEETNAME'!$E$62	$='SHEETNAME'!E82-'SHEETNAME'!$E$77	$='SHEETNAME'!E97-'SHEETNAME'!$E$92	$='SHEETNAME'!E112-'SHEETNAME'!$E$107	$='SHEETNAME'!E127-'SHEETNAME'!$E$122	$='SHEETNAME'!E142-'SHEETNAME'!$E$137	#DIV/0!	#DIV/0!
90	$='SHEETNAME'!E8-'SHEETNAME'!$E$2	$='SHEETNAME'!E23-'SHEETNAME'!$E$17	$='SHEETNAME'!E38-'SHEETNAME'!$E$32	$='SHEETNAME'!E53-'SHEETNAME'!$E$47	$='SHEETNAME'!E68-'SHEETNAME'!$E$62	$='SHEETNAME'!E83-'SHEETNAME'!$E$77	$='SHEETNAME'!E98-'SHEETNAME'!$E$92	$='SHEETNAME'!E113-'SHEETNAME'!$E$107	$='SHEETNAME'!E128-'SHEETNAME'!$E$122	$='SHEETNAME'!E143-'SHEETNAME'!$E$137	#DIV/0!	#DIV/0!
105	$='SHEETNAME'!E9-'SHEETNAME'!$E$2	$='SHEETNAME'!E24-'SHEETNAME'!$E$17	$='SHEETNAME'!E39-'SHEETNAME'!$E$32	$='SHEETNAME'!E54-'SHEETNAME'!$E$47	$='SHEETNAME'!E69-'SHEETNAME'!$E$62	$='SHEETNAME'!E84-'SHEETNAME'!$E$77	$='SHEETNAME'!E99-'SHEETNAME'!$E$92	$='SHEETNAME'!E114-'SHEETNAME'!$E$107	$='SHEETNAME'!E129-'SHEETNAME'!$E$122	$='SHEETNAME'!E144-'SHEETNAME'!$E$137	#DIV/0!	#DIV/0!
120	$='SHEETNAME'!E10-'SHEETNAME'!$E$2	$='SHEETNAME'!E25-'SHEETNAME'!$E$17	$='SHEETNAME'!E40-'SHEETNAME'!$E$32	$='SHEETNAME'!E55-'SHEETNAME'!$E$47	$='SHEETNAME'!E70-'SHEETNAME'!$E$62	$='SHEETNAME'!E85-'SHEETNAME'!$E$77	$='SHEETNAME'!E100-'SHEETNAME'!$E$92	$='SHEETNAME'!E115-'SHEETNAME'!$E$107	$='SHEETNAME'!E130-'SHEETNAME'!$E$122	$='SHEETNAME'!E145-'SHEETNAME'!$E$137	#DIV/0!	#DIV/0!
Δtotal power
Time	Rat 1	Rat 2	Rat 3	Rat 4	Rat 5	Rat 6	Rat 7	Rat 8	Rat 9	Rat 10	Mean	SEM
0	$='SHEETNAME'!F2-'SHEETNAME'!$F$2	$='SHEETNAME'!F17-'SHEETNAME'!$F$17	$='SHEETNAME'!F32-'SHEETNAME'!$F$32	$='SHEETNAME'!F47-'SHEETNAME'!$F$47	$='SHEETNAME'!F62-'SHEETNAME'!$F$62	$='SHEETNAME'!F77-'SHEETNAME'!$F$77	$='SHEETNAME'!F92-'SHEETNAME'!$F$92	$='SHEETNAME'!F107-'SHEETNAME'!$F$107	$='SHEETNAME'!F122-'SHEETNAME'!$F$122	$='SHEETNAME'!F137-'SHEETNAME'!$F$137	#DIV/0!	#DIV/0!
15	$='SHEETNAME'!F3-'SHEETNAME'!$F$2	$='SHEETNAME'!F18-'SHEETNAME'!$F$17	$='SHEETNAME'!F33-'SHEETNAME'!$F$32	$='SHEETNAME'!F48-'SHEETNAME'!$F$47	$='SHEETNAME'!F63-'SHEETNAME'!$F$62	$='SHEETNAME'!F78-'SHEETNAME'!$F$77	$='SHEETNAME'!F93-'SHEETNAME'!$F$92	$='SHEETNAME'!F108-'SHEETNAME'!$F$107	$='SHEETNAME'!F123-'SHEETNAME'!$F$122	$='SHEETNAME'!F138-'SHEETNAME'!$F$137	#DIV/0!	#DIV/0!
30	$='SHEETNAME'!F4-'SHEETNAME'!$F$2	$='SHEETNAME'!F19-'SHEETNAME'!$F$17	$='SHEETNAME'!F34-'SHEETNAME'!$F$32	$='SHEETNAME'!F49-'SHEETNAME'!$F$47	$='SHEETNAME'!F64-'SHEETNAME'!$F$62	$='SHEETNAME'!F79-'SHEETNAME'!$F$77	$='SHEETNAME'!F94-'SHEETNAME'!$F$92	$='SHEETNAME'!F109-'SHEETNAME'!$F$107	$='SHEETNAME'!F124-'SHEETNAME'!$F$122	$='SHEETNAME'!F139-'SHEETNAME'!$F$137	#DIV/0!	#DIV/0!
45	$='SHEETNAME'!F5-'SHEETNAME'!$F$2	$='SHEETNAME'!F20-'SHEETNAME'!$F$17	$='SHEETNAME'!F35-'SHEETNAME'!$F$32	$='SHEETNAME'!F50-'SHEETNAME'!$F$47	$='SHEETNAME'!F65-'SHEETNAME'!$F$62	$='SHEETNAME'!F80-'SHEETNAME'!$F$77	$='SHEETNAME'!F95-'SHEETNAME'!$F$92	$='SHEETNAME'!F110-'SHEETNAME'!$F$107	$='SHEETNAME'!F125-'SHEETNAME'!$F$122	$='SHEETNAME'!F140-'SHEETNAME'!$F$137	#DIV/0!	#DIV/0!
60	$='SHEETNAME'!F6-'SHEETNAME'!$F$2	$='SHEETNAME'!F21-'SHEETNAME'!$F$17	$='SHEETNAME'!F36-'SHEETNAME'!$F$32	$='SHEETNAME'!F51-'SHEETNAME'!$F$47	$='SHEETNAME'!F66-'SHEETNAME'!$F$62	$='SHEETNAME'!F81-'SHEETNAME'!$F$77	$='SHEETNAME'!F96-'SHEETNAME'!$F$92	$='SHEETNAME'!F111-'SHEETNAME'!$F$107	$='SHEETNAME'!F126-'SHEETNAME'!$F$122	$='SHEETNAME'!F141-'SHEETNAME'!$F$137	#DIV/0!	#DIV/0!
75	$='SHEETNAME'!F7-'SHEETNAME'!$F$2	$='SHEETNAME'!F22-'SHEETNAME'!$F$17	$='SHEETNAME'!F37-'SHEETNAME'!$F$32	$='SHEETNAME'!F52-'SHEETNAME'!$F$47	$='SHEETNAME'!F67-'SHEETNAME'!$F$62	$='SHEETNAME'!F82-'SHEETNAME'!$F$77	$='SHEETNAME'!F97-'SHEETNAME'!$F$92	$='SHEETNAME'!F112-'SHEETNAME'!$F$107	$='SHEETNAME'!F127-'SHEETNAME'!$F$122	$='SHEETNAME'!F142-'SHEETNAME'!$F$137	#DIV/0!	#DIV/0!
90	$='SHEETNAME'!F8-'SHEETNAME'!$F$2	$='SHEETNAME'!F23-'SHEETNAME'!$F$17	$='SHEETNAME'!F38-'SHEETNAME'!$F$32	$='SHEETNAME'!F53-'SHEETNAME'!$F$47	$='SHEETNAME'!F68-'SHEETNAME'!$F$62	$='SHEETNAME'!F83-'SHEETNAME'!$F$77	$='SHEETNAME'!F98-'SHEETNAME'!$F$92	$='SHEETNAME'!F113-'SHEETNAME'!$F$107	$='SHEETNAME'!F128-'SHEETNAME'!$F$122	$='SHEETNAME'!F143-'SHEETNAME'!$F$137	#DIV/0!	#DIV/0!
105	$='SHEETNAME'!F9-'SHEETNAME'!$F$2	$='SHEETNAME'!F24-'SHEETNAME'!$F$17	$='SHEETNAME'!F39-'SHEETNAME'!$F$32	$='SHEETNAME'!F54-'SHEETNAME'!$F$47	$='SHEETNAME'!F69-'SHEETNAME'!$F$62	$='SHEETNAME'!F84-'SHEETNAME'!$F$77	$='SHEETNAME'!F99-'SHEETNAME'!$F$92	$='SHEETNAME'!F114-'SHEETNAME'!$F$107	$='SHEETNAME'!F129-'SHEETNAME'!$F$122	$='SHEETNAME'!F144-'SHEETNAME'!$F$137	#DIV/0!	#DIV/0!
120	$='SHEETNAME'!F10-'SHEETNAME'!$F$2	$='SHEETNAME'!F25-'SHEETNAME'!$F$17	$='SHEETNAME'!F40-'SHEETNAME'!$F$32	$='SHEETNAME'!F55-'SHEETNAME'!$F$47	$='SHEETNAME'!F70-'SHEETNAME'!$F$62	$='SHEETNAME'!F85-'SHEETNAME'!$F$77	$='SHEETNAME'!F100-'SHEETNAME'!$F$92	$='SHEETNAME'!F115-'SHEETNAME'!$F$107	$='SHEETNAME'!F130-'SHEETNAME'!$F$122	$='SHEETNAME'!F145-'SHEETNAME'!$F$137	#DIV/0!	#DIV/0!
ΔVLF
time	rat1	rat2	rat3	rat4	Rat 5	Rat 6	Rat 7	Rat 8	Rat 9	Rat 10	Mean	SEM
0	$='SHEETNAME'!G2-'SHEETNAME'!$G$2	$='SHEETNAME'!G17-'SHEETNAME'!$G$17	$='SHEETNAME'!G32-'SHEETNAME'!$G$32	$='SHEETNAME'!G47-'SHEETNAME'!$G$47	$='SHEETNAME'!G62-'SHEETNAME'!$G$62	$='SHEETNAME'!G77-'SHEETNAME'!$G$77	$='SHEETNAME'!G92-'SHEETNAME'!$G$92	$='SHEETNAME'!G107-'SHEETNAME'!$G$107	$='SHEETNAME'!G122-'SHEETNAME'!$G$122	$='SHEETNAME'!G137-'SHEETNAME'!$G$137	#DIV/0!	#DIV/0!
15	$='SHEETNAME'!G3-'SHEETNAME'!$G$2	$='SHEETNAME'!G18-'SHEETNAME'!$G$17	$='SHEETNAME'!G33-'SHEETNAME'!$G$32	$='SHEETNAME'!G48-'SHEETNAME'!$G$47	$='SHEETNAME'!G63-'SHEETNAME'!$G$62	$='SHEETNAME'!G78-'SHEETNAME'!$G$77	$='SHEETNAME'!G93-'SHEETNAME'!$G$92	$='SHEETNAME'!G108-'SHEETNAME'!$G$107	$='SHEETNAME'!G123-'SHEETNAME'!$G$122	$='SHEETNAME'!G138-'SHEETNAME'!$G$137	#DIV/0!	#DIV/0!
30	$='SHEETNAME'!G4-'SHEETNAME'!$G$2	$='SHEETNAME'!G19-'SHEETNAME'!$G$17	$='SHEETNAME'!G34-'SHEETNAME'!$G$32	$='SHEETNAME'!G49-'SHEETNAME'!$G$47	$='SHEETNAME'!G64-'SHEETNAME'!$G$62	$='SHEETNAME'!G79-'SHEETNAME'!$G$77	$='SHEETNAME'!G94-'SHEETNAME'!$G$92	$='SHEETNAME'!G109-'SHEETNAME'!$G$107	$='SHEETNAME'!G124-'SHEETNAME'!$G$122	$='SHEETNAME'!G139-'SHEETNAME'!$G$137	#DIV/0!	#DIV/0!
45	$='SHEETNAME'!G5-'SHEETNAME'!$G$2	$='SHEETNAME'!G20-'SHEETNAME'!$G$17	$='SHEETNAME'!G35-'SHEETNAME'!$G$32	$='SHEETNAME'!G50-'SHEETNAME'!$G$47	$='SHEETNAME'!G65-'SHEETNAME'!$G$62	$='SHEETNAME'!G80-'SHEETNAME'!$G$77	$='SHEETNAME'!G95-'SHEETNAME'!$G$92	$='SHEETNAME'!G110-'SHEETNAME'!$G$107	$='SHEETNAME'!G125-'SHEETNAME'!$G$122	$='SHEETNAME'!G140-'SHEETNAME'!$G$137	#DIV/0!	#DIV/0!
60	$='SHEETNAME'!G6-'SHEETNAME'!$G$2	$='SHEETNAME'!G21-'SHEETNAME'!$G$17	$='SHEETNAME'!G36-'SHEETNAME'!$G$32	$='SHEETNAME'!G51-'SHEETNAME'!$G$47	$='SHEETNAME'!G66-'SHEETNAME'!$G$62	$='SHEETNAME'!G81-'SHEETNAME'!$G$77	$='SHEETNAME'!G96-'SHEETNAME'!$G$92	$='SHEETNAME'!G111-'SHEETNAME'!$G$107	$='SHEETNAME'!G126-'SHEETNAME'!$G$122	$='SHEETNAME'!G141-'SHEETNAME'!$G$137	#DIV/0!	#DIV/0!
75	$='SHEETNAME'!G7-'SHEETNAME'!$G$2	$='SHEETNAME'!G22-'SHEETNAME'!$G$17	$='SHEETNAME'!G37-'SHEETNAME'!$G$32	$='SHEETNAME'!G52-'SHEETNAME'!$G$47	$='SHEETNAME'!G67-'SHEETNAME'!$G$62	$='SHEETNAME'!G82-'SHEETNAME'!$G$77	$='SHEETNAME'!G97-'SHEETNAME'!$G$92	$='SHEETNAME'!G112-'SHEETNAME'!$G$107	$='SHEETNAME'!G127-'SHEETNAME'!$G$122	$='SHEETNAME'!G142-'SHEETNAME'!$G$137	#DIV/0!	#DIV/0!
90	$='SHEETNAME'!G8-'SHEETNAME'!$G$2	$='SHEETNAME'!G23-'SHEETNAME'!$G$17	$='SHEETNAME'!G38-'SHEETNAME'!$G$32	$='SHEETNAME'!G53-'SHEETNAME'!$G$47	$='SHEETNAME'!G68-'SHEETNAME'!$G$62	$='SHEETNAME'!G83-'SHEETNAME'!$G$77	$='SHEETNAME'!G98-'SHEETNAME'!$G$92	$='SHEETNAME'!G113-'SHEETNAME'!$G$107	$='SHEETNAME'!G128-'SHEETNAME'!$G$122	$='SHEETNAME'!G143-'SHEETNAME'!$G$137	#DIV/0!	#DIV/0!
105	$='SHEETNAME'!G9-'SHEETNAME'!$G$2	$='SHEETNAME'!G24-'SHEETNAME'!$G$17	$='SHEETNAME'!G39-'SHEETNAME'!$G$32	$='SHEETNAME'!G54-'SHEETNAME'!$G$47	$='SHEETNAME'!G69-'SHEETNAME'!$G$62	$='SHEETNAME'!G84-'SHEETNAME'!$G$77	$='SHEETNAME'!G99-'SHEETNAME'!$G$92	$='SHEETNAME'!G114-'SHEETNAME'!$G$107	$='SHEETNAME'!G129-'SHEETNAME'!$G$122	$='SHEETNAME'!G144-'SHEETNAME'!$G$137	#DIV/0!	#DIV/0!
120	$='SHEETNAME'!G10-'SHEETNAME'!$G$2	$='SHEETNAME'!G25-'SHEETNAME'!$G$17	$='SHEETNAME'!G40-'SHEETNAME'!$G$32	$='SHEETNAME'!G55-'SHEETNAME'!$G$47	$='SHEETNAME'!G70-'SHEETNAME'!$G$62	$='SHEETNAME'!G85-'SHEETNAME'!$G$77	$='SHEETNAME'!G100-'SHEETNAME'!$G$92	$='SHEETNAME'!G115-'SHEETNAME'!$G$107	$='SHEETNAME'!G130-'SHEETNAME'!$G$122	$='SHEETNAME'!G145-'SHEETNAME'!$G$137	#DIV/0!	#DIV/0!
ΔLF ms2
Time	Rat 1	Rat 2	Rat 3	Rat 4	Rat 5	Rat 6	Rat 7	Rat 8	Rat 9	Rat 10	Mean	SEM
0	$='SHEETNAME'!H2-'SHEETNAME'!$H$2	$='SHEETNAME'!H17-'SHEETNAME'!$H$17	$='SHEETNAME'!H32-'SHEETNAME'!$H$32	$='SHEETNAME'!H47-'SHEETNAME'!$H$47	$='SHEETNAME'!H62-'SHEETNAME'!$H$62	$='SHEETNAME'!H77-'SHEETNAME'!$H$77	$='SHEETNAME'!H92-'SHEETNAME'!$H$92	$='SHEETNAME'!H107-'SHEETNAME'!$H$107	$='SHEETNAME'!H122-'SHEETNAME'!$H$122	$='SHEETNAME'!H137-'SHEETNAME'!$H$137	#DIV/0!	#DIV/0!
15	$='SHEETNAME'!H3-'SHEETNAME'!$H$2	$='SHEETNAME'!H18-'SHEETNAME'!$H$17	$='SHEETNAME'!H33-'SHEETNAME'!$H$32	$='SHEETNAME'!H48-'SHEETNAME'!$H$47	$='SHEETNAME'!H63-'SHEETNAME'!$H$62	$='SHEETNAME'!H78-'SHEETNAME'!$H$77	$='SHEETNAME'!H93-'SHEETNAME'!$H$92	$='SHEETNAME'!H108-'SHEETNAME'!$H$107	$='SHEETNAME'!H123-'SHEETNAME'!$H$122	$='SHEETNAME'!H138-'SHEETNAME'!$H$137	#DIV/0!	#DIV/0!
30	$='SHEETNAME'!H4-'SHEETNAME'!$H$2	$='SHEETNAME'!H19-'SHEETNAME'!$H$17	$='SHEETNAME'!H34-'SHEETNAME'!$H$32	$='SHEETNAME'!H49-'SHEETNAME'!$H$47	$='SHEETNAME'!H64-'SHEETNAME'!$H$62	$='SHEETNAME'!H79-'SHEETNAME'!$H$77	$='SHEETNAME'!H94-'SHEETNAME'!$H$92	$='SHEETNAME'!H109-'SHEETNAME'!$H$107	$='SHEETNAME'!H124-'SHEETNAME'!$H$122	$='SHEETNAME'!H139-'SHEETNAME'!$H$137	#DIV/0!	#DIV/0!
45	$='SHEETNAME'!H5-'SHEETNAME'!$H$2	$='SHEETNAME'!H20-'SHEETNAME'!$H$17	$='SHEETNAME'!H35-'SHEETNAME'!$H$32	$='SHEETNAME'!H50-'SHEETNAME'!$H$47	$='SHEETNAME'!H65-'SHEETNAME'!$H$62	$='SHEETNAME'!H80-'SHEETNAME'!$H$77	$='SHEETNAME'!H95-'SHEETNAME'!$H$92	$='SHEETNAME'!H110-'SHEETNAME'!$H$107	$='SHEETNAME'!H125-'SHEETNAME'!$H$122	$='SHEETNAME'!H140-'SHEETNAME'!$H$137	#DIV/0!	#DIV/0!
60	$='SHEETNAME'!H6-'SHEETNAME'!$H$2	$='SHEETNAME'!H21-'SHEETNAME'!$H$17	$='SHEETNAME'!H36-'SHEETNAME'!$H$32	$='SHEETNAME'!H51-'SHEETNAME'!$H$47	$='SHEETNAME'!H66-'SHEETNAME'!$H$62	$='SHEETNAME'!H81-'SHEETNAME'!$H$77	$='SHEETNAME'!H96-'SHEETNAME'!$H$92	$='SHEETNAME'!H111-'SHEETNAME'!$H$107	$='SHEETNAME'!H126-'SHEETNAME'!$H$122	$='SHEETNAME'!H141-'SHEETNAME'!$H$137	#DIV/0!	#DIV/0!
75	$='SHEETNAME'!H7-'SHEETNAME'!$H$2	$='SHEETNAME'!H22-'SHEETNAME'!$H$17	$='SHEETNAME'!H37-'SHEETNAME'!$H$32	$='SHEETNAME'!H52-'SHEETNAME'!$H$47	$='SHEETNAME'!H67-'SHEETNAME'!$H$62	$='SHEETNAME'!H82-'SHEETNAME'!$H$77	$='SHEETNAME'!H97-'SHEETNAME'!$H$92	$='SHEETNAME'!H112-'SHEETNAME'!$H$107	$='SHEETNAME'!H127-'SHEETNAME'!$H$122	$='SHEETNAME'!H142-'SHEETNAME'!$H$137	#DIV/0!	#DIV/0!
90	$='SHEETNAME'!H8-'SHEETNAME'!$H$2	$='SHEETNAME'!H23-'SHEETNAME'!$H$17	$='SHEETNAME'!H38-'SHEETNAME'!$H$32	$='SHEETNAME'!H53-'SHEETNAME'!$H$47	$='SHEETNAME'!H68-'SHEETNAME'!$H$62	$='SHEETNAME'!H83-'SHEETNAME'!$H$77	$='SHEETNAME'!H98-'SHEETNAME'!$H$92	$='SHEETNAME'!H113-'SHEETNAME'!$H$107	$='SHEETNAME'!H128-'SHEETNAME'!$H$122	$='SHEETNAME'!H143-'SHEETNAME'!$H$137	#DIV/0!	#DIV/0!
105	$='SHEETNAME'!H9-'SHEETNAME'!$H$2	$='SHEETNAME'!H24-'SHEETNAME'!$H$17	$='SHEETNAME'!H39-'SHEETNAME'!$H$32	$='SHEETNAME'!H54-'SHEETNAME'!$H$47	$='SHEETNAME'!H69-'SHEETNAME'!$H$62	$='SHEETNAME'!H84-'SHEETNAME'!$H$77	$='SHEETNAME'!H99-'SHEETNAME'!$H$92	$='SHEETNAME'!H114-'SHEETNAME'!$H$107	$='SHEETNAME'!H129-'SHEETNAME'!$H$122	$='SHEETNAME'!H144-'SHEETNAME'!$H$137	#DIV/0!	#DIV/0!
120	$='SHEETNAME'!H10-'SHEETNAME'!$H$2	$='SHEETNAME'!H25-'SHEETNAME'!$H$17	$='SHEETNAME'!H40-'SHEETNAME'!$H$32	$='SHEETNAME'!H55-'SHEETNAME'!$H$47	$='SHEETNAME'!H70-'SHEETNAME'!$H$62	$='SHEETNAME'!H85-'SHEETNAME'!$H$77	$='SHEETNAME'!H100-'SHEETNAME'!$H$92	$='SHEETNAME'!H115-'SHEETNAME'!$H$107	$='SHEETNAME'!H130-'SHEETNAME'!$H$122	$='SHEETNAME'!H145-'SHEETNAME'!$H$137	#DIV/0!	#DIV/0!
ΔHFms2
time	rat1	rat2	rat3	rat4	Rat 5	Rat 6	Rat 7	Rat 8	Rat 9	Rat 10	Mean	SEM
0	$='SHEETNAME'!I2-'SHEETNAME'!$I$2	$='SHEETNAME'!I17-'SHEETNAME'!$I$17	$='SHEETNAME'!I32-'SHEETNAME'!$I$32	$='SHEETNAME'!I47-'SHEETNAME'!$I$47	$='SHEETNAME'!I62-'SHEETNAME'!$I$62	$='SHEETNAME'!I77-'SHEETNAME'!$I$77	$='SHEETNAME'!I92-'SHEETNAME'!$I$92	$='SHEETNAME'!I107-'SHEETNAME'!$I$107	$='SHEETNAME'!I122-'SHEETNAME'!$I$122	$='SHEETNAME'!I137-'SHEETNAME'!$I$137	#DIV/0!	#DIV/0!
15	$='SHEETNAME'!I3-'SHEETNAME'!$I$2	$='SHEETNAME'!I18-'SHEETNAME'!$I$17	$='SHEETNAME'!I33-'SHEETNAME'!$I$32	$='SHEETNAME'!I48-'SHEETNAME'!$I$47	$='SHEETNAME'!I63-'SHEETNAME'!$I$62	$='SHEETNAME'!I78-'SHEETNAME'!$I$77	$='SHEETNAME'!I93-'SHEETNAME'!$I$92	$='SHEETNAME'!I108-'SHEETNAME'!$I$107	$='SHEETNAME'!I123-'SHEETNAME'!$I$122	$='SHEETNAME'!I138-'SHEETNAME'!$I$137	#DIV/0!	#DIV/0!
30	$='SHEETNAME'!I4-'SHEETNAME'!$I$2	$='SHEETNAME'!I19-'SHEETNAME'!$I$17	$='SHEETNAME'!I34-'SHEETNAME'!$I$32	$='SHEETNAME'!I49-'SHEETNAME'!$I$47	$='SHEETNAME'!I64-'SHEETNAME'!$I$62	$='SHEETNAME'!I79-'SHEETNAME'!$I$77	$='SHEETNAME'!I94-'SHEETNAME'!$I$92	$='SHEETNAME'!I109-'SHEETNAME'!$I$107	$='SHEETNAME'!I124-'SHEETNAME'!$I$122	$='SHEETNAME'!I139-'SHEETNAME'!$I$137	#DIV/0!	#DIV/0!
45	$='SHEETNAME'!I5-'SHEETNAME'!$I$2	$='SHEETNAME'!I20-'SHEETNAME'!$I$17	$='SHEETNAME'!I35-'SHEETNAME'!$I$32	$='SHEETNAME'!I50-'SHEETNAME'!$I$47	$='SHEETNAME'!I65-'SHEETNAME'!$I$62	$='SHEETNAME'!I80-'SHEETNAME'!$I$77	$='SHEETNAME'!I95-'SHEETNAME'!$I$92	$='SHEETNAME'!I110-'SHEETNAME'!$I$107	$='SHEETNAME'!I125-'SHEETNAME'!$I$122	$='SHEETNAME'!I140-'SHEETNAME'!$I$137	#DIV/0!	#DIV/0!
60	$='SHEETNAME'!I6-'SHEETNAME'!$I$2	$='SHEETNAME'!I21-'SHEETNAME'!$I$17	$='SHEETNAME'!I36-'SHEETNAME'!$I$32	$='SHEETNAME'!I51-'SHEETNAME'!$I$47	$='SHEETNAME'!I66-'SHEETNAME'!$I$62	$='SHEETNAME'!I81-'SHEETNAME'!$I$77	$='SHEETNAME'!I96-'SHEETNAME'!$I$92	$='SHEETNAME'!I111-'SHEETNAME'!$I$107	$='SHEETNAME'!I126-'SHEETNAME'!$I$122	$='SHEETNAME'!I141-'SHEETNAME'!$I$137	#DIV/0!	#DIV/0!
75	$='SHEETNAME'!I7-'SHEETNAME'!$I$2	$='SHEETNAME'!I22-'SHEETNAME'!$I$17	$='SHEETNAME'!I37-'SHEETNAME'!$I$32	$='SHEETNAME'!I52-'SHEETNAME'!$I$47	$='SHEETNAME'!I67-'SHEETNAME'!$I$62	$='SHEETNAME'!I82-'SHEETNAME'!$I$77	$='SHEETNAME'!I97-'SHEETNAME'!$I$92	$='SHEETNAME'!I112-'SHEETNAME'!$I$107	$='SHEETNAME'!I127-'SHEETNAME'!$I$122	$='SHEETNAME'!I142-'SHEETNAME'!$I$137	#DIV/0!	#DIV/0!
90	$='SHEETNAME'!I8-'SHEETNAME'!$I$2	$='SHEETNAME'!I23-'SHEETNAME'!$I$17	$='SHEETNAME'!I38-'SHEETNAME'!$I$32	$='SHEETNAME'!I53-'SHEETNAME'!$I$47	$='SHEETNAME'!I68-'SHEETNAME'!$I$62	$='SHEETNAME'!I83-'SHEETNAME'!$I$77	$='SHEETNAME'!I98-'SHEETNAME'!$I$92	$='SHEETNAME'!I113-'SHEETNAME'!$I$107	$='SHEETNAME'!I128-'SHEETNAME'!$I$122	$='SHEETNAME'!I143-'SHEETNAME'!$I$137	#DIV/0!	#DIV/0!
105	$='SHEETNAME'!I9-'SHEETNAME'!$I$2	$='SHEETNAME'!I24-'SHEETNAME'!$I$17	$='SHEETNAME'!I39-'SHEETNAME'!$I$32	$='SHEETNAME'!I54-'SHEETNAME'!$I$47	$='SHEETNAME'!I69-'SHEETNAME'!$I$62	$='SHEETNAME'!I84-'SHEETNAME'!$I$77	$='SHEETNAME'!I99-'SHEETNAME'!$I$92	$='SHEETNAME'!I114-'SHEETNAME'!$I$107	$='SHEETNAME'!I129-'SHEETNAME'!$I$122	$='SHEETNAME'!I144-'SHEETNAME'!$I$137	#DIV/0!	#DIV/0!
120	$='SHEETNAME'!I10-'SHEETNAME'!$I$2	$='SHEETNAME'!I25-'SHEETNAME'!$I$17	$='SHEETNAME'!I40-'SHEETNAME'!$I$32	$='SHEETNAME'!I55-'SHEETNAME'!$I$47	$='SHEETNAME'!I70-'SHEETNAME'!$I$62	$='SHEETNAME'!I85-'SHEETNAME'!$I$77	$='SHEETNAME'!I100-'SHEETNAME'!$I$92	$='SHEETNAME'!I115-'SHEETNAME'!$I$107	$='SHEETNAME'!I130-'SHEETNAME'!$I$122	$='SHEETNAME'!I145-'SHEETNAME'!$I$137	#DIV/0!	#DIV/0!
ΔLF nu
Time	Rat 1	Rat 2	Rat 3	Rat 4	Rat 5	Rat 6	Rat 7	Rat 8	Rat 9	Rat 10	Mean	SEM
0	$='SHEETNAME'!J2-'SHEETNAME'!$J$2	$='SHEETNAME'!J17-'SHEETNAME'!$J$17	$='SHEETNAME'!J32-'SHEETNAME'!$J$32	$='SHEETNAME'!J47-'SHEETNAME'!$J$47	$='SHEETNAME'!J62-'SHEETNAME'!$J$62	$='SHEETNAME'!J77-'SHEETNAME'!$J$77	$='SHEETNAME'!J92-'SHEETNAME'!$J$92	$='SHEETNAME'!J107-'SHEETNAME'!$J$107	$='SHEETNAME'!J122-'SHEETNAME'!$J$122	$='SHEETNAME'!J137-'SHEETNAME'!$J$137	#DIV/0!	#DIV/0!
15	$='SHEETNAME'!J3-'SHEETNAME'!$J$2	$='SHEETNAME'!J18-'SHEETNAME'!$J$17	$='SHEETNAME'!J33-'SHEETNAME'!$J$32	$='SHEETNAME'!J48-'SHEETNAME'!$J$47	$='SHEETNAME'!J63-'SHEETNAME'!$J$62	$='SHEETNAME'!J78-'SHEETNAME'!$J$77	$='SHEETNAME'!J93-'SHEETNAME'!$J$92	$='SHEETNAME'!J108-'SHEETNAME'!$J$107	$='SHEETNAME'!J123-'SHEETNAME'!$J$122	$='SHEETNAME'!J138-'SHEETNAME'!$J$137	#DIV/0!	#DIV/0!
30	$='SHEETNAME'!J4-'SHEETNAME'!$J$2	$='SHEETNAME'!J19-'SHEETNAME'!$J$17	$='SHEETNAME'!J34-'SHEETNAME'!$J$32	$='SHEETNAME'!J49-'SHEETNAME'!$J$47	$='SHEETNAME'!J64-'SHEETNAME'!$J$62	$='SHEETNAME'!J79-'SHEETNAME'!$J$77	$='SHEETNAME'!J94-'SHEETNAME'!$J$92	$='SHEETNAME'!J109-'SHEETNAME'!$J$107	$='SHEETNAME'!J124-'SHEETNAME'!$J$122	$='SHEETNAME'!J139-'SHEETNAME'!$J$137	#DIV/0!	#DIV/0!
45	$='SHEETNAME'!J5-'SHEETNAME'!$J$2	$='SHEETNAME'!J20-'SHEETNAME'!$J$17	$='SHEETNAME'!J35-'SHEETNAME'!$J$32	$='SHEETNAME'!J50-'SHEETNAME'!$J$47	$='SHEETNAME'!J65-'SHEETNAME'!$J$62	$='SHEETNAME'!J80-'SHEETNAME'!$J$77	$='SHEETNAME'!J95-'SHEETNAME'!$J$92	$='SHEETNAME'!J110-'SHEETNAME'!$J$107	$='SHEETNAME'!J125-'SHEETNAME'!$J$122	$='SHEETNAME'!J140-'SHEETNAME'!$J$137	#DIV/0!	#DIV/0!
60	$='SHEETNAME'!J6-'SHEETNAME'!$J$2	$='SHEETNAME'!J21-'SHEETNAME'!$J$17	$='SHEETNAME'!J36-'SHEETNAME'!$J$32	$='SHEETNAME'!J51-'SHEETNAME'!$J$47	$='SHEETNAME'!J66-'SHEETNAME'!$J$62	$='SHEETNAME'!J81-'SHEETNAME'!$J$77	$='SHEETNAME'!J96-'SHEETNAME'!$J$92	$='SHEETNAME'!J111-'SHEETNAME'!$J$107	$='SHEETNAME'!J126-'SHEETNAME'!$J$122	$='SHEETNAME'!J141-'SHEETNAME'!$J$137	#DIV/0!	#DIV/0!
75	$='SHEETNAME'!J7-'SHEETNAME'!$J$2	$='SHEETNAME'!J22-'SHEETNAME'!$J$17	$='SHEETNAME'!J37-'SHEETNAME'!$J$32	$='SHEETNAME'!J52-'SHEETNAME'!$J$47	$='SHEETNAME'!J67-'SHEETNAME'!$J$62	$='SHEETNAME'!J82-'SHEETNAME'!$J$77	$='SHEETNAME'!J97-'SHEETNAME'!$J$92	$='SHEETNAME'!J112-'SHEETNAME'!$J$107	$='SHEETNAME'!J127-'SHEETNAME'!$J$122	$='SHEETNAME'!J142-'SHEETNAME'!$J$137	#DIV/0!	#DIV/0!
90	$='SHEETNAME'!J8-'SHEETNAME'!$J$2	$='SHEETNAME'!J23-'SHEETNAME'!$J$17	$='SHEETNAME'!J38-'SHEETNAME'!$J$32	$='SHEETNAME'!J53-'SHEETNAME'!$J$47	$='SHEETNAME'!J68-'SHEETNAME'!$J$62	$='SHEETNAME'!J83-'SHEETNAME'!$J$77	$='SHEETNAME'!J98-'SHEETNAME'!$J$92	$='SHEETNAME'!J113-'SHEETNAME'!$J$107	$='SHEETNAME'!J128-'SHEETNAME'!$J$122	$='SHEETNAME'!J143-'SHEETNAME'!$J$137	#DIV/0!	#DIV/0!
105	$='SHEETNAME'!J9-'SHEETNAME'!$J$2	$='SHEETNAME'!J24-'SHEETNAME'!$J$17	$='SHEETNAME'!J39-'SHEETNAME'!$J$32	$='SHEETNAME'!J54-'SHEETNAME'!$J$47	$='SHEETNAME'!J69-'SHEETNAME'!$J$62	$='SHEETNAME'!J84-'SHEETNAME'!$J$77	$='SHEETNAME'!J99-'SHEETNAME'!$J$92	$='SHEETNAME'!J114-'SHEETNAME'!$J$107	$='SHEETNAME'!J129-'SHEETNAME'!$J$122	$='SHEETNAME'!J144-'SHEETNAME'!$J$137	#DIV/0!	#DIV/0!
120	$='SHEETNAME'!J10-'SHEETNAME'!$J$2	$='SHEETNAME'!J25-'SHEETNAME'!$J$17	$='SHEETNAME'!J40-'SHEETNAME'!$J$32	$='SHEETNAME'!J55-'SHEETNAME'!$J$47	$='SHEETNAME'!J70-'SHEETNAME'!$J$62	$='SHEETNAME'!J85-'SHEETNAME'!$J$77	$='SHEETNAME'!J100-'SHEETNAME'!$J$92	$='SHEETNAME'!J115-'SHEETNAME'!$J$107	$='SHEETNAME'!J130-'SHEETNAME'!$J$122	$='SHEETNAME'!J145-'SHEETNAME'!$J$137	#DIV/0!	#DIV/0!
ΔHFnu
Time	Rat 1	Rat 2	Rat 3	Rat 4	Rat 5	Rat 6	Rat 7	Rat 8	Rat 9	Rat 10	Mean	SEM
0	$='SHEETNAME'!K2-'SHEETNAME'!$K$2	$='SHEETNAME'!K17-'SHEETNAME'!$K$17	$='SHEETNAME'!K32-'SHEETNAME'!$K$32	$='SHEETNAME'!K47-'SHEETNAME'!$K$47	$='SHEETNAME'!K62-'SHEETNAME'!$K$62	$='SHEETNAME'!K77-'SHEETNAME'!$K$77	$='SHEETNAME'!K92-'SHEETNAME'!$K$92	$='SHEETNAME'!K107-'SHEETNAME'!$K$107	$='SHEETNAME'!K122-'SHEETNAME'!$K$122	$='SHEETNAME'!K137-'SHEETNAME'!$K$137	#DIV/0!	#DIV/0!
15	$='SHEETNAME'!K3-'SHEETNAME'!$K$2	$='SHEETNAME'!K18-'SHEETNAME'!$K$17	$='SHEETNAME'!K33-'SHEETNAME'!$K$32	$='SHEETNAME'!K48-'SHEETNAME'!$K$47	$='SHEETNAME'!K63-'SHEETNAME'!$K$62	$='SHEETNAME'!K78-'SHEETNAME'!$K$77	$='SHEETNAME'!K93-'SHEETNAME'!$K$92	$='SHEETNAME'!K108-'SHEETNAME'!$K$107	$='SHEETNAME'!K123-'SHEETNAME'!$K$122	$='SHEETNAME'!K138-'SHEETNAME'!$K$137	#DIV/0!	#DIV/0!
30	$='SHEETNAME'!K4-'SHEETNAME'!$K$2	$='SHEETNAME'!K19-'SHEETNAME'!$K$17	$='SHEETNAME'!K34-'SHEETNAME'!$K$32	$='SHEETNAME'!K49-'SHEETNAME'!$K$47	$='SHEETNAME'!K64-'SHEETNAME'!$K$62	$='SHEETNAME'!K79-'SHEETNAME'!$K$77	$='SHEETNAME'!K94-'SHEETNAME'!$K$92	$='SHEETNAME'!K109-'SHEETNAME'!$K$107	$='SHEETNAME'!K124-'SHEETNAME'!$K$122	$='SHEETNAME'!K139-'SHEETNAME'!$K$137	#DIV/0!	#DIV/0!
45	$='SHEETNAME'!K5-'SHEETNAME'!$K$2	$='SHEETNAME'!K20-'SHEETNAME'!$K$17	$='SHEETNAME'!K35-'SHEETNAME'!$K$32	$='SHEETNAME'!K50-'SHEETNAME'!$K$47	$='SHEETNAME'!K65-'SHEETNAME'!$K$62	$='SHEETNAME'!K80-'SHEETNAME'!$K$77	$='SHEETNAME'!K95-'SHEETNAME'!$K$92	$='SHEETNAME'!K110-'SHEETNAME'!$K$107	$='SHEETNAME'!K125-'SHEETNAME'!$K$122	$='SHEETNAME'!K140-'SHEETNAME'!$K$137	#DIV/0!	#DIV/0!
60	$='SHEETNAME'!K6-'SHEETNAME'!$K$2	$='SHEETNAME'!K21-'SHEETNAME'!$K$17	$='SHEETNAME'!K36-'SHEETNAME'!$K$32	$='SHEETNAME'!K51-'SHEETNAME'!$K$47	$='SHEETNAME'!K66-'SHEETNAME'!$K$62	$='SHEETNAME'!K81-'SHEETNAME'!$K$77	$='SHEETNAME'!K96-'SHEETNAME'!$K$92	$='SHEETNAME'!K111-'SHEETNAME'!$K$107	$='SHEETNAME'!K126-'SHEETNAME'!$K$122	$='SHEETNAME'!K141-'SHEETNAME'!$K$137	#DIV/0!	#DIV/0!
75	$='SHEETNAME'!K7-'SHEETNAME'!$K$2	$='SHEETNAME'!K22-'SHEETNAME'!$K$17	$='SHEETNAME'!K37-'SHEETNAME'!$K$32	$='SHEETNAME'!K52-'SHEETNAME'!$K$47	$='SHEETNAME'!K67-'SHEETNAME'!$K$62	$='SHEETNAME'!K82-'SHEETNAME'!$K$77	$='SHEETNAME'!K97-'SHEETNAME'!$K$92	$='SHEETNAME'!K112-'SHEETNAME'!$K$107	$='SHEETNAME'!K127-'SHEETNAME'!$K$122	$='SHEETNAME'!K142-'SHEETNAME'!$K$137	#DIV/0!	#DIV/0!
90	$='SHEETNAME'!K8-'SHEETNAME'!$K$2	$='SHEETNAME'!K23-'SHEETNAME'!$K$17	$='SHEETNAME'!K38-'SHEETNAME'!$K$32	$='SHEETNAME'!K53-'SHEETNAME'!$K$47	$='SHEETNAME'!K68-'SHEETNAME'!$K$62	$='SHEETNAME'!K83-'SHEETNAME'!$K$77	$='SHEETNAME'!K98-'SHEETNAME'!$K$92	$='SHEETNAME'!K113-'SHEETNAME'!$K$107	$='SHEETNAME'!K128-'SHEETNAME'!$K$122	$='SHEETNAME'!K143-'SHEETNAME'!$K$137	#DIV/0!	#DIV/0!
105	$='SHEETNAME'!K9-'SHEETNAME'!$K$2	$='SHEETNAME'!K24-'SHEETNAME'!$K$17	$='SHEETNAME'!K39-'SHEETNAME'!$K$32	$='SHEETNAME'!K54-'SHEETNAME'!$K$47	$='SHEETNAME'!K69-'SHEETNAME'!$K$62	$='SHEETNAME'!K84-'SHEETNAME'!$K$77	$='SHEETNAME'!K99-'SHEETNAME'!$K$92	$='SHEETNAME'!K114-'SHEETNAME'!$K$107	$='SHEETNAME'!K129-'SHEETNAME'!$K$122	$='SHEETNAME'!K144-'SHEETNAME'!$K$137	#DIV/0!	#DIV/0!
120	$='SHEETNAME'!K10-'SHEETNAME'!$K$2	$='SHEETNAME'!K25-'SHEETNAME'!$K$17	$='SHEETNAME'!K40-'SHEETNAME'!$K$32	$='SHEETNAME'!K55-'SHEETNAME'!$K$47	$='SHEETNAME'!K70-'SHEETNAME'!$K$62	$='SHEETNAME'!K85-'SHEETNAME'!$K$77	$='SHEETNAME'!K100-'SHEETNAME'!$K$92	$='SHEETNAME'!K115-'SHEETNAME'!$K$107	$='SHEETNAME'!K130-'SHEETNAME'!$K$122	$='SHEETNAME'!K145-'SHEETNAME'!$K$137	#DIV/0!	#DIV/0!
ΔLF/HF ratio
Time	Rat 1	Rat 2	Rat 3	Rat 4	Rat 5	Rat 6	Rat 7	Rat 8	Rat 9	Rat 10	Mean	SEM
0	$='SHEETNAME'!L2-'SHEETNAME'!$L$2	$='SHEETNAME'!L17-'SHEETNAME'!$L$17	$='SHEETNAME'!L32-'SHEETNAME'!$L$32	$='SHEETNAME'!L47-'SHEETNAME'!$L$47	$='SHEETNAME'!L62-'SHEETNAME'!$L$62	$='SHEETNAME'!L77-'SHEETNAME'!$L$77	$='SHEETNAME'!L92-'SHEETNAME'!$L$92	$='SHEETNAME'!L107-'SHEETNAME'!$L$107	$='SHEETNAME'!L122-'SHEETNAME'!$L$122	$='SHEETNAME'!L137-'SHEETNAME'!$L$137	#DIV/0!	#DIV/0!
15	$='SHEETNAME'!L3-'SHEETNAME'!$L$2	$='SHEETNAME'!L18-'SHEETNAME'!$L$17	$='SHEETNAME'!L33-'SHEETNAME'!$L$32	$='SHEETNAME'!L48-'SHEETNAME'!$L$47	$='SHEETNAME'!L63-'SHEETNAME'!$L$62	$='SHEETNAME'!L78-'SHEETNAME'!$L$77	$='SHEETNAME'!L93-'SHEETNAME'!$L$92	$='SHEETNAME'!L108-'SHEETNAME'!$L$107	$='SHEETNAME'!L123-'SHEETNAME'!$L$122	$='SHEETNAME'!L138-'SHEETNAME'!$L$137	#DIV/0!	#DIV/0!
30	$='SHEETNAME'!L4-'SHEETNAME'!$L$2	$='SHEETNAME'!L19-'SHEETNAME'!$L$17	$='SHEETNAME'!L34-'SHEETNAME'!$L$32	$='SHEETNAME'!L49-'SHEETNAME'!$L$47	$='SHEETNAME'!L64-'SHEETNAME'!$L$62	$='SHEETNAME'!L79-'SHEETNAME'!$L$77	$='SHEETNAME'!L94-'SHEETNAME'!$L$92	$='SHEETNAME'!L109-'SHEETNAME'!$L$107	$='SHEETNAME'!L124-'SHEETNAME'!$L$122	$='SHEETNAME'!L139-'SHEETNAME'!$L$137	#DIV/0!	#DIV/0!
45	$='SHEETNAME'!L5-'SHEETNAME'!$L$2	$='SHEETNAME'!L20-'SHEETNAME'!$L$17	$='SHEETNAME'!L35-'SHEETNAME'!$L$32	$='SHEETNAME'!L50-'SHEETNAME'!$L$47	$='SHEETNAME'!L65-'SHEETNAME'!$L$62	$='SHEETNAME'!L80-'SHEETNAME'!$L$77	$='SHEETNAME'!L95-'SHEETNAME'!$L$92	$='SHEETNAME'!L110-'SHEETNAME'!$L$107	$='SHEETNAME'!L125-'SHEETNAME'!$L$122	$='SHEETNAME'!L140-'SHEETNAME'!$L$137	#DIV/0!	#DIV/0!
60	$='SHEETNAME'!L6-'SHEETNAME'!$L$2	$='SHEETNAME'!L21-'SHEETNAME'!$L$17	$='SHEETNAME'!L36-'SHEETNAME'!$L$32	$='SHEETNAME'!L51-'SHEETNAME'!$L$47	$='SHEETNAME'!L66-'SHEETNAME'!$L$62	$='SHEETNAME'!L81-'SHEETNAME'!$L$77	$='SHEETNAME'!L96-'SHEETNAME'!$L$92	$='SHEETNAME'!L111-'SHEETNAME'!$L$107	$='SHEETNAME'!L126-'SHEETNAME'!$L$122	$='SHEETNAME'!L141-'SHEETNAME'!$L$137	#DIV/0!	#DIV/0!
75	$='SHEETNAME'!L7-'SHEETNAME'!$L$2	$='SHEETNAME'!L22-'SHEETNAME'!$L$17	$='SHEETNAME'!L37-'SHEETNAME'!$L$32	$='SHEETNAME'!L52-'SHEETNAME'!$L$47	$='SHEETNAME'!L67-'SHEETNAME'!$L$62	$='SHEETNAME'!L82-'SHEETNAME'!$L$77	$='SHEETNAME'!L97-'SHEETNAME'!$L$92	$='SHEETNAME'!L112-'SHEETNAME'!$L$107	$='SHEETNAME'!L127-'SHEETNAME'!$L$122	$='SHEETNAME'!L142-'SHEETNAME'!$L$137	#DIV/0!	#DIV/0!
90	$='SHEETNAME'!L8-'SHEETNAME'!$L$2	$='SHEETNAME'!L23-'SHEETNAME'!$L$17	$='SHEETNAME'!L38-'SHEETNAME'!$L$32	$='SHEETNAME'!L53-'SHEETNAME'!$L$47	$='SHEETNAME'!L68-'SHEETNAME'!$L$62	$='SHEETNAME'!L83-'SHEETNAME'!$L$77	$='SHEETNAME'!L98-'SHEETNAME'!$L$92	$='SHEETNAME'!L113-'SHEETNAME'!$L$107	$='SHEETNAME'!L128-'SHEETNAME'!$L$122	$='SHEETNAME'!L143-'SHEETNAME'!$L$137	#DIV/0!	#DIV/0!
105	$='SHEETNAME'!L9-'SHEETNAME'!$L$2	$='SHEETNAME'!L24-'SHEETNAME'!$L$17	$='SHEETNAME'!L39-'SHEETNAME'!$L$32	$='SHEETNAME'!L54-'SHEETNAME'!$L$47	$='SHEETNAME'!L69-'SHEETNAME'!$L$62	$='SHEETNAME'!L84-'SHEETNAME'!$L$77	$='SHEETNAME'!L99-'SHEETNAME'!$L$92	$='SHEETNAME'!L114-'SHEETNAME'!$L$107	$='SHEETNAME'!L129-'SHEETNAME'!$L$122	$='SHEETNAME'!L144-'SHEETNAME'!$L$137	#DIV/0!	#DIV/0!
120	$='SHEETNAME'!L10-'SHEETNAME'!$L$2	$='SHEETNAME'!L25-'SHEETNAME'!$L$17	$='SHEETNAME'!L40-'SHEETNAME'!$L$32	$='SHEETNAME'!L55-'SHEETNAME'!$L$47	$='SHEETNAME'!L70-'SHEETNAME'!$L$62	$='SHEETNAME'!L85-'SHEETNAME'!$L$77	$='SHEETNAME'!L100-'SHEETNAME'!$L$92	$='SHEETNAME'!L115-'SHEETNAME'!$L$107	$='SHEETNAME'!L130-'SHEETNAME'!$L$122	$='SHEETNAME'!L145-'SHEETNAME'!$L$137	#DIV/0!	#DIV/0!

## Sheet: Baseline
Sham Saline	SDNN	RMSSD	Range	Average HR	Total Power	VLF	LFms2	HFms2	Lf nu	HF nu	LF/HF		Sham Saline	Cycle Duration (s)	Max dP/dt (mmHg/s)	Min dP/dt (mmHg/s)	IRP (mmHg/s)	Tau (s)	PTI (mmHg.s)
rat 1	#REF!	#REF!	#REF!	#REF!	#REF!	#REF!	#REF!	#REF!	#REF!	#REF!	#REF!		rat 1	0.154862	2733.51	-895.735	-417.491	0.0941624	6.91721
rat 2	3.869	3.7279	23.8239	341.209	13.1966	7.9519	0.3831	4.8616	7.3054	92.6946	0.0788		rat 2	0.175827	2790.23	-744.564	-294.721	0.525392	7.44709
rat 3	3.7442	4.7357	24.6526	414.504	9.2195	2.1757	0.3248	3.9731	4.6113	56.4062	0.0818		rat 3	0.144736	2474.03	-908.891	-424.091	0.0805149	7.04479
rat 4	3.0196	3.0137	16.5618	381.928	11.002	7.3934	0.4267	3.0332	11.8254	84.0554	0.1407		rat 4	0.157119	4743.07	-1462.28	-322.51	0.189147	6.82343
rat 5	5.7433	8.0625	39.0112	355.497	25.3963	5.3615	1.7088	18.326	8.529	91.471	0.0932		rat 5	0.168759	2913.96	-1142.35	-448.828	0.0872429	8.2339
rat 6	5.9324	5.4049	35.7691	392.391	13.8484	2.9852	0.5255	9.159	4.8375	84.3116	0.0574		rat 6	0.152862	2668.4	-1020.55	-403.697	0.0960423	6.49623
rat 7	3.5475	4.833	18.5535	340.591	16.7212	9.6229	1.3587	5.7396	19.1418	80.8582	0.2367		rat 7	0.1732	1621.75	-627.46	-315.63	0.219	7.5413
rat 8	3.4099	2.6894	28.1431	407.923	5.5213	2.2769	0.5517	2.4479	17.0049	75.4497	0.2254		rat 8	0.155245	4389.93	-1630.3	-324.529	0.179078	4.3743
MEAN	#REF!	#REF!	#REF!	#REF!	#REF!	#REF!	#REF!	#REF!	#REF!	#REF!	#REF!		MEAN	0.160326	3041.86	-1054.02	-368.937	0.183822	6.85978
SDEV	#REF!	#REF!	#REF!	#REF!	#REF!	#REF!	#REF!	#REF!	#REF!	#REF!	#REF!		SDEV	0.0109665	1025.72	344.659	60.3176	0.148181	1.1368
SEM	#REF!	#REF!	#REF!	#REF!	#REF!	#REF!	#REF!	#REF!	#REF!	#REF!	#REF!		SEM	0.00387725	362.648	121.855	21.3255	0.0523898	0.40192
CLP Saline	SDNN	RMSSD	Range	Average HR	Total Power	VLF	LFms2	HFms2	Lf nu	HF nu	LF/HF		CLP Saline	Cycle Duration (s)	Max dP/dt (mmHg/s)	Min dP/dt (mmHg/s)	IRP (mmHg/s)	Tau (s)	PTI (mmHg.s)
rat 1	#REF!	#REF!	#REF!	#REF!	#REF!	#REF!	#REF!	#REF!	#REF!	#REF!	#REF!		rat 1	#REF!	#REF!	#REF!	#REF!	#REF!	#REF!
rat 2	#REF!	#REF!	#REF!	#REF!	#REF!	#REF!	#REF!	#REF!	#REF!	#REF!	#REF!		rat 2	#REF!	#REF!	#REF!	#REF!	#REF!	#REF!
rat 3	#REF!	#REF!	#REF!	#REF!	#REF!	#REF!	#REF!	#REF!	#REF!	#REF!	#REF!		rat 3	#REF!	#REF!	#REF!	#REF!	#REF!	#REF!
rat 4	#REF!	#REF!	#REF!	#REF!	#REF!	#REF!	#REF!	#REF!	#REF!	#REF!	#REF!		rat 4	#REF!	#REF!	#REF!	#REF!	#REF!	#REF!
rat 5	#REF!	#REF!	#REF!	#REF!	#REF!	#REF!	#REF!	#REF!	#REF!	#REF!	#REF!		rat 5	#REF!	#REF!	#REF!	#REF!	#REF!	#REF!
rat 6	#REF!	#REF!	#REF!	#REF!	#REF!	#REF!	#REF!	#REF!	#REF!	#REF!	#REF!		rat 6	#REF!	#REF!	#REF!	#REF!	#REF!	#REF!
rat 7	#REF!	#REF!	#REF!	#REF!	#REF!	#REF!	#REF!	#REF!	#REF!	#REF!	#REF!		rat 7	#REF!	#REF!	#REF!	#REF!	#REF!	#REF!
rat 8	#REF!	#REF!	#REF!	#REF!	#REF!	#REF!	#REF!	#REF!	#REF!	#REF!	#REF!		rat 8	#REF!	#REF!	#REF!	#REF!	#REF!	#REF!
MEAN	#REF!	#REF!	#REF!	#REF!	#REF!	#REF!	#REF!	#REF!	#REF!	#REF!	#REF!		MEAN	#REF!	#REF!	#REF!	#REF!	#REF!	#REF!
SDEV	#REF!	#REF!	#REF!	#REF!	#REF!	#REF!	#REF!	#REF!	#REF!	#REF!	#REF!		SDEV	#REF!	#REF!	#REF!	#REF!	#REF!	#REF!
SEM	#REF!	#REF!	#REF!	#REF!	#REF!	#REF!	#REF!	#REF!	#REF!	#REF!	#REF!		SEM	#REF!	#REF!	#REF!	#REF!	#REF!	#REF!
MS10 SHAM	SDNN	RMSSD	Range	Average HR	Total Power	VLF	LFms2	HFms2	Lf nu	HF nu	LF/HF		MS10 SHAM	Cycle Duration (s)	Max dP/dt (mmHg/s)	Min dP/dt (mmHg/s)	IRP (mmHg/s)	Tau (s)	PTI (mmHg.s)
rat 1	#REF!	#REF!	#REF!	#REF!	#REF!	#REF!	#REF!	#REF!	#REF!	#REF!	#REF!		rat 1	#REF!	#REF!	#REF!	#REF!	#REF!	#REF!
rat 2	#REF!	#REF!	#REF!	#REF!	#REF!	#REF!	#REF!	#REF!	#REF!	#REF!	#REF!		rat 2	#REF!	#REF!	#REF!	#REF!	#REF!	#REF!
rat 3	#REF!	#REF!	#REF!	#REF!	#REF!	#REF!	#REF!	#REF!	#REF!	#REF!	#REF!		rat 3	#REF!	#REF!	#REF!	#REF!	#REF!	#REF!
rat 4	#REF!	#REF!	#REF!	#REF!	#REF!	#REF!	#REF!	#REF!	#REF!	#REF!	#REF!		rat 4	#REF!	#REF!	#REF!	#REF!	#REF!	#REF!
rat 5													rat 5
rat 6	#REF!	#REF!	#REF!	#REF!	#REF!	#REF!	#REF!	#REF!	#REF!	#REF!	#REF!		rat 6	#REF!	#REF!	#REF!	#REF!	#REF!	#REF!
rat 7	#REF!	#REF!	#REF!	#REF!	#REF!	#REF!	#REF!	#REF!	#REF!	#REF!	#REF!		rat 7	#REF!	#REF!	#REF!	#REF!	#REF!	#REF!
rat 8													rat 8
MEAN	#REF!	#REF!	#REF!	#REF!	#REF!	#REF!	#REF!	#REF!	#REF!	#REF!	#REF!		MEAN	#REF!	#REF!	#REF!	#REF!	#REF!	#REF!
SDEV	#REF!	#REF!	#REF!	#REF!	#REF!	#REF!	#REF!	#REF!	#REF!	#REF!	#REF!		SDEV	#REF!	#REF!	#REF!	#REF!	#REF!	#REF!
SEM	#REF!	#REF!	#REF!	#REF!	#REF!	#REF!	#REF!	#REF!	#REF!	#REF!	#REF!		SEM	#REF!	#REF!	#REF!	#REF!	#REF!	#REF!
MS10 CLP	SDNN	RMSSD	Range	Average HR	Total Power	VLF	LFms2	HFms2	Lf nu	HF nu	LF/HF		MS10 CLP	Cycle Duration (s)	Max dP/dt (mmHg/s)	Min dP/dt (mmHg/s)	IRP (mmHg/s)	Tau (s)	PTI (mmHg.s)
rat 1	#REF!	#REF!	#REF!	#REF!	#REF!	#REF!	#REF!	#REF!	#REF!	#REF!	#REF!		rat 1	#REF!	#REF!	#REF!	#REF!	#REF!	#REF!
rat 2	#REF!	#REF!	#REF!	#REF!	#REF!	#REF!	#REF!	#REF!	#REF!	#REF!	#REF!		rat 2	#REF!	#REF!	#REF!	#REF!	#REF!	#REF!
rat 3	#REF!	#REF!	#REF!	#REF!	#REF!	#REF!	#REF!	#REF!	#REF!	#REF!	#REF!		rat 3	#REF!	#REF!	#REF!	#REF!	#REF!	#REF!
rat 4	#REF!	#REF!	#REF!	#REF!	#REF!	#REF!	#REF!	#REF!	#REF!	#REF!	#REF!		rat 4	#REF!	#REF!	#REF!	#REF!	#REF!	#REF!
rat 5	#REF!	#REF!	#REF!	#REF!	#REF!	#REF!	#REF!	#REF!	#REF!	#REF!	#REF!		rat 5	#REF!	#REF!	#REF!	#REF!	#REF!	#REF!
rat 6	#REF!	#REF!	#REF!	#REF!	#REF!	#REF!	#REF!	#REF!	#REF!	#REF!	#REF!		rat 6	#REF!	#REF!	#REF!	#REF!	#REF!	#REF!
rat 7	#REF!	#REF!	#REF!	#REF!	#REF!	#REF!	#REF!	#REF!	#REF!	#REF!	#REF!		rat 7	#REF!	#REF!	#REF!	#REF!	#REF!	#REF!
rat 8													rat 8
MEAN	#REF!	#REF!	#REF!	#REF!	#REF!	#REF!	#REF!	#REF!	#REF!	#REF!	#REF!		MEAN	#REF!	#REF!	#REF!	#REF!	#REF!	#REF!
SDEV	#REF!	#REF!	#REF!	#REF!	#REF!	#REF!	#REF!	#REF!	#REF!	#REF!	#REF!		SDEV	#REF!	#REF!	#REF!	#REF!	#REF!	#REF!
SEM	#REF!	#REF!	#REF!	#REF!	#REF!	#REF!	#REF!	#REF!	#REF!	#REF!	#REF!		SEM	#REF!	#REF!	#REF!	#REF!	#REF!	#REF!
MS3 SHAM	SDNN	RMSSD	Range	Average HR	Total Power	VLF	LFms2	HFms2	Lf nu	HF nu	LF/HF		MS3 SHAM	Cycle Duration (s)	Max dP/dt (mmHg/s)	Min dP/dt (mmHg/s)	IRP (mmHg/s)	Tau (s)	PTI (mmHg.s)
rat 1	#REF!	#REF!	#REF!	#REF!	#REF!	#REF!	#REF!	#REF!	#REF!	#REF!	#REF!		rat 1	#REF!	#REF!	#REF!	#REF!	#REF!	#REF!
rat 2	#REF!	#REF!	#REF!	#REF!	#REF!	#REF!	#REF!	#REF!	#REF!	#REF!	#REF!		rat 2	#REF!	#REF!	#REF!	#REF!	#REF!	#REF!
rat 3	#REF!	#REF!	#REF!	#REF!	#REF!	#REF!	#REF!	#REF!	#REF!	#REF!	#REF!		rat 3	#REF!	#REF!	#REF!	#REF!	#REF!	#REF!
rat 4	#REF!	#REF!	#REF!	#REF!	#REF!	#REF!	#REF!	#REF!	#REF!	#REF!	#REF!		rat 4	#REF!	#REF!	#REF!	#REF!	#REF!	#REF!
rat 5	#REF!	#REF!	#REF!	#REF!	#REF!	#REF!	#REF!	#REF!	#REF!	#REF!	#REF!		rat 5	#REF!	#REF!	#REF!	#REF!	#REF!	#REF!
rat 6	#REF!	#REF!	#REF!	#REF!	#REF!	#REF!	#REF!	#REF!	#REF!	#REF!	#REF!		rat 6	#REF!	#REF!	#REF!	#REF!	#REF!	#REF!
rat 7	#REF!	#REF!	#REF!	#REF!	#REF!	#REF!	#REF!	#REF!	#REF!	#REF!	#REF!		rat 7	#REF!	#REF!	#REF!	#REF!	#REF!	#REF!
rat 8													rat 8
MEAN	#REF!	#REF!	#REF!	#REF!	#REF!	#REF!	#REF!	#REF!	#REF!	#REF!	#REF!		MEAN	#REF!	#REF!	#REF!	#REF!	#REF!	#REF!
SDEV	#REF!	#REF!	#REF!	#REF!	#REF!	#REF!	#REF!	#REF!	#REF!	#REF!	#REF!		SDEV	#REF!	#REF!	#REF!	#REF!	#REF!	#REF!
SEM	#REF!	#REF!	#REF!	#REF!	#REF!	#REF!	#REF!	#REF!	#REF!	#REF!	#REF!		SEM	#REF!	#REF!	#REF!	#REF!	#REF!	#REF!
MS3 CLP	SDNN	RMSSD	Range	Average HR	Total Power	VLF	LFms2	HFms2	Lf nu	HF nu	LF/HF		MS3 CLP	Cycle Duration (s)	Max dP/dt (mmHg/s)	Min dP/dt (mmHg/s)	IRP (mmHg/s)	Tau (s)	PTI (mmHg.s)
rat 1	#REF!	#REF!	#REF!	#REF!	#REF!	#REF!	#REF!	#REF!	#REF!	#REF!	#REF!		rat 1	#REF!	#REF!	#REF!	#REF!	#REF!	#REF!
rat 2	#REF!	#REF!	#REF!	#REF!	#REF!	#REF!	#REF!	#REF!	#REF!	#REF!	#REF!		rat 2	#REF!	#REF!	#REF!	#REF!	#REF!	#REF!
rat 3	#REF!	#REF!	#REF!	#REF!	#REF!	#REF!	#REF!	#REF!	#REF!	#REF!	#REF!		rat 3	#REF!	#REF!	#REF!	#REF!	#REF!	#REF!
rat 4	#REF!	#REF!	#REF!	#REF!	#REF!	#REF!	#REF!	#REF!	#REF!	#REF!	#REF!		rat 4	#REF!	#REF!	#REF!	#REF!	#REF!	#REF!
rat 5	#REF!	#REF!	#REF!	#REF!	#REF!	#REF!	#REF!	#REF!	#REF!	#REF!	#REF!		rat 5	#REF!	#REF!	#REF!	#REF!	#REF!	#REF!
rat 6	#REF!	#REF!	#REF!	#REF!	#REF!	#REF!	#REF!	#REF!	#REF!	#REF!	#REF!		rat 6	#REF!	#REF!	#REF!	#REF!	#REF!	#REF!
rat 7	#REF!	#REF!	#REF!	#REF!	#REF!	#REF!	#REF!	#REF!	#REF!	#REF!	#REF!		rat 7	#REF!	#REF!	#REF!	#REF!	#REF!	#REF!
rat 8	#REF!	#REF!	#REF!	#REF!	#REF!	#REF!	#REF!	#REF!	#REF!	#REF!	#REF!		rat 8	#REF!	#REF!	#REF!	#REF!	#REF!	#REF!
rat 9	#REF!	#REF!	#REF!	#REF!	#REF!	#REF!	#REF!	#REF!	#REF!	#REF!	#REF!		rat 9	#REF!	#REF!	#REF!	#REF!	#REF!	#REF!
MEAN	#REF!	#REF!	#REF!	#REF!	#REF!	#REF!	#REF!	#REF!	#REF!	#REF!	#REF!		MEAN	#REF!	#REF!	#REF!	#REF!	#REF!	#REF!
SDEV	#REF!	#REF!	#REF!	#REF!	#REF!	#REF!	#REF!	#REF!	#REF!	#REF!	#REF!		SDEV	#REF!	#REF!	#REF!	#REF!	#REF!	#REF!
SEM	#REF!	#REF!	#REF!	#REF!	#REF!	#REF!	#REF!	#REF!	#REF!	#REF!	#REF!		SEM	#REF!	#REF!	#REF!	#REF!	#REF!	#REF!
MS10 Naloxone	SDNN	RMSSD	Range	Average HR	Total Power	VLF	LFms2	HFms2	Lf nu	HF nu	LF/HF		MS10 Naloxone	Cycle Duration (s)	Max dP/dt (mmHg/s)	Min dP/dt (mmHg/s)	IRP (mmHg/s)	Tau (s)	PTI (mmHg.s)
rat 1	2.4548	2.5706	17.0465	491.385	6.902	2.0662	1.1365	3.3426	23.5022	69.1215	0.34		rat 1	0.122104	4719.07	-1735.08	-499.543	0.0867528	5.50707
rat 2	2.1612	1.4707	12.4211	521.311	2.7442	1.5635	0.2145	0.679	18.1702	57.5123	0.3159		rat 2	0.115085	5068.73	-2026.95	-547.387	0.0242639	4.85439
rat 3	1.9229	2.1786	10.9716	467.113	5.54	3.2641	0.4187	1.772	18.3982	77.858	0.2363		rat 3	0.128447	1742.53	-533.698	-361.758		7.59421
rat 4	2.8705	3.6183	15.2772	417.848	7.1331	2.3585	0.0839	4.3982	1.7582	92.1182	0.0191		rat 4	0.14359	2591.87	-748.533	-491.806	0.105644	8.38866
rat 5	2.7973	3.6469	13.1731	460.663	6.4023	0.7362	0.6103	4.9308	10.7703	87.0231	0.1238		rat 5	0.130313	4374.52	-2031.49	-414.264	0.0316244	4.44707
rat 6	2.6616	2.4393	14.3652	460.144	8.4501	5.7479	0.2059	2.3306	7.6213	86.2496	0.0884		rat 6	0.130393	3227.55	-1227.99	-447.07	0.0339164	5.80714
rat 7	3.3098	2.6825	15.2585	456.551	11.4178	8.2891	0.7649	2.1506		68.7356			rat 7	0.131403	3716.13	-1311.56	-419.357	0.116367	5.40244
rat 8	1.8978	2.1357	9.7735	412.174	3.4066	1.6784	0.04	1.5345	2.3145	88.7942	0.0261		rat 8	0.145567	3835.04	-1402.95	-378.634	0.0791149	5.40729
rat 9	2.6513	1.8437	16.9994	557.348	6.7769	1.143	3.1461	2.3064		40.9377			rat 9	0.10765	6021.22	-3541.6	-521.632	0.0275052	3.83207
MEAN	2.52524	2.50959	13.9207	471.615	6.53033	2.98299	0.735644	2.60497	11.7907	74.2611	0.164229		MEAN	0.128284	3921.85	-1617.76	-453.495	0.0631486	5.69337
SDEV	0.465997	0.735979	2.54412	46.2785	2.57936	2.48142	0.971398	1.37337	8.46946	16.9467	0.133304		SDEV	0.0121936	1304.48	885.727	65.0116	0.037949	1.44972
SEM	0.155332	0.245326	0.848042	15.4262	0.859786	0.82714	0.323799	0.457791	2.82315	5.64891	0.0444348		SEM	0.00406452	434.827	295.242	21.6705	0.0126497	0.48324
	SDNN			RMSSD			Range			average HR			total power
	MEAN	SDEV	SEM	MEAN	SDEV	SEM	MEAN	SDEV	SEM	MEAN	SDEV	SEM	MEAN	SDEV	SEM
Sham Saline	#REF!	#REF!	#REF!	#REF!	#REF!	#REF!	#REF!	#REF!	#REF!	#REF!	#REF!	#REF!	#REF!	#REF!	#REF!
CLP Saline	#REF!	#REF!	#REF!	#REF!	#REF!	#REF!	#REF!	#REF!	#REF!	#REF!	#REF!	#REF!	#REF!	#REF!	#REF!
MS10 Sham	#REF!	#REF!	#REF!	#REF!	#REF!	#REF!	#REF!	#REF!	#REF!	#REF!	#REF!	#REF!	#REF!	#REF!	#REF!
MS10 CLP	#REF!	#REF!	#REF!	#REF!	#REF!	#REF!	#REF!	#REF!	#REF!	#REF!	#REF!	#REF!	#REF!	#REF!	#REF!
MS3 Sham	#REF!	#REF!	#REF!	#REF!	#REF!	#REF!	#REF!	#REF!	#REF!	#REF!	#REF!	#REF!	#REF!	#REF!	#REF!
MS3 Saline	#REF!	#REF!	#REF!	#REF!	#REF!	#REF!	#REF!	#REF!	#REF!	#REF!	#REF!	#REF!	#REF!	#REF!	#REF!
MS10 Naloxone	2.52524	0.465997	0.155332	2.50959	0.735979	0.245326	13.9207	2.54412	0.848042	471.615	46.2785	15.4262	6.53033	2.57936	0.859786
	VLF			LFms2			HFms2			Lfnu			Hfnu			LF/HF
	MEAN	SDV	SEM	MEAN	SDEV	SEM	MEAN	SDEV	SEM	MEAN	SDEV	SEM	MEAN	SDEV	SEM	MEAN	SDEV	SEM
Sham Saline	#REF!	#REF!	#REF!	#REF!	#REF!	#REF!	#REF!	#REF!	#REF!	#REF!	#REF!	#REF!	#REF!	#REF!	#REF!	#REF!	#REF!	#REF!
CLP Saline	#REF!	#REF!	#REF!	#REF!	#REF!	#REF!	#REF!	#REF!	#REF!	#REF!	#REF!	#REF!	#REF!	#REF!	#REF!	#REF!	#REF!	#REF!
MS10 Sham	#REF!	#REF!	#REF!	#REF!	#REF!	#REF!	#REF!	#REF!	#REF!	#REF!	#REF!	#REF!	#REF!	#REF!	#REF!	#REF!	#REF!	#REF!
MS10 CLP	#REF!	#REF!	#REF!	#REF!	#REF!	#REF!	#REF!	#REF!	#REF!	#REF!	#REF!	#REF!	#REF!	#REF!	#REF!	#REF!	#REF!	#REF!
MS3 Sham	#REF!	#REF!	#REF!	#REF!	#REF!	#REF!	#REF!	#REF!	#REF!	#REF!	#REF!	#REF!	#REF!	#REF!	#REF!	#REF!	#REF!	#REF!
MS3 Saline	#REF!	#REF!	#REF!	#REF!	#REF!	#REF!	#REF!	#REF!	#REF!	#REF!	#REF!	#REF!	#REF!	#REF!	#REF!	#REF!	#REF!	#REF!
MS10 Naloxone	2.98299	2.48142	0.82714	0.735644	0.971398	0.323799	2.60497	1.37337	0.457791	11.7907	8.46946	2.82315	74.2611	16.9467	5.64891	0.164229	0.133304	0.0444348
							Cycle duration			max dP/dt			Min dP/dt			IRP			Tau			PTI
							MEAN	SDEV	SEM	MEAN	SDEV	SEM	MEAN	SDEV	SEM	MEAN	SDEV	SEM	MEAN	SDEV	SEM	MEAN	SDEV	SEM
Sham Saline							0.160326	0.0109665	0.00387725	3041.86	1025.72	362.648	-1054.02	344.659	121.855	-368.937	60.3176	21.3255	0.183822	0.148181	0.0523898	6.85978	1.1368	0.40192
CLP Saline							#REF!	#REF!	#REF!	#REF!	#REF!	#REF!	#REF!	#REF!	#REF!	#REF!	#REF!	#REF!	#REF!	#REF!	#REF!	#REF!	#REF!	#REF!
MS10 Sham							#REF!	#REF!	#REF!	#REF!	#REF!	#REF!	#REF!	#REF!	#REF!	#REF!	#REF!	#REF!	#REF!	#REF!	#REF!	#REF!	#REF!	#REF!
MS10 CLP							#REF!	#REF!	#REF!	#REF!	#REF!	#REF!	#REF!	#REF!	#REF!	#REF!	#REF!	#REF!	#REF!	#REF!	#REF!	#REF!	#REF!	#REF!
MS3 Sham							#REF!	#REF!	#REF!	#REF!	#REF!	#REF!	#REF!	#REF!	#REF!	#REF!	#REF!	#REF!	#REF!	#REF!	#REF!	#REF!	#REF!	#REF!
MS3 Saline							#REF!	#REF!	#REF!	#REF!	#REF!	#REF!	#REF!	#REF!	#REF!	#REF!	#REF!	#REF!	#REF!	#REF!	#REF!	#REF!	#REF!	#REF!
MS10 Naloxone							0.128284	0.0121936	0.00406452	3921.85	1304.48	434.827	-1617.76	885.727	295.242	-453.495	65.0116	21.6705	0.0631486	0.037949	0.0126497	5.69337	1.44972	0.48324

## Sheet: AUC
	HRV Parameters													LV function paramers
	SDNN														Cycle duration
AUC	rat1	rat2	rat3	rat4	rat5	rat6	rat7	rat8	rat9	MEAN	STDEV	SEM		AUC	rat1	rat2	rat3	rat4	rat5	rat6	rat7	rat8	rat 9	MEAN	STDEV	SEM
NX MS CLP		-58.05	-10.95	-26.78	-39.98	-89.85	-99.68	-38.78		-52.01	32.6165	11.5317		NX MS CLP	0	0.3	1.8	1.875	-0.9	-5.551e-17	1.125	0.6	0.75	0.616667	0.895911	0.316752
										#DIV/0!	#DIV/0!	#DIV/0!												#DIV/0!	#DIV/0!	#DIV/0!
										#DIV/0!	#DIV/0!	#DIV/0!												#DIV/0!	#DIV/0!	#DIV/0!
										#DIV/0!	#DIV/0!	#DIV/0!												#DIV/0!	#DIV/0!	#DIV/0!
										#DIV/0!	#DIV/0!	#DIV/0!												#DIV/0!	#DIV/0!	#DIV/0!
										#DIV/0!	#DIV/0!	#DIV/0!												#DIV/0!	#DIV/0!	#DIV/0!
										#DIV/0!	#DIV/0!	#DIV/0!												#DIV/0!	#DIV/0!	#DIV/0!
										#DIV/0!	#DIV/0!	#DIV/0!												#DIV/0!	#DIV/0!	#DIV/0!
										#DIV/0!	#DIV/0!	#DIV/0!												#DIV/0!	#DIV/0!	#DIV/0!
										#DIV/0!	#DIV/0!	#DIV/0!												#DIV/0!	#DIV/0!	#DIV/0!
	RMSSD														max dp/dt
AUC	rat1	rat2	rat3	rat4	rat5	rat6	rat7	rat8		MEAN	STDEV	SEM		AUC	rat1	rat2	rat3	rat4	rat5	rat6	rat7	rat8		MEAN	STDEV	SEM
NX MS CLP		19.88	26.1	-20.51	-143	-44.93	-98.78	-48.08	-55.8	-45.64	56.6739	20.0373		NX MS CLP		79603	108616	86288	-22325		-78350	-26630		24533.7	76569.7	27071.5
										#DIV/0!	#DIV/0!	#DIV/0!												#DIV/0!	#DIV/0!	#DIV/0!
										#DIV/0!	#DIV/0!	#DIV/0!												#DIV/0!	#DIV/0!	#DIV/0!
										#DIV/0!	#DIV/0!	#DIV/0!												#DIV/0!	#DIV/0!	#DIV/0!
										#DIV/0!	#DIV/0!	#DIV/0!												#DIV/0!	#DIV/0!	#DIV/0!
										#DIV/0!	#DIV/0!	#DIV/0!												#DIV/0!	#DIV/0!	#DIV/0!
										#DIV/0!	#DIV/0!	#DIV/0!												#DIV/0!	#DIV/0!	#DIV/0!
										#DIV/0!	#DIV/0!	#DIV/0!												#DIV/0!	#DIV/0!	#DIV/0!
										#DIV/0!	#DIV/0!	#DIV/0!												#DIV/0!	#DIV/0!	#DIV/0!
										#DIV/0!	#DIV/0!	#DIV/0!												#DIV/0!	#DIV/0!	#DIV/0!
	Range														PTI
AUC	rat1	rat2	rat3	rat4	rat5	rat6	rat7	rat8		MEAN	STDEV	SEM		AUC	rat1	rat2	rat3	rat4	rat5	rat6	rat7	rat8		MEAN	STDEV	SEM
NX MS CLP	-1023	-159.2	289.2	238.5	271.8	-212.9	-71.02	180.8	-302.5	-87.5911	417.101	147.467		NX MS CLP	-48.43	-168.7	-295.9	-177.3	25.08	-71.94	-67.71	-153.3	23.89	-103.812	104.442	36.9258
										#DIV/0!	#DIV/0!	#DIV/0!												#DIV/0!	#DIV/0!	#DIV/0!
										#DIV/0!	#DIV/0!	#DIV/0!												#DIV/0!	#DIV/0!	#DIV/0!
										#DIV/0!	#DIV/0!	#DIV/0!												#DIV/0!	#DIV/0!	#DIV/0!
										#DIV/0!	#DIV/0!	#DIV/0!												#DIV/0!	#DIV/0!	#DIV/0!
										#DIV/0!	#DIV/0!	#DIV/0!												#DIV/0!	#DIV/0!	#DIV/0!
	average HR														min dp/dt
AUC	rat1	rat2	rat3	rat4	rat5	rat6	rat7	rat8		MEAN	STDEV	SEM		AUC	rat1	rat2	rat3	rat4	rat5	rat6	rat7	rat8		MEAN	STDEV	SEM
NX MS CLP	-90.97	-1353	-5603	-4651	3437	163.7	-2879	-1513	-3574	-1784.81	2770.05	979.361		NX MS CLP	43940	-50474	-53296	-22607	3752	-48301	31391	2936	133008	4483.22	59876.1	21169.4
										#DIV/0!	#DIV/0!	#DIV/0!												#DIV/0!	#DIV/0!	#DIV/0!
										#DIV/0!	#DIV/0!	#DIV/0!												#DIV/0!	#DIV/0!	#DIV/0!
										#DIV/0!	#DIV/0!	#DIV/0!												#DIV/0!	#DIV/0!	#DIV/0!
										#DIV/0!	#DIV/0!	#DIV/0!												#DIV/0!	#DIV/0!	#DIV/0!
										#DIV/0!	#DIV/0!	#DIV/0!												#DIV/0!	#DIV/0!	#DIV/0!
	total power														IRP
AUC	rat1	rat2	rat3	rat4	rat5	rat6	rat7	rat8		MEAN	STDEV	SEM		AUC	rat1	rat2	rat3	rat4	rat5	rat6	rat7	rat8		MEAN	STDEV	SEM
NX MS CLP		-5.1	-300.8	-36.93	-87.3		-471.3	-136.3	-477.8	-216.504	200.153	70.7648		NX MS CLP	4885	1362	10810	10057	3873	5331	7939	5394	10997	6738.67	3382.08	1195.75
										#DIV/0!	#DIV/0!	#DIV/0!												#DIV/0!	#DIV/0!	#DIV/0!
										#DIV/0!	#DIV/0!	#DIV/0!												#DIV/0!	#DIV/0!	#DIV/0!
										#DIV/0!	#DIV/0!	#DIV/0!												#DIV/0!	#DIV/0!	#DIV/0!
										#DIV/0!	#DIV/0!	#DIV/0!												#DIV/0!	#DIV/0!	#DIV/0!
										#DIV/0!	#DIV/0!	#DIV/0!												#DIV/0!	#DIV/0!	#DIV/0!
	VLF														tau
AUC	rat1	rat2	rat3	rat4	rat5	rat6	rat7	rat8		MEAN	STDEV	SEM		AUC	rat1	rat2	rat3	rat4	rat5	rat6	rat7	rat8		MEAN	STDEV	SEM
NX MS CLP	-137.1	-43.28	-271.4	-20.63	191.7	-513.5	-401.3	-69.83	-11.93	-141.919	217.938	77.0527		NX MS CLP	-1.5	-0.375		10.05	0.075	2.4	10.2	-2.7	1.35	2.4375	4.99686	1.76666
										#DIV/0!	#DIV/0!	#DIV/0!												#DIV/0!	#DIV/0!	#DIV/0!
										#DIV/0!	#DIV/0!	#DIV/0!												#DIV/0!	#DIV/0!	#DIV/0!
										#DIV/0!	#DIV/0!	#DIV/0!												#DIV/0!	#DIV/0!	#DIV/0!
										#DIV/0!	#DIV/0!	#DIV/0!												#DIV/0!	#DIV/0!	#DIV/0!
										#DIV/0!	#DIV/0!	#DIV/0!												#DIV/0!	#DIV/0!	#DIV/0!
	LF
AUC	rat1	rat2	rat3	rat4	rat5	rat6	rat7	rat8		MEAN	STDEV	SEM
NX MS CLP	-125.9	-10.95	9	26.4	-4.488	-9.675	18	5.1	-300.5	-43.6681	106.272	37.573
										#DIV/0!	#DIV/0!	#DIV/0!
										#DIV/0!	#DIV/0!	#DIV/0!
										#DIV/0!	#DIV/0!	#DIV/0!
										#DIV/0!	#DIV/0!	#DIV/0!
										#DIV/0!	#DIV/0!	#DIV/0!
	HF
AUC	rat1	rat2	rat3	rat4	rat5	rat6	rat7	rat8		MEAN	STDEV	SEM
NX MS CLP	-337.8	74.19	-102.2	-24.66	-288.5	-70.43	-82.88	-64.87	-156.5	-117.072	128.001	45.2553
										#DIV/0!	#DIV/0!	#DIV/0!
										#DIV/0!	#DIV/0!	#DIV/0!
										#DIV/0!	#DIV/0!	#DIV/0!
										#DIV/0!	#DIV/0!	#DIV/0!
										#DIV/0!	#DIV/0!	#DIV/0!
	LF nu
AUC	rat1	rat2	rat3	rat4	rat5	rat6	rat7	rat8		MEAN	STDEV	SEM
NX MS CLP	-2174	-1167	770.7	613.1	705	-231.4	1691	573.5	-3057	-252.9	1563.91	552.927
										#DIV/0!	#DIV/0!	#DIV/0!
										#DIV/0!	#DIV/0!	#DIV/0!
										#DIV/0!	#DIV/0!	#DIV/0!
										#DIV/0!	#DIV/0!	#DIV/0!
										#DIV/0!	#DIV/0!	#DIV/0!
	HF nu
AUC	rat1	rat2	rat3	rat4	rat5	rat6	rat7	rat8		MEAN	STDEV	SEM
NX MS CLP	968.9	3359	-3990	-231.7	-1362	313.5	-1684	-417.6	2651	-43.6556	2240.8	792.244
										#DIV/0!	#DIV/0!	#DIV/0!
										#DIV/0!	#DIV/0!	#DIV/0!
										#DIV/0!	#DIV/0!	#DIV/0!
										#DIV/0!	#DIV/0!	#DIV/0!
										#DIV/0!	#DIV/0!	#DIV/0!
	LF/HF
AUC	rat1	rat2	rat3	rat4	rat5	rat6	rat7	rat8		MEAN	STDEV	SEM
NX MS CLP	-32.33	-25.28	9.9	6.975	12.08	-2.495	11.93	7.05		-1.52125	17.5525	6.20575
										#DIV/0!	#DIV/0!	#DIV/0!
										#DIV/0!	#DIV/0!	#DIV/0!
										#DIV/0!	#DIV/0!	#DIV/0!
										#DIV/0!	#DIV/0!	#DIV/0!
										#DIV/0!	#DIV/0!	#DIV/0!

## Sheet: MS10 Naloxone
Rat 1	SDNN	RMSSD	Range	Average HR	Total Power	VLF	LFms2	HFms2	Lf nu	HF nu	LF/HF	1	SDNN	RMSSD	Range	Average HR	Total Power	VLF	LFms2	HFms2	Lf nu	HF nu	LF/HF		Rat 1	Cycle Duration (s)	Max dP/dt (mmHg/s)	Min dP/dt (mmHg/s)	IRP (mmHg/s)	Tau (s)	PTI (mmHg.s)		Rat 1	Cycle Duration (s)	Max dP/dt (mmHg/s)	Min dP/dt (mmHg/s)	IRP (mmHg/s)	Tau (s)	PTI (mmHg.s)
Area 1	2.4548	2.5706	17.0465	491.385	6.902	2.0662	1.1365	3.3426	23.5022	69.1215	0.34		2.4548	2.5706	17.0465	491.385	6.902	2.0662	1.1365	3.3426	23.5022	69.1215	0.34		Area 1	0.122104	4719.07	-1735.08	-499.543	0.0867528	5.50707	1	Area 1	0.122104	4719.07	-1735.08	-499.543	0.0867528	5.50707
Area 2	1.1332	1.2024	7.1864	489.731	1.1523	0.7138	0.0128	0.3849	2.924	87.768	0.0333		1.1332	1.2024	7.1864	489.731	1.1523	0.7138	0.0128	0.3849	2.924	87.768	0.0333		Area 2	0.122224	3072.92	-1297.96	-499.716	0.0488308	5.0443		Area 2	0.122224	3072.92	-1297.96	-499.716	0.0488308	5.0443
Area 3	1.1279	1.1477	6.3387	475.468	1.4548	0.9345	0.03	0.4118	5.7592	79.1375	0.0728		1.1279	1.1477	6.3387	475.468	1.4548	0.9345	0.03	0.4118	5.7592	79.1375	0.0728		Area 3	0.12619	2498.58	-989.63	-455.561	0.0747835	5.21221		Area 3	0.12619	2498.58	-989.63	-455.561	0.0747835	5.21221
Area 4	1.1568	0.99	7.0866	479.18	1.7696	1.3314	0.0328	0.3422	7.4787	78.0887	0.0958		1.1568	0.99	7.0866	479.18	1.7696	1.3314	0.0328	0.3422	7.4787	78.0887	0.0958		Area 4	0.125216	3057.31	-1316.75	-437.344	0.0599807	5.21142		Area 4	0.125216	3057.31	-1316.75	-437.344	0.0599807	5.21142
Area 5	1.0429	0.9903	6.2908	491.084	1.2713	0.8886	0.0141	0.2644	3.6854	69.0998	0.0533		1.0429	0.9903	6.2908	491.084	1.2713	0.8886	0.0141	0.2644	3.6854	69.0998	0.0533		Area 5	0.122178	2799.77	-1140.95	-434.25	0.0648367	5.05668		Area 5	0.122178	2799.77	-1140.95	-434.25	0.0648367	5.05668
Area 6	0.8813	0.797	4.4058	503.337	0.5609	0.2827	0.0107	0.2119	3.861	76.2003	0.0507		0.8813	0.797	4.4058	503.337	0.5609	0.2827	0.0107	0.2119	3.861	76.2003	0.0507		Area 6	0.119204	4313.64	-1776.37	-445.753	0.0725041	4.99103		Area 6	0.119204	4313.64	-1776.37	-445.753	0.0725041	4.99103
Area 7	1.5135	1.2052	8.5619	495.759	2.134	1.4566	0.0163	0.541	2.4008	79.8595	0.0301		1.5135	1.2052	8.5619	495.759	2.134	1.4566	0.0163	0.541	2.4008	79.8595	0.0301		Area 7	0.121027	3206.65	-1336.72	-467.21	0.072978	5.06269		Area 7	0.121027	3206.65	-1336.72	-467.21	0.072978	5.06269
Area 8	1.0462	0.8071	16.5533	494.536	0.622	0.374	0.0107	0.2073	4.323	83.5945	0.0517		1.0462	0.8071	16.5533	494.536	0.622	0.374	0.0107	0.2073	4.323	83.5945	0.0517		Area 8	0.121335	4029.82	-1677.12	-435.256	0.105017	5.0929		Area 8	0.121335	4029.82	-1677.12	-435.256	0.105017	5.0929
Area 9	1.0833	1.4051	6.3995	500.452	1.3841	0.7308	0.0113	0.3821	1.7317	58.4883	0.0296		1.0833	1.4051	6.3995	500.452	1.3841	0.7308	0.0113	0.3821	1.7317	58.4883	0.0296		Area 9	0.119888	2720.98	-1103.03	-491.827	0.0861328	4.80681		Area 9	0.119888	2720.98	-1103.03	-491.827	0.0861328	4.80681
Area 10																									Area 10								Area 10
Area 11																									Area 11								Area 11
Area 12																									Area 12								Area 12
Area 13																									Area 13								Area 13
Rat 2	SDNN	RMSSD	Range	Average HR	Total Power	VLF	LFms2	HFms2	Lf nu	HF nu	LF/HF	1	SDNN	RMSSD	Range	Average HR	Total Power	VLF	LFms2	HFms2	Lf nu	HF nu	LF/HF		Rat 2	Cycle Duration (s)	Max dP/dt (mmHg/s)	Min dP/dt (mmHg/s)	IRP (mmHg/s)	Tau (s)	PTI (mmHg.s)	1	Rat 2	Cycle Duration (s)	Max dP/dt (mmHg/s)	Min dP/dt (mmHg/s)	IRP (mmHg/s)	Tau (s)	PTI (mmHg.s)
Area 1	2.1612	1.4707	12.4211	521.311	2.7442	1.5635	0.2145	0.679	18.1702	57.5123	0.3159		2.1612	1.4707	12.4211	521.311	2.7442	1.5635	0.2145	0.679	18.1702	57.5123	0.3159		Area 1	0.115085	5068.73	-2026.95	-547.387	0.0242639	4.85439		Area 1	0.115085	5068.73	-2026.95	-547.387	0.0242639	4.85439
Area 2	1.5224	1.8749	9.279	485.903	2.4263	0.8746	0.0965	1.388	6.2189	89.4533	0.0695		1.5224	1.8749	9.279	485.903	2.4263	0.8746	0.0965	1.388	6.2189	89.4533	0.0695		Area 2	0.123479	5063.21	-1735.34	-471.889	0.0293608	3.9121		Area 2	0.123479	5063.21	-1735.34	-471.889	0.0293608	3.9121
Area 3	1.6998	1.8356	14.6838	500.31	2.798	1.0445	0.1281	1.5768	7.3054	89.9229	0.0812		1.6998	1.8356	14.6838	500.31	2.798	1.0445	0.1281	1.5768	7.3054	89.9229	0.0812		Area 3	0.119922	5243.98	-1949.9	-480.681	0.0274149	4.32911		Area 3	0.119922	5243.98	-1949.9	-480.681	0.0274149	4.32911
Area 4	1.8361	2.2639	8.3098	478.784	3.6923	0.918	0.1524	2.4994	5.4916	90.0932	0.061		1.8361	2.2639	8.3098	478.784	3.6923	0.918	0.1524	2.4994	5.4916	90.0932	0.061		Area 4	0.125288	5778.22	-2163.34	-627.435	0.0265538	2.8235		Area 4	0.125288	5778.22	-2163.34	-627.435	0.0265538	2.8235
Area 5	1.5411	1.2744	10.8949	517.334	2.0305	1.1674	0.0635	0.728	7.3609	84.3462	0.0873		1.5411	1.2744	10.8949	517.334	2.0305	1.1674	0.0635	0.728	7.3609	84.3462	0.0873		Area 5	0.115977	5574.47	-2351.19	-495.353	0.0217415	3.38594		Area 5	0.115977	5574.47	-2351.19	-495.353	0.0217415	3.38594
Area 6	1.2568	1.2031	8.8484	523.847	1.6131	0.8192	0.0711	0.6651	8.9514	83.7726	0.1069		1.2568	1.2031	8.8484	523.847	1.6131	0.8192	0.0711	0.6651	8.9514	83.7726	0.1069		Area 6	0.114537	6456.38	-3007.84	-613.279	0.0175079	2.82215		Area 6	0.114537	6456.38	-3007.84	-613.279	0.0175079	2.82215
Area 7	1.7817	1.4444	9.5438	527.915	3.2225	2.1	0.0907	0.9849	8.08	87.7451	0.0921		1.7817	1.4444	9.5438	527.915	3.2225	2.1	0.0907	0.9849	8.08	87.7451	0.0921		Area 7	0.113653	5686.54	-2537.02	-530.467	0.0150157	3.24082		Area 7	0.113653	5686.54	-2537.02	-530.467	0.0150157	3.24082
Area 8	1.8622	1.6956	11.2589	519.698	2.9361	1.028	0.2312	1.6166	12.1186	84.7236	0.143		1.8622	1.6956	11.2589	519.698	2.9361	1.028	0.2312	1.6166	12.1186	84.7236	0.143		Area 8	0.115453	6501.81	-3367.05	-523.801	0.0146144	3.1362		Area 8	0.115453	6501.81	-3367.05	-523.801	0.0146144	3.1362
Area 9	1.686	1.5779	19.4511	531.175	3.0455	1.7929	0.074	1.133	5.9112	90.4514	0.0654		1.686	1.5779	19.4511	531.175	3.0455	1.7929	0.074	1.133	5.9112	90.4514	0.0654		Area 9	0.112963	6029.74	-2910.72	-543.33	0.014581	3.02478		Area 9	0.112963	6029.74	-2910.72	-543.33	0.014581	3.02478
Area 10																									Area 10								Area 10
Area 11																									Area 11								Area 11
Area 12																									Area 12								Area 12
Area 13																									Area 13								Area 13
Rat 3	SDNN	RMSSD	Range	Average HR	Total Power	VLF	LFms2	HFms2	Lf nu	HF nu	LF/HF	1	SDNN	RMSSD	Range	Average HR	Total Power	VLF	LFms2	HFms2	Lf nu	HF nu	LF/HF		Rat 3	Cycle Duration (s)	Max dP/dt (mmHg/s)	Min dP/dt (mmHg/s)	IRP (mmHg/s)	Tau (s)	PTI (mmHg.s)	1	Rat 3	Cycle Duration (s)	Max dP/dt (mmHg/s)	Min dP/dt (mmHg/s)	IRP (mmHg/s)	Tau (s)	PTI (mmHg.s)
Area 1	1.9229	2.1786	10.9716	467.113	5.54	3.2641	0.4187	1.772	18.3982	77.858	0.2363		1.9229	2.1786	10.9716	467.113	5.54	3.2641	0.4187	1.772	18.3982	77.858	0.2363		Area 1	0.128447	1742.53	-533.698	-361.758	13.628	7.59421		Area 1	0.128447	1742.53	-533.698	-361.758	13.628	7.59421
Area 2	2.1457	2.6016	17.6558	433.381	3.9389	1.0154	0.6361	1.6264	21.7573	55.6351	0.3911		2.1457	2.6016	17.6558	433.381	3.9389	1.0154	0.6361	1.6264	21.7573	55.6351	0.3911		Area 2	0.138424	1906.8	-679.542	-256.248	0.216459	5.32956		Area 2	0.138424	1906.8	-679.542	-256.248	0.216459	5.32956
Area 3	1.8482	2.3295	13.0394	439.86	2.9426	0.84	0.4575	1.5288	21.758	72.7068	0.2993		1.8482	2.3295	13.0394	439.86	2.9426	0.84	0.4575	1.5288	21.758	72.7068	0.2993		Area 3	0.136403	1760.45	-615.711	-248.87	0.226325	5.16026		Area 3	0.136403	1760.45	-615.711	-248.87	0.226325	5.16026
Area 4	1.5757	1.7646	14.3842	442.601	2.216	0.7291	0.4505	0.4455	30.2995	29.9609	1.0113		1.5757	1.7646	14.3842	442.601	2.216	0.7291	0.4505	0.4455	30.2995	29.9609	1.0113		Area 4	0.135548	3392	-1519.74	-273.074	0.0818753	3.85517		Area 4	0.135548	3392	-1519.74	-273.074	0.0818753	3.85517
Area 5	1.1553	1.4395	8.9599	438.813	1.116	0.3401	0.1571	0.1765	20.2424	22.7513	0.8897		1.1553	1.4395	8.9599	438.813	1.116	0.3401	0.1571	0.1765	20.2424	22.7513	0.8897		Area 5	0.136729	3085.76	-1261.78	-288.16	0.102245	4.1311		Area 5	0.136729	3085.76	-1261.78	-288.16	0.102245	4.1311
Area 6	1.6504	1.6451	16.7484	418.934	2.1265	0.8167	0.4045	0.8882	30.8816	67.8118	0.4554		1.6504	1.6451	16.7484	418.934	2.1265	0.8167	0.4045	0.8882	30.8816	67.8118	0.4554		Area 6	0.136729	3085.76	-1261.78	-288.16	0.102245	4.1311		Area 6	0.136729	3085.76	-1261.78	-288.16	0.102245	4.1311
Area 7	1.931	2.6905	15.4077	400.372	3.5897	1.0266	0.6401	0.918	24.9733	35.8163	0.6973		1.931	2.6905	15.4077	400.372	3.5897	1.0266	0.6401	0.918	24.9733	35.8163	0.6973		Area 7	0.149879	2989.84	-899.458	-264.71	0.570071	5.74837		Area 7	0.149879	2989.84	-899.458	-264.71	0.570071	5.74837
Area 8	2.2354	3.575	9.7433	373.602	3.6761	1.2602	0.8351	0.4518	34.5654	18.6994	1.8485		2.2354	3.575	9.7433	373.602	3.6761	1.2602	0.8351	0.4518	34.5654	18.6994	1.8485		Area 8	0.160618	2798.92	-889.751	-248.712	0.412588	5.89275		Area 8	0.160618	2798.92	-889.751	-248.712	0.412588	5.89275
Area 9	2.3015	4.0581	11.3267	364.518	3.7549	0.718	0.297	0.8849	9.7804	29.1381	0.3357		2.3015	4.0581	11.3267	364.518	3.7549	0.718	0.297	0.8849	9.7804	29.1381	0.3357		Area 9	0.164639	2581.05	-856.12	-249.168	0.424959	5.96493		Area 9	0.164639	2581.05	-856.12	-249.168	0.424959	5.96493
Area 10																									Area 10								Area 10
Area 11																									Area 11								Area 11
Area 12																									Area 12								Area 12
Area 13																									Area 13								Area 13
Rat 4	SDNN	RMSSD	Range	Average HR	Total Power	VLF	LFms2	HFms2	Lf nu	HF nu	LF/HF	1	SDNN	RMSSD	Range	Average HR	Total Power	VLF	LFms2	HFms2	Lf nu	HF nu	LF/HF		Rat 4	Cycle Duration (s)	Max dP/dt (mmHg/s)	Min dP/dt (mmHg/s)	IRP (mmHg/s)	Tau (s)	PTI (mmHg.s)	1	Rat 4	Cycle Duration (s)	Max dP/dt (mmHg/s)	Min dP/dt (mmHg/s)	IRP (mmHg/s)	Tau (s)	PTI (mmHg.s)
Area 1	2.8705	3.6183	15.2772	417.848	7.1331	2.3585	0.0839	4.3982	1.7582	92.1182	0.0191		2.8705	3.6183	15.2772	417.848	7.1331	2.3585	0.0839	4.3982	1.7582	92.1182	0.0191		Area 1	0.14359	2591.87	-748.533	-491.806	0.105644	8.38866		Area 1	0.14359	2591.87	-748.533	-491.806	0.105644	8.38866
Area 2	3.0124	4.6207	16.6259	395.89	8.8651	1.2709	0.344	6.9938	4.5295	92.093	0.0492		3.0124	4.6207	16.6259	395.89	8.8651	1.2709	0.344	6.9938	4.5295	92.093	0.0492		Area 2	0.151546	3176.96	-913.205	-489.853	0.745694	7.18409		Area 2	0.151546	3176.96	-913.205	-489.853	0.745694	7.18409
Area 3	2.5786	3.7388	12.5795	364.04	6.5816	1.527	0.2291	4.8218	4.5317	95.3932	0.0475		2.5786	3.7388	12.5795	364.04	6.5816	1.527	0.2291	4.8218	4.5317	95.3932	0.0475		Area 3	0.164823	2826.38	-732.948	-399.784	0.119834	6.2386		Area 3	0.164823	2826.38	-732.948	-399.784	0.119834	6.2386
Area 4	2.332	2.7785	25.4189	375.046	5.0703	1.971	0.1506	2.8606	4.8593	92.297	0.0526		2.332	2.7785	25.4189	375.046	5.0703	1.971	0.1506	2.8606	4.8593	92.297	0.0526		Area 4	0.160024	3838.25	-1119.36	-406.35	0.125376	7.56537		Area 4	0.160024	3838.25	-1119.36	-406.35	0.125376	7.56537
Area 5	2.8043	3.4563	16.1596	384.895	6.8494	1.4121	0.5261	4.7547	9.6749	87.446	0.1106		2.8043	3.4563	16.1596	384.895	6.8494	1.4121	0.5261	4.7547	9.6749	87.446	0.1106		Area 5	0.155868	2633.76	-814.623	-387.269	0.107855	7.29787		Area 5	0.155868	2633.76	-814.623	-387.269	0.107855	7.29787
Area 6	2.4351	3.1112	17.6192	363.582	5.3916	1.4989	0.4169	3.4662	10.7094	89.0416	0.1203		2.4351	3.1112	17.6192	363.582	5.3916	1.4989	0.4169	3.4662	10.7094	89.0416	0.1203		Area 6	0.165032	3389.13	-1025.5	-367.912	0.108192	6.1659		Area 6	0.165032	3389.13	-1025.5	-367.912	0.108192	6.1659
Area 7	3.0108	3.7166	17.8221	374.877	10.2024	5.1204	0.3829	4.4634	7.5337	87.8269	0.0858		3.0108	3.7166	17.8221	374.877	10.2024	5.1204	0.3829	4.4634	7.5337	87.8269	0.0858		Area 7	0.160042	2712.59	-801.952	-371.172	0.109846	6.84259		Area 7	0.160042	2712.59	-801.952	-371.172	0.109846	6.84259
Area 8	2.2245	3.3597	15.0777	371.508	4.4558	0.7878	0.2324	3.3561	6.3349	91.4962	0.0692		2.2245	3.3597	15.0777	371.508	4.4558	0.7878	0.2324	3.3561	6.3349	91.4962	0.0692		Area 8	0.161509	4578.46	-1113.27	-399.482	0.169438	6.59332		Area 8	0.161509	4578.46	-1113.27	-399.482	0.169438	6.59332
Area 9	2.7251	2.0247	18.349	387.891	7.2295	5.4652	0.2074	1.4057	11.7545	79.6735	0.1475		2.7251	2.0247	18.349	387.891	7.2295	5.4652	0.2074	1.4057	11.7545	79.6735	0.1475		Area 9	0.154686	4072.1	-1198.61	-392.454	0.143184	6.41789		Area 9	0.154686	4072.1	-1198.61	-392.454	0.143184	6.41789
Area 10																									Area 10								Area 10
Area 11																									Area 11								Area 11
Area 12																									Area 12								Area 12
Area 13																									Area 13								Area 13
Rat 5	SDNN	RMSSD	Range	Average HR	Total Power	VLF	LFms2	HFms2	Lf nu	HF nu	LF/HF	1	SDNN	RMSSD	Range	Average HR	Total Power	VLF	LFms2	HFms2	Lf nu	HF nu	LF/HF		Rat 5	Cycle Duration (s)	Max dP/dt (mmHg/s)	Min dP/dt (mmHg/s)	IRP (mmHg/s)	Tau (s)	PTI (mmHg.s)	1	Rat 5	Cycle Duration (s)	Max dP/dt (mmHg/s)	Min dP/dt (mmHg/s)	IRP (mmHg/s)	Tau (s)	PTI (mmHg.s)
Area 1	2.7973	3.6469	13.1731	460.663	6.4023	0.7362	0.6103	4.9308	10.7703	87.0231	0.1238		2.7973	3.6469	13.1731	460.663	6.4023	0.7362	0.6103	4.9308	10.7703	87.0231	0.1238		Area 1	0.130313	4374.52	-2031.49	-414.264	0.0316244	4.44707		Area 1	0.130313	4374.52	-2031.49	-414.264	0.0316244	4.44707
Area 2	2.5491	2.99	13.253	456.888	4.9641	1.2847	0.6012	2.7825	16.3385	75.6227	0.2161		2.5491	2.99	13.253	456.888	4.9641	1.2847	0.6012	2.7825	16.3385	75.6227	0.2161		Area 2	0.131298	4166.02	-1940.33	-408.568	0.0405379	4.77122		Area 2	0.131298	4166.02	-1940.33	-408.568	0.0405379	4.77122
Area 3	2.2866	2.3154	12.55	462.106	4.3101	1.2501	0.5555	2.2592	18.153	73.8326	0.2459		2.2866	2.3154	12.55	462.106	4.3101	1.2501	0.5555	2.2592	18.153	73.8326	0.2459		Area 3	0.129836	3822.07	-1771.24	-381.236	0.0441314	4.87476		Area 3	0.129836	3822.07	-1771.24	-381.236	0.0441314	4.87476
Area 4	2.8032	2.1992	20.6803	480.239	8.8129	6.0208	0.5822	2.0208	20.8538	72.3762	0.2881		2.8032	2.1992	20.6803	480.239	8.8129	6.0208	0.5822	2.0208	20.8538	72.3762	0.2881		Area 4	0.124939	4668.69	-2355.91	-397.313	0.02187	4.29576		Area 4	0.124939	4668.69	-2355.91	-397.313	0.02187	4.29576
Area 5	2.683	2.4073	16.704	495.555	6.0325	1.5605	1.1186	2.9538	25.0135	66.0521	0.3787		2.683	2.4073	16.704	495.555	6.0325	1.5605	1.1186	2.9538	25.0135	66.0521	0.3787		Area 5	0.121089	4104.74	-1972.12	-361.999	0.0324665	4.63504		Area 5	0.121089	4104.74	-1972.12	-361.999	0.0324665	4.63504
Area 6	1.9518	2.0894	13.7083	494.11	5.3902	2.5765	0.5642	1.9763	20.051	70.2394	0.2855		1.9518	2.0894	13.7083	494.11	5.3902	2.5765	0.5642	1.9763	20.051	70.2394	0.2855		Area 6	0.12144	4439	-2061.94	-368.337	0.0320769	4.5366		Area 6	0.12144	4439	-2061.94	-368.337	0.0320769	4.5366
Area 7	2.1717	2.3897	13.3773	513.19	5.0041	1.9699	0.3515	2.51	11.5838	82.7243	0.14		2.1717	2.3897	13.3773	513.19	5.0041	1.9699	0.3515	2.51	11.5838	82.7243	0.14		Area 7	0.116913	4095.26	-1968.32	-355.428	0.0271123	4.68063		Area 7	0.116913	4095.26	-1968.32	-355.428	0.0271123	4.68063
Area 8	2.5626	2.3786	15.7208	515.298	5.1695	2.3592	0.3308	2.2489	11.7724	80.0224	0.1471		2.5626	2.3786	15.7208	515.298	5.1695	2.3592	0.3308	2.2489	11.7724	80.0224	0.1471		Area 8	0.116436	4084.79	-1976.74	-382.049	0.0301562	4.84627		Area 8	0.116436	4084.79	-1976.74	-382.049	0.0301562	4.84627
Area 9	2.6115	2.1223	21.32	526.852	5.0194	2.5929	0.1954	1.9884	8.0541	81.9465	0.0983		2.6115	2.1223	21.32	526.852	5.0194	2.5929	0.1954	1.9884	8.0541	81.9465	0.0983		Area 9	0.113897	3904.55	-1899.1	-387.687	0.0237512	4.76743		Area 9	0.113897	3904.55	-1899.1	-387.687	0.0237512	4.76743
Area 10	2.774	3.4692	17.6964	418.47	7.3811	3.3692	0.1268	3.048	3.1604	75.9754	0.0416		2.774	3.4692	17.6964	418.47	7.3811	3.3692	0.1268	3.048	3.1604	75.9754	0.0416		Area 10								Area 10
Area 11	3.1607	2.5364	14.9901	417.862	6.0723	3.5908	0.082	2.0048	3.3029	80.7892	0.0409		3.1607	2.5364	14.9901	417.862	6.0723	3.5908	0.082	2.0048	3.3029	80.7892	0.0409		Area 11								Area 11
Area 12																									Area 12								Area 12
Area 13	Last Cycle	Used											Last Cycle	Used											Area 13								Area 13
	2	1
Rat 6	SDNN	RMSSD	Range	Average HR	Total Power	VLF	LFms2	HFms2	Lf nu	HF nu	LF/HF	1	SDNN	RMSSD	Range	Average HR	Total Power	VLF	LFms2	HFms2	Lf nu	HF nu	LF/HF		Rat 6	Cycle Duration (s)	Max dP/dt (mmHg/s)	Min dP/dt (mmHg/s)	IRP (mmHg/s)	Tau (s)	PTI (mmHg.s)	1	Rat 6	Cycle Duration (s)	Max dP/dt (mmHg/s)	Min dP/dt (mmHg/s)	IRP (mmHg/s)	Tau (s)	PTI (mmHg.s)
Area 1	2.6616	2.4393	14.3652	460.144	8.4501	5.7479	0.2059	2.3306	7.6213	86.2496	0.0884		2.6616	2.4393	14.3652	460.144	8.4501	5.7479	0.2059	2.3306	7.6213	86.2496	0.0884		Area 1	0.130393	3227.55	-1227.99	-447.07	0.0339164	5.80714		Area 1	0.130393	3227.55	-1227.99	-447.07	0.0339164	5.80714
Area 2	2.0793	2.2604	11.2021	457.15	3.8721	1.87	0.0347	1.8657	1.7347	93.1864	0.0186		2.0793	2.2604	11.2021	457.15	3.8721	1.87	0.0347	1.8657	1.7347	93.1864	0.0186		Area 2	0.13125	3859.52	-1490.77	-434.903	0.0333814	5.19108		Area 2	0.13125	3859.52	-1490.77	-434.903	0.0333814	5.19108
Area 3	1.8609	2.1332	10.7982	419.039	3.5577	1.3856	0.0417	2.075	1.919	95.5287	0.0201		1.8609	2.1332	10.7982	419.039	3.5577	1.3856	0.0417	2.075	1.919	95.5287	0.0201		Area 3	0.143179	3409.78	-1180.3	-372.649	0.0450743	5.34998		Area 3	0.143179	3409.78	-1180.3	-372.649	0.0450743	5.34998
Area 4	1.8108	2.2429	17.8413	442.617	2.7441	0.4916	0.0672	2.1118	2.9826	93.7562	0.0318		1.8108	2.2429	17.8413	442.617	2.7441	0.4916	0.0672	2.1118	2.9826	93.7562	0.0318		Area 4	0.135585	5033.73	-1717.42	-385.463	0.0682491	5.49017		Area 4	0.135585	5033.73	-1717.42	-385.463	0.0682491	5.49017
Area 5	1.9995	1.9139	10.883	492.186	2.5352	0.6067	0.1636	1.6854	8.4838	87.3958	0.0971		1.9995	1.9139	10.883	492.186	2.5352	0.6067	0.1636	1.6854	8.4838	87.3958	0.0971		Area 5	0.121906	4787.34	-1857.06	-399.105	0.030971	5.1896		Area 5	0.121906	4787.34	-1857.06	-399.105	0.030971	5.1896
Area 6	1.424	1.746	7.5481	446.974	2.0192	0.6828	0.0275	1.2658	2.0568	94.712	0.0217		1.424	1.746	7.5481	446.974	2.0192	0.6828	0.0275	1.2658	2.0568	94.712	0.0217		Area 6	0.134227	5310.53	-1862.47	-365.258	0.0774158	5.60009		Area 6	0.134227	5310.53	-1862.47	-365.258	0.0774158	5.60009
Area 7	1.4058	1.5322	8.8198	535.614	1.8373	0.5864	0.1014	1.0318	8.103	82.4788	0.0982		1.4058	1.5322	8.8198	535.614	1.8373	0.5864	0.1014	1.0318	8.103	82.4788	0.0982		Area 7	0.112014	5323.12	-1931.46	-528.429	0.0280587	3.70973		Area 7	0.112014	5323.12	-1931.46	-528.429	0.0280587	3.70973
Area 8	2.4239	2.6211	21.1572	441.585	5.5787	2.6911	0.4339	2.1602	15.0261	74.8084	0.2009		2.4239	2.6211	21.1572	441.585	5.5787	2.6911	0.4339	2.1602	15.0261	74.8084	0.2009		Area 8	0.135883	4697.49	-1533.46	-334.318	0.116783	5.51891		Area 8	0.135883	4697.49	-1533.46	-334.318	0.116783	5.51891
Area 9	1.9424	1.7277	10.5949	453.678	2.4264	1.1381	0.0402	1.1825	3.1231	91.7863	0.034		1.9424	1.7277	10.5949	453.678	2.4264	1.1381	0.0402	1.1825	3.1231	91.7863	0.034		Area 9	0.132242	4657.73	-1702.55	-354.975	0.0587603	5.41663		Area 9	0.132242	4657.73	-1702.55	-354.975	0.0587603	5.41663
Area 10	13	1											13	1											Area 10								Area 10
Area 11	14	1											14	1											Area 11								Area 11
Area 12	15	1											15	1											Area 12								Area 12
Area 13	16	1											16	1											Area 13								Area 13
	17	1
Rat 7	SDNN	RMSSD	Range	Average HR	Total Power	VLF	LFms2	HFms2	Lf nu	HF nu	LF/HF	1	SDNN	RMSSD	Range	Average HR	Total Power	VLF	LFms2	HFms2	Lf nu	HF nu	LF/HF		Rat 7	Cycle Duration (s)	Max dP/dt (mmHg/s)	Min dP/dt (mmHg/s)	IRP (mmHg/s)	Tau (s)	PTI (mmHg.s)	1	Rat 7	Cycle Duration (s)	Max dP/dt (mmHg/s)	Min dP/dt (mmHg/s)	IRP (mmHg/s)	Tau (s)	PTI (mmHg.s)
Area 1	3.3098	2.6825	15.2585	456.551	11.4178	8.2891	0.7649	2.1506	24.4467	68.7356	0.3557		3.3098	2.6825	15.2585	456.551	11.4178	8.2891	0.7649	2.1506	24.4467	68.7356	0.3557		Area 1	0.131403	3716.13	-1311.56	-419.357	0.116367	5.40244		Area 1	0.131403	3716.13	-1311.56	-419.357	0.116367	5.40244
Area 2	2.6784	3.1689	22.58	472.991	6.6742	1.3216	0.7102	3.9891	13.2676	74.5268	0.178		2.6784	3.1689	22.58	472.991	6.6742	1.3216	0.7102	3.9891	13.2676	74.5268	0.178		Area 2	0.126881	2962.03	-1002.39	-449.91	0.152866	5.17244		Area 2	0.126881	2962.03	-1002.39	-449.91	0.152866	5.17244
Area 3	2.3195	1.6829	14.1071	433.263	4.9107	2.9237	0.7281	1.1178	36.6412	56.2539	0.6514		2.3195	1.6829	14.1071	433.263	4.9107	2.9237	0.7281	1.1178	36.6412	56.2539	0.6514		Area 3	0.138488	3042.38	-1046.91	-396.053	0.160004	5.02146		Area 3	0.138488	3042.38	-1046.91	-396.053	0.160004	5.02146
Area 4	2.0546	1.5157	10.9962	428.339	5.6311	3.9926	0.6407	0.9073	39.1041	55.3705	0.7062		2.0546	1.5157	10.9962	428.339	5.6311	3.9926	0.6407	0.9073	39.1041	55.3705	0.7062		Area 4	0.140079	2811.98	-996.51	-367.814	0.196351	4.92739		Area 4	0.140079	2811.98	-996.51	-367.814	0.196351	4.92739
Area 5	1.3954	1.5835	8.2406	429.881	1.8884	0.4104	0.4736	0.9014	32.0417	60.9897	0.5254		1.3954	1.5835	8.2406	429.881	1.8884	0.4104	0.4736	0.9014	32.0417	60.9897	0.5254		Area 5	0.139572	2960.92	-1120.45	-342.494	0.200445	4.90086		Area 5	0.139572	2960.92	-1120.45	-342.494	0.200445	4.90086
Area 6	2.7189	1.5445	16.1025	431.899	11.6495	9.8611	0.6539	0.9874	36.5618	55.2079	0.6623		2.7189	1.5445	16.1025	431.899	11.6495	9.8611	0.6539	0.9874	36.5618	55.2079	0.6623		Area 6	0.138936	3152.31	-1186.64	-302.319	0.232124	4.75446		Area 6	0.138936	3152.31	-1186.64	-302.319	0.232124	4.75446
Area 7	2.8718	1.6304	15.4227	419.846	11.495	8.8978	1.4752	0.9597	56.7983	36.9523	1.5371		2.8718	1.6304	15.4227	419.846	11.495	8.8978	1.4752	0.9597	56.7983	36.9523	1.5371		Area 7	0.142912	2154.58	-724.697	-283.855	0.417044	4.77862		Area 7	0.142912	2154.58	-724.697	-283.855	0.417044	4.77862
Area 8	2.8362	1.6125	16.6858	405.371	8.1546	5.6683	1.2976	1.1222	52.1873	45.1348	1.1563		2.8362	1.6125	16.6858	405.371	8.1546	5.6683	1.2976	1.1222	52.1873	45.1348	1.1563		Area 8	0.148016	3832.42	-1440.95	-313.72	0.0790425	3.96792		Area 8	0.148016	3832.42	-1440.95	-313.72	0.0790425	3.96792
Area 9	2.5965	1.5882	13.9605	421.254	7.9347	4.708	1.9005	1.2166	58.9001	37.7039	1.5622		2.5965	1.5882	13.9605	421.254	7.9347	4.708	1.9005	1.2166	58.9001	37.7039	1.5622		Area 9	0.142432	3512.43	-1304.01	-319.545	0.237734	4.96269		Area 9	0.142432	3512.43	-1304.01	-319.545	0.237734	4.96269
Area 10	28	1											28	1											Area 10								Area 10
Area 11	29	1											29	1											Area 11								Area 11
Area 12	30	1											30	1											Area 12								Area 12
Area 13	31	1											31	1											Area 13								Area 13
	32	1
Rat 8	SDNN	RMSSD	Range	Average HR	Total Power	VLF	LFms2	HFms2	Lf nu	HF nu	LF/HF	1	SDNN	RMSSD	Range	Average HR	Total Power	VLF	LFms2	HFms2	Lf nu	HF nu	LF/HF		Rat 8	Cycle Duration (s)	Max dP/dt (mmHg/s)	Min dP/dt (mmHg/s)	IRP (mmHg/s)	Tau (s)	PTI (mmHg.s)	1	Rat 8	Cycle Duration (s)	Max dP/dt (mmHg/s)	Min dP/dt (mmHg/s)	IRP (mmHg/s)	Tau (s)	PTI (mmHg.s)
Area 1	1.8978	2.1357	9.7735	412.174	3.4066	1.6784	0.04	1.5345	2.3145	88.7942	0.0261		1.8978	2.1357	9.7735	412.174	3.4066	1.6784	0.04	1.5345	2.3145	88.7942	0.0261		Area 1	0.145567	3835.04	-1402.95	-378.634	0.0791149	5.40729		Area 1	0.145567	3835.04	-1402.95	-378.634	0.0791149	5.40729
Area 2	1.6623	2.3933	11.1798	397.353	2.6204	0.6687	0.2034	1.6024	10.4237	82.1006	0.127		1.6623	2.3933	11.1798	397.353	2.6204	0.6687	0.2034	1.6024	10.4237	82.1006	0.127		Area 2	0.151014	3346.01	-1266.67	-327.011	0.095116	4.88871		Area 2	0.151014	3346.01	-1266.67	-327.011	0.095116	4.88871
Area 3	1.475	1.7379	9.8371	390.933	1.9129	0.7652	0.0456	1.0654	3.9727	92.827	0.0428		1.475	1.7379	9.8371	390.933	1.9129	0.7652	0.0456	1.0654	3.9727	92.827	0.0428		Area 3	0.153479	3717.17	-1240.26	-339.181	0.100597	4.52107		Area 3	0.153479	3717.17	-1240.26	-339.181	0.100597	4.52107
Area 4	1.5207	1.5263	11.0448	395.88	2.1066	1.3423	0.0541	0.6624	7.0724	86.672	0.0816		1.5207	1.5263	11.0448	395.88	2.1066	1.3423	0.0541	0.6624	7.0724	86.672	0.0816		Area 4	0.15156	3715.5	-1502.25	-334.762	0.0371217	3.77945		Area 4	0.15156	3715.5	-1502.25	-334.762	0.0371217	3.77945
Area 5	1.299	1.3282	10.3568	399.882	2.0564	1.3351	0.0646	0.5962	8.9628	82.6497	0.1084		1.299	1.3282	10.3568	399.882	2.0564	1.3351	0.0646	0.5962	8.9628	82.6497	0.1084		Area 5	0.150044	3851.18	-1617.55	-343.048	0.037151	3.6849		Area 5	0.150044	3851.18	-1617.55	-343.048	0.037151	3.6849
Area 6	1.8174	1.5312	11.94	393.759	1.8047	0.8505	0.093	0.782	9.7435	81.9467	0.1189		1.8174	1.5312	11.94	393.759	1.8047	0.8505	0.093	0.782	9.7435	81.9467	0.1189		Area 6	0.152368	3568.95	-1450.77	-320.784	0.0407309	3.76557		Area 6	0.152368	3568.95	-1450.77	-320.784	0.0407309	3.76557
Area 7	1.4863	1.5479	9.4215	406.701	2.1477	1.0228	0.0772	0.9341	6.8603	83.0354	0.0826		1.4863	1.5479	9.4215	406.701	2.1477	1.0228	0.0772	0.9341	6.8603	83.0354	0.0826		Area 7	0.147521	3368.86	-1342.97	-324.486	0.0411939	4.00188		Area 7	0.147521	3368.86	-1342.97	-324.486	0.0411939	4.00188
Area 8	1.4478	1.7319	15.0405	401.275	1.7899	0.7631	0.0519	0.9073	5.055	88.3636	0.0572		1.4478	1.7319	15.0405	401.275	1.7899	0.7631	0.0519	0.9073	5.055	88.3636	0.0572		Area 8	0.149538	3691.66	-1676.56	-324.785	0.0371948	3.73069		Area 8	0.149538	3691.66	-1676.56	-324.785	0.0371948	3.73069
Area 9	1.8908	2.0252	12.9789	409.278	4.0551	2.3916	0.1162	1.3481	6.9876	81.0371	0.0862		1.8908	2.0252	12.9789	409.278	4.0551	2.3916	0.1162	1.3481	6.9876	81.0371	0.0862		Area 9	0.146595	3459.16	-1375.47	-332.145	0.0384177	3.92844		Area 9	0.146595	3459.16	-1375.47	-332.145	0.0384177	3.92844
Area 10	43	1											43	1											Area 10								Area 10
Area 11	44	1											44	1											Area 11								Area 11
Area 12	45	1											45	1											Area 12								Area 12
Area 13	46	1											46	1											Area 13								Area 13
	47	1
Rat 9	SDNN	RMSSD	Range	Average HR	Total Power	VLF	LFms2	HFms2	Lf nu	HF nu	LF/HF	1	SDNN	RMSSD	Range	Average HR	Total Power	VLF	LFms2	HFms2	Lf nu	HF nu	LF/HF		Rat 9	Cycle Duration (s)	Max dP/dt (mmHg/s)	Min dP/dt (mmHg/s)	IRP (mmHg/s)	Tau (s)	PTI (mmHg.s)	1	Rat 9	Cycle Duration (s)	Max dP/dt (mmHg/s)	Min dP/dt (mmHg/s)	IRP (mmHg/s)	Tau (s)	PTI (mmHg.s)
Area 1	2.6513	1.8437	16.9994	557.348	6.7769	1.143	3.1461	2.3064	55.8419	40.9377	1.3641		2.6513	1.8437	16.9994	557.348	6.7769	1.143	3.1461	2.3064	55.8419	40.9377	1.3641		Area 1	0.10765	6021.22	-3541.6	-521.632	0.0275052	3.83207		Area 1	0.10765	6021.22	-3541.6	-521.632	0.0275052	3.83207
Area 2	2.0177	1.9372	16.3858	513.035	4.879	2.4404	0.547	1.7002	22.4298	69.7201	0.3217		2.0177	1.9372	16.3858	513.035	4.879	2.4404	0.547	1.7002	22.4298	69.7201	0.3217		Area 2	0.116946	4216.67	-1800.56	-468.886	0.0357446	4.15992		Area 2	0.116946	4216.67	-1800.56	-468.886	0.0357446	4.15992
Area 3	2.4979	1.6689	18.7577	506.797	4.5036	1.6169	1.3804	1.3515	47.8209	46.8191	1.0214		2.4979	1.6689	18.7577	506.797	4.5036	1.6169	1.3804	1.3515	47.8209	46.8191	1.0214		Area 3	0.118389	4484.19	-2034.81	-460.485	0.0352731	3.98169		Area 3	0.118389	4484.19	-2034.81	-460.485	0.0352731	3.98169
Area 4	1.3075	1.0436	8.355	548.184	1.842	1.0389	0.2071	0.5501	25.7924	68.501	0.3765		1.3075	1.0436	8.355	548.184	1.842	1.0389	0.2071	0.5501	25.7924	68.501	0.3765		Area 4	0.109457	5145.67	-3033.28	-462.017	0.0298532	4.02282		Area 4	0.109457	5145.67	-3033.28	-462.017	0.0298532	4.02282
Area 5	1.642	1.3553	17.127	521.439	2.6015	0.6436	0.664	1.147	33.9161	58.5843	0.5789		1.642	1.3553	17.127	521.439	2.6015	0.6436	0.664	1.147	33.9161	58.5843	0.5789		Area 5	0.115063	4133.66	-2149.48	-417.475	0.0397223	4.08606		Area 5	0.115063	4133.66	-2149.48	-417.475	0.0397223	4.08606
Area 6	1.4988	1.1251	9.7001	524.159	1.7368	0.6968	0.327	0.6499	31.4464	62.4896	0.5032		1.4988	1.1251	9.7001	524.159	1.7368	0.6968	0.327	0.6499	31.4464	62.4896	0.5032		Area 6	0.114461	3908.37	-2102.13	-400.71	0.0437811	4.12092		Area 6	0.114461	3908.37	-2102.13	-400.71	0.0437811	4.12092
Area 7	1.8384	1.3201	17.6133	520.173	1.374	0.4733	0.1496	0.6938	16.6053	77.034	0.2156		1.8384	1.3201	17.6133	520.173	1.374	0.4733	0.1496	0.6938	16.6053	77.034	0.2156		Area 7	0.115339	4726.99	-2888.15	-391.097	0.0470399	3.96478		Area 7	0.115339	4726.99	-2888.15	-391.097	0.0470399	3.96478
Area 8	1.2368	1.1216	14.1288	540.166	1.2969	0.5624	0.1353	0.5417	18.4125	73.7485	0.2497		1.2368	1.1216	14.1288	540.166	1.2969	0.5624	0.1353	0.5417	18.4125	73.7485	0.2497		Area 8	0.111076	4229.92	-2576.5	-385.584	0.0423918	3.98341		Area 8	0.111076	4229.92	-2576.5	-385.584	0.0423918	3.98341
Area 9	1.368	1.061	9.8965	535.832	1.4719	0.609	0.3206	0.4636	37.1511	53.7214	0.6916		1.368	1.061	9.8965	535.832	1.4719	0.609	0.3206	0.4636	37.1511	53.7214	0.6916		Area 9	0.111761	3865.7	-2219.79	-385.689	0.0460902	4.02632		Area 9	0.111761	3865.7	-2219.79	-385.689	0.0460902	4.02632
Area 10																									Area 10								Area 10
Area 11																									Area 11								Area 11
Area 12																									Area 12								Area 12
Area 13																									Area 13								Area 13
Rat 10												1													Rat 10	Cycle Duration (s)	Max dP/dt (mmHg/s)	Min dP/dt (mmHg/s)	IRP (mmHg/s)	Tau (s)	PTI (mmHg.s)	1	Rat 10	Cycle Duration (s)	Max dP/dt (mmHg/s)	Min dP/dt (mmHg/s)	IRP (mmHg/s)	Tau (s)	PTI (mmHg.s)
Area 1																									Area 1								Area 1
Area 2																									Area 2								Area 2
Area 3																									Area 3								Area 3
Area 4																									Area 4								Area 4
Area 5																									Area 5								Area 5
Area 6																									Area 6								Area 6
Area 7																									Area 7								Area 7
Area 8																									Area 8								Area 8
Area 9																									Area 9								Area 9
Area 10	73	1											73	1											Area 10								Area 10
Area 11	74	1											74	1											Area 11								Area 11
Area 12	75	1											75	1											Area 12								Area 12
Area 13	76	1											76	1											Area 13								Area 13
	77	1
MEAN1	78	1											2.52524	2.50959	13.9207	471.615	6.53033	2.98299	0.735644	2.60497	18.0915	74.2611	0.318822		MEAN1	0.128284	3921.85	-1617.76	-453.495	1.57035	5.69337		MEAN1	0.128284	3921.85	-1617.76	-453.495	1.57035	5.69337
SEM1	79	1											0.155332	0.245326	0.848042	14.6345	0.815665	0.784694	0.307183	0.434299	5.21269	5.35903	0.130761		SEM	0.00406452	434.827	295.242	21.6705	1.50725	0.48324		SEM	0.00406452	434.827	295.242	21.6705	1.50725	0.48324
MEAN2	80	1											2.08894	2.56104	13.9275	455.813	4.37693	1.27334	0.353989	2.48144	11.0693	80.0118	0.156056		MEAN2	0.132562	3530.02	-1347.42	-422.998	0.155332	5.0726		MEAN2	0.132562	3530.02	-1347.42	-422.998	0.155332	5.0726
SEM2	81	1											0.198495	0.325357	1.51894	12.8159	0.739538	0.181132	0.0874837	0.620579	2.49019	3.90941	0.0419059		SEM	0.00408938	304.141	143.881	27.1172	0.0768709	0.308527		SEM	0.00408938	304.141	143.881	27.1172	0.0768709	0.308527
MEAN3	82	1											1.96604	2.06554	12.5213	443.535	3.66356	1.36528	0.399556	1.8009	16.429	78.0469	0.275822		MEAN3	0.136745	3422.78	-1284.63	-392.722	0.0926041	4.96546		MEAN3	0.136745	3422.78	-1284.63	-392.722	0.0926041	4.96546
SEM3	83	1											0.163521	0.242752	1.08832	15.1639	0.505193	0.207855	0.140993	0.398033	5.15956	5.5493	0.108933		SEM	0.00512625	349.752	172.817	23.6975	0.0222649	0.218872		SEM	0.00512625	349.752	172.817	23.6975	0.0222649	0.218872
MEAN4	84	1											1.82193	1.81386	13.7908	452.319	3.76499	1.98174	0.259733	1.37779	15.9927	74.124	0.300544		MEAN4	0.134188	4160.15	-1747.17	-410.175	0.0719145	4.66345		MEAN4	0.134188	4160.15	-1747.17	-410.175	0.0719145	4.66345
SEM4	85	1											0.172237	0.201097	1.99788	16.3217	0.746192	0.580943	0.0743779	0.311625	4.20422	6.59603	0.10935		SEM	0.00508902	344.326	219.004	32.85	0.0190538	0.454		SEM	0.00508902	344.326	219.004	32.85	0.0190538	0.454
MEAN5	86	1											1.72917	1.74986	11.7352	463.452	2.93124	0.929389	0.360578	1.46749	16.5979	68.8128	0.314378		MEAN5	0.130936	3770.18	-1587.24	-385.461	0.070826	4.70756		MEAN5	0.130936	3770.18	-1587.24	-385.461	0.070826	4.70756
SEM5	87	1											0.213388	0.253628	1.25611	16.1369	0.651441	0.143903	0.116348	0.473096	3.61706	6.53879	0.0935764		SEM	0.00503569	331.184	176.443	20.1845	0.0192808	0.384015		SEM	0.00503569	331.184	176.443	20.1845	0.0192808	0.384015
MEAN6	88	1											1.73717	1.64362	11.8468	455.622	3.58806	2.00947	0.285422	1.21031	17.1403	75.7135	0.258322		MEAN6	0.132993	4180.45	-1748.38	-385.835	0.0807309	4.54309		MEAN6	0.132993	4180.45	-1748.38	-385.835	0.0807309	4.54309
SEM6	89	1											0.19109	0.222522	1.44212	18.5041	1.09405	0.954449	0.0767825	0.308705	4.10203	4.07795	0.0727372		SEM	0.00584565	370.268	203.68	32.7745	0.0215848	0.331459		SEM	0.00584565	370.268	203.68	32.7745	0.0215848	0.331459
MEAN7	90	1											2.00122	1.94189	12.8878	466.049	4.5563	2.51709	0.364989	1.44852	15.8821	72.6081	0.330978		MEAN7	0.131033	3807.16	-1603.42	-390.762	0.147595	4.67001		MEAN7	0.131033	3807.16	-1603.42	-390.762	0.147595	4.67001
SEM7	91	1											0.195199	0.276573	1.21528	20.3052	1.18389	0.876412	0.145957	0.399735	5.27968	6.58254	0.156616		SEM	0.00625749	406.7	258.52	32.8416	0.0672781	0.371886		SEM	0.00625749	406.7	258.52	32.8416	0.0672781	0.371886
MEAN8	92	1											1.98618	2.10034	15.0407	451.449	3.74218	1.72157	0.395433	1.40134	17.755	71.1768	0.435956		MEAN8	0.13554	4271.7	-1805.71	-371.967	0.111914	4.75137		MEAN8	0.13554	4271.7	-1805.71	-371.967	0.111914	4.75137
SEM8	93	1											0.208022	0.317918	1.03722	21.11	0.754728	0.531123	0.132293	0.326917	5.01964	7.56314	0.199969		SEM	0.00669134	334.217	253.311	26.4395	0.041068	0.377573		SEM	0.00669134	334.217	253.311	26.4395	0.041068	0.377573
MEAN9	94	1											2.02279	1.95447	13.8086	458.992	4.03572	2.2385	0.3514	1.11166	15.9326	67.1052	0.338944		MEAN9	0.133234	3867.05	-1618.82	-384.091	0.11929	4.81288		MEAN9	0.133234	3867.05	-1618.82	-384.091	0.11929	4.81288
SEM9	95	1											0.193482	0.286037	1.56634	21.0188	0.738443	0.562459	0.186865	0.15537	6.08276	7.31936	0.159792		SEM	0.00659819	345.713	214.035	29.5724	0.0448434	0.351397		SEM	0.00659819	345.713	214.035	29.5724	0.0448434	0.351397
MEAN10	96	1											31.9548	1.49384	17.6964	418.47	7.3811	3.3692	0.1268	3.048	3.1604	75.9754	0.0416		MEAN10	#DIV/0!	#DIV/0!	#DIV/0!	#DIV/0!	#DIV/0!	#DIV/0!		MEAN10	#DIV/0!	#DIV/0!	#DIV/0!	#DIV/0!	#DIV/0!	#DIV/0!
SEM10	97	1											9.17901	0.368087	#DIV/0!	#DIV/0!	#DIV/0!	#DIV/0!	#DIV/0!	#DIV/0!	#DIV/0!	#DIV/0!	#DIV/0!		SEM	#DIV/0!	#DIV/0!	#DIV/0!	#DIV/0!	#DIV/0!	#DIV/0!		SEM	#DIV/0!	#DIV/0!	#DIV/0!	#DIV/0!	#DIV/0!	#DIV/0!
MEAN11	98	1											32.8321	1.30728	14.9901	417.862	6.0723	3.5908	0.082	2.0048	3.3029	80.7892	0.0409		MEAN11	#DIV/0!	#DIV/0!	#DIV/0!	#DIV/0!	#DIV/0!	#DIV/0!		MEAN11	#DIV/0!	#DIV/0!	#DIV/0!	#DIV/0!	#DIV/0!	#DIV/0!
SEM11	99	1											9.23346	0.229033	#DIV/0!	#DIV/0!	#DIV/0!	#DIV/0!	#DIV/0!	#DIV/0!	#DIV/0!	#DIV/0!	#DIV/0!		SEM	#DIV/0!	#DIV/0!	#DIV/0!	#DIV/0!	#DIV/0!	#DIV/0!		SEM	#DIV/0!	#DIV/0!	#DIV/0!	#DIV/0!	#DIV/0!	#DIV/0!
MEAN12	100	1											41.25	1	#DIV/0!	#DIV/0!	#DIV/0!	#DIV/0!	#DIV/0!	#DIV/0!	#DIV/0!	#DIV/0!	#DIV/0!		MEAN12	#DIV/0!	#DIV/0!	#DIV/0!	#DIV/0!	#DIV/0!	#DIV/0!		MEAN12	#DIV/0!	#DIV/0!	#DIV/0!	#DIV/0!	#DIV/0!	#DIV/0!
SEM12	101	1											8.53913	0	#DIV/0!	#DIV/0!	#DIV/0!	#DIV/0!	#DIV/0!	#DIV/0!	#DIV/0!	#DIV/0!	#DIV/0!		SEM	#DIV/0!	#DIV/0!	#DIV/0!	#DIV/0!	#DIV/0!	#DIV/0!		SEM	#DIV/0!	#DIV/0!	#DIV/0!	#DIV/0!	#DIV/0!	#DIV/0!
MEAN13	102	1											42.25	1	#DIV/0!	#DIV/0!	#DIV/0!	#DIV/0!	#DIV/0!	#DIV/0!	#DIV/0!	#DIV/0!	#DIV/0!		MEAN13	#DIV/0!	#DIV/0!	#DIV/0!	#DIV/0!	#DIV/0!	#DIV/0!		MEAN13	#DIV/0!	#DIV/0!	#DIV/0!	#DIV/0!	#DIV/0!	#DIV/0!
SEM13	103	1											8.53913	0	#DIV/0!	#DIV/0!	#DIV/0!	#DIV/0!	#DIV/0!	#DIV/0!	#DIV/0!	#DIV/0!	#DIV/0!		SEM	#DIV/0!	#DIV/0!	#DIV/0!	#DIV/0!	#DIV/0!	#DIV/0!		SEM	#DIV/0!	#DIV/0!	#DIV/0!	#DIV/0!	#DIV/0!	#DIV/0!
													SDNN	RMSSD	Range	Average HR	Total Power	VLF	LFms2	HFms2	Lf nu	HF nu	LF/HF											Cycle Duration (s)	Max dP/dt (mmHg/s)	Min dP/dt (mmHg/s)	IRP (mmHg/s)	Tau (s)	PTI (mmHg.s)
												MEAN1	2.52524	2.50959	13.9207	471.615	6.53033	2.98299	0.735644	2.60497	18.0915	74.2611	0.318822										MEAN1	0.128284	3921.85	-1617.76	-453.495	1.57035	5.69337
												MEAN2	2.08894	2.56104	13.9275	455.813	4.37693	1.27334	0.353989	2.48144	11.0693	80.0118	0.156056										MEAN2	0.132562	3530.02	-1347.42	-422.998	0.155332	5.0726
												MEAN3	1.96604	2.06554	12.5213	443.535	3.66356	1.36528	0.399556	1.8009	16.429	78.0469	0.275822										MEAN3	0.136745	3422.78	-1284.63	-392.722	0.0926041	4.96546
												MEAN4	1.82193	1.81386	13.7908	452.319	3.76499	1.98174	0.259733	1.37779	15.9927	74.124	0.300544										MEAN4	0.134188	4160.15	-1747.17	-410.175	0.0719145	4.66345
												MEAN5	1.72917	1.74986	11.7352	463.452	2.93124	0.929389	0.360578	1.46749	16.5979	68.8128	0.314378										MEAN5	0.130936	3770.18	-1587.24	-385.461	0.070826	4.70756
												MEAN6	1.73717	1.64362	11.8468	455.622	3.58806	2.00947	0.285422	1.21031	17.1403	75.7135	0.258322										MEAN6	0.132993	4180.45	-1748.38	-385.835	0.0807309	4.54309
												MEAN7	2.00122	1.94189	12.8878	466.049	4.5563	2.51709	0.364989	1.44852	15.8821	72.6081	0.330978										MEAN7	0.131033	3807.16	-1603.42	-390.762	0.147595	4.67001
												MEAN8	1.98618	2.10034	15.0407	451.449	3.74218	1.72157	0.395433	1.40134	17.755	71.1768	0.435956										MEAN8	0.13554	4271.7	-1805.71	-371.967	0.111914	4.75137
												MEAN9	2.02279	1.95447	13.8086	458.992	4.03572	2.2385	0.3514	1.11166	15.9326	67.1052	0.338944										MEAN9	0.133234	3867.05	-1618.82	-384.091	0.11929	4.81288
												MEAN10	31.9548	1.49384	17.6964	418.47	7.3811	3.3692	0.1268	3.048	3.1604	75.9754	0.0416										MEAN10	#DIV/0!	#DIV/0!	#DIV/0!	#DIV/0!	#DIV/0!	#DIV/0!
												MEAN11	32.8321	1.30728	14.9901	417.862	6.0723	3.5908	0.082	2.0048	3.3029	80.7892	0.0409										MEAN11	#DIV/0!	#DIV/0!	#DIV/0!	#DIV/0!	#DIV/0!	#DIV/0!
												MEAN12	41.25	1	#DIV/0!	#DIV/0!	#DIV/0!	#DIV/0!	#DIV/0!	#DIV/0!	#DIV/0!	#DIV/0!	#DIV/0!										MEAN12	#DIV/0!	#DIV/0!	#DIV/0!	#DIV/0!	#DIV/0!	#DIV/0!
												MEAN13	42.25	1	#DIV/0!	#DIV/0!	#DIV/0!	#DIV/0!	#DIV/0!	#DIV/0!	#DIV/0!	#DIV/0!	#DIV/0!										MEAN13	#DIV/0!	#DIV/0!	#DIV/0!	#DIV/0!	#DIV/0!	#DIV/0!
													SDNN	RMSSD	Range	Average HR	Total Power	VLF	LFms2	HFms2	Lf nu	HF nu	LF/HF											Cycle Duration (s)	Max dP/dt (mmHg/s)	Min dP/dt (mmHg/s)	IRP (mmHg/s)	Tau (s)	PTI (mmHg.s)
												SEM1	0.155332	0.245326	0.848042	14.6345	0.815665	0.784694	0.307183	0.434299	5.21269	5.35903	0.130761										SEM 1	0.00406452	434.827	295.242	21.6705	1.50725	0.48324
												SEM2	0.198495	0.325357	1.51894	12.8159	0.739538	0.181132	0.0874837	0.620579	2.49019	3.90941	0.0419059										SEM 2	0.00408938	304.141	143.881	27.1172	0.0768709	0.308527
												SEM3	0.163521	0.242752	1.08832	15.1639	0.505193	0.207855	0.140993	0.398033	5.15956	5.5493	0.108933										SEM 3	0.00512625	349.752	172.817	23.6975	0.0222649	0.218872
												SEM4	0.172237	0.201097	1.99788	16.3217	0.746192	0.580943	0.0743779	0.311625	4.20422	6.59603	0.10935										SEM 4	0.00508902	344.326	219.004	32.85	0.0190538	0.454
												SEM5	0.213388	0.253628	1.25611	16.1369	0.651441	0.143903	0.116348	0.473096	3.61706	6.53879	0.0935764										SEM 5	0.00503569	331.184	176.443	20.1845	0.0192808	0.384015
												SEM6	0.19109	0.222522	1.44212	18.5041	1.09405	0.954449	0.0767825	0.308705	4.10203	4.07795	0.0727372										SEM 6	0.00584565	370.268	203.68	32.7745	0.0215848	0.331459
												SEM7	0.195199	0.276573	1.21528	20.3052	1.18389	0.876412	0.145957	0.399735	5.27968	6.58254	0.156616										SEM 7	0.00625749	406.7	258.52	32.8416	0.0672781	0.371886
												SEM8	0.208022	0.317918	1.03722	21.11	0.754728	0.531123	0.132293	0.326917	5.01964	7.56314	0.199969										SEM 8	0.00669134	334.217	253.311	26.4395	0.041068	0.377573
												SEM9	0.193482	0.286037	1.56634	21.0188	0.738443	0.562459	0.186865	0.15537	6.08276	7.31936	0.159792										SEM 9	0.00659819	345.713	214.035	29.5724	0.0448434	0.351397
												MEAN10	1.73717	1.64362	11.8468	455.622	3.58806	2.00947	0.285422	1.21031	17.1403	75.7135	0.258322										MEAN6	0.132993	4180.45	-1748.38	-385.835	0.0807309	4.54309
												MEAN11	1.98618	2.10034	15.0407	451.449	3.74218	1.72157	0.395433	1.40134	17.755	71.1768	0.435956										MEAN8	0.13554	4271.7	-1805.71	-371.967	0.111914	4.75137
												MEAN12	31.9548	1.49384	17.6964	418.47	7.3811	3.3692	0.1268	3.048	3.1604	75.9754	0.0416										MEAN10	#DIV/0!	#DIV/0!	#DIV/0!	#DIV/0!	#DIV/0!	#DIV/0!
												MEAN13	41.25	1	#DIV/0!	#DIV/0!	#DIV/0!	#DIV/0!	#DIV/0!	#DIV/0!	#DIV/0!	#DIV/0!	#DIV/0!										MEAN12	#DIV/0!	#DIV/0!	#DIV/0!	#DIV/0!	#DIV/0!	#DIV/0!
													SDNN	RMSSD	Range	Average HR	Total Power	VLF	LFms2	HFms2	Lf nu	HF nu	LF/HF											Cycle Duration (s)	Max dP/dt (mmHg/s)	Min dP/dt (mmHg/s)	IRP (mmHg/s)	Tau (s)	PTI (mmHg.s)
												SDEV 1	0.465997	0.735979	2.54412	46.2785	2.57936	2.48142	0.971398	1.37337	16.484	16.9467	0.413503										SDEV 1	0.0121936	1304.48	885.727	65.0116	4.52176	1.44972
												SDEV 2	0.595484	0.976072	4.80331	40.5274	2.33862	0.572789	0.276648	1.96244	7.87468	12.3627	0.132518										SDEV 2	0.0122681	912.424	431.643	81.3515	0.230613	0.925582
												SDEV 3	0.490564	0.728257	3.44157	47.9526	1.59756	0.657296	0.445861	1.25869	16.316	17.5484	0.344476										SDEV 3	0.0153788	1049.26	518.452	71.0926	0.0667946	0.656617
												SDEV 4	0.516712	0.603292	6.31786	51.6136	2.35967	1.8371	0.235204	0.985444	13.2949	20.8585	0.345795										SDEV 4	0.0152671	1032.98	657.013	98.5499	0.0571614	1.362
												SDEV 5	0.640165	0.760883	3.97216	51.0293	2.06004	0.45506	0.367924	1.49606	11.4382	20.6775	0.295915										SDEV 5	0.0151071	993.552	529.329	60.5536	0.0578423	1.15204
												SDEV 6	0.573269	0.667565	4.56039	58.515	3.4597	3.01823	0.242808	0.97621	12.9718	12.8956	0.230015										SDEV 6	0.0175369	1110.8	611.04	98.3234	0.0647545	0.994376
												SDEV 7	0.585597	0.82972	3.84305	64.2105	3.74377	2.77146	0.461556	1.26407	16.6958	20.8158	0.495263										SDEV 7	0.0187725	1220.1	775.559	98.5248	0.201834	1.11566
												SDEV 8	0.624065	0.953755	3.27997	66.7556	2.38666	1.67956	0.418349	1.0338	15.8735	23.9168	0.632357										SDEV 8	0.020074	1002.65	759.933	79.3184	0.123204	1.13272
												SDEV 9	0.580446	0.858111	4.95319	66.4674	2.33516	1.77865	0.590918	0.491322	19.2354	23.1458	0.505307										SDEV 9	0.0197946	1037.14	642.105	88.7173	0.13453	1.05419
												MEAN10	0.19109	0.222522	1.44212	18.5041	1.09405	0.954449	0.0767825	0.308705	4.10203	4.07795	0.0727372										SEM 6	0.00584565	370.268	203.68	32.7745	0.0215848	0.331459
												MEAN11	0.208022	0.317918	1.03722	21.11	0.754728	0.531123	0.132293	0.326917	5.01964	7.56314	0.199969										SEM 8	0.00669134	334.217	253.311	26.4395	0.041068	0.377573
												MEAN12	1.73717	1.64362	11.8468	455.622	3.58806	2.00947	0.285422	1.21031	17.1403	75.7135	0.258322										MEAN6	0.132993	4180.45	-1748.38	-385.835	0.0807309	4.54309
												MEAN13	31.9548	1.49384	17.6964	418.47	7.3811	3.3692	0.1268	3.048	3.1604	75.9754	0.0416										MEAN10	#DIV/0!	#DIV/0!	#DIV/0!	#DIV/0!	#DIV/0!	#DIV/0!
