# Supplementary material for: Role of Central Inflammatory and Oxidative Pathways in the Morphine Exacerbation of Cardiovascular Effects of Sepsis in Rats
Source: Pharmaceuticals (Basel). 2025 Jun 12;18(6):882. doi: 10.3390/ph18060882 (PMC12195926; doi:10.3390/ph18060882)
Supplement: Supplementary file 1 [file pharmaceuticals-18-00882-s001.zip › Supplementary file S6, IC drugs BP-HR analysis, drawn.xlsx]

## Sheet: Collective
ΔMAP
Group	CLP+IC Fasudil+ MS 10MG/KG			CLP+IC DPI+ MS10MG/KG			CLP+ IC Wortmannin+ MS10mg/KG			CLP+ IC SP+ MS10 mg/kg			CLP+ IC PD980 + MS 10mg/kg
Time	ΔMAP	SEM	STD	ΔMAP	SEM	STD	ΔMAP	SEM	STD	ΔMAP	SEM	STD	ΔMAP	SEM	STD
0	0	0	0	0	0	0	0	0	0	0	0	0	0	0	0
15	-2.94444	1.7844	5.64276	0.52381	6.46685	23.3165	1.83333	3.90157	11.0353	-14.2	3.05573	8.64292	-0.714286	4.68388	12.3924
30	-2.88889	3.01011	9.51879	0.571429	6.33124	22.8276	4.33333	4.79831	13.5717	-14.7333	4.07601	11.5287	1.33333	4.93878	13.0668
45	-2.16667	3.34182	10.5678	0.619048	5.50354	19.8433	1	6	16.9706	-15.2	3.90032	11.0318	-0.52381	4.94138	13.0737
60	-0.222222	3.14654	9.95025	0.952381	5.08319	18.3277	-2.25	5.06926	14.338	-13.2	4.38321	12.3976	1.52381	2.91943	7.72408
75	-0.444444	2.93838	9.29197	1.61905	5.7578	20.76	-3.66667	4.48498	12.6854	-12.8667	4.59438	12.9949	-1	3.493	9.24161
90	-1.72222	2.81221	8.89299	-1.95238	3.80262	13.7105	-3.79167	4.2882	12.1289	-12.5333	4.1605	11.7677	-3.14286	2.66156	7.04183
105	-2.72222	2.64274	8.35708	-2.04762	3.67227	13.2406	-2.2381	2.30811	6.52833	-13	3.5188	9.95267	-4.14286	3.22593	8.53502
120	-3.11111	2.72655	8.62211	-2.47619	2.51653	9.07348	-3.04762	2.07211	5.86082	-13.2667	3.1051	8.78256	-5.71429	2.97292	7.8656
AUC	-219.917	309.546	840.335	-14.2857	543.289	1958.86	-62.4875	409.996	1159.64	-1535.4	417.889	1181.97	-143.129	407.921	1079.26
ΔHR
Group	CLP+IC Fasudil+ MS 10MG/KG			CLP+IC DPI+ MS10MG/KG			CLP+ IC Wortmannin+ MS10mg/KG			CLP+ IC SP+ MS10 mg/kg			CLP+ IC PD980 + MS 10mg/kg
Time	ΔHR	SEM	STD	ΔHR	SEM	STD	ΔHR	SEM	STD	ΔHR	SEM	STD	ΔHR	SEM	STD
0	0	0	0	0	0	0	0	0	0	0	0	0	0	0	0
15	10.8333	10.2926	32.5479	-17.3333	15.1075	54.4708	-21.125	21.8137	61.6984	-23.2	8.74221	8.64292	38	23.7162	62.7471
30	7.33333	12.3962	39.2003	-11.8333	12.9275	46.6108	1.125	18.5438	52.4498	-9.6	6.78086	11.5287	37.8333	13.094	34.6434
45	14.3333	8.79924	27.8256	-2.66667	16.063	57.916	17	25.5308	72.212	-17	6.29969	11.0318	50	15.8565	41.9524
60	16.5	11.1315	35.2009	-0.666667	17.0799	59.1664	21.75	27.0553	76.524	-19.8	6.34127	12.3976	52.1667	17.4428	46.1494
75	10.6667	11.283	35.6801	8.66667	19.6605	65.2063	9	22.5642	63.8212	-14.2	6.87145	12.9949	62.5	20.1225	49.29
90	13.5	13.0288	41.2007	0	20.5513	61.6539	20.5	22.685	64.1627	-16.4	6.74274	11.7677	63.1667	20.4783	50.1614
105	15.8333	12.9837	41.0581	-0.5	22.3097	66.9291	27.2857	18.1208	51.2533	-18.2	7.26088	9.95267	71.8333	18.3619	44.9774
120	10.1667	10.9552	34.6434	2.66667	21.0995	76.0754	26.1429	16.6789	47.175	-16.6	8.13195	8.78256	70.1667	17.2809	42.3293
AUC	1411.33	1233.97	3902.15	-343.667	1769.39	6379.64	6158.92	1850.99	4897.26	-1900.6	2040.15	5770.41	2928.14	1512.48	4277.94

## Sheet: IC Drugs with MS Individuals
Rat 1 CLP+IC DPI+ MS10MG/KG										Rat 1 CLP+IC Fasudil+ MS 10MG/KG										Rat 1 CLP+ IC PD980 + MS 10mg/kg										Rat 1 CLP+ IC SP+ MS10 mg/kg										Rat 1 CLP+ IC Wortmannin+ MS10mg/KG
Time	Systole	Diastole	Pulse Pressure	MAP	HR	ΔMAP	ΔHR			Time	Systole	Diastole	Pulse Pressure	MAP	HR	ΔMAP	ΔHR			Time	Systole	Diastole	Pulse Pressure	MAP	HR	ΔMAP	ΔHR			Time	Systole	Diastole	Pulse Pressure	MAP	HR	ΔMAP	ΔHR			Time	Systole	Diastole	Pulse Pressure	MAP	HR	ΔMAP	ΔHR
0	134	69	65	90.6667	452	0	0			0	131	71	60	91	424	0	0			0	134	74	60	94	328	0	0			0	90	42	48	58	285	0	0			0	153	111	42	125	315	0	0
15	139	81	58	100.333	522	9.66667	70			15	124	62	62	82.6667	390	-8.33333	-34			15	138	85	53	102.667	316	8.66667	-12			15	68	22	46	37.3333	262	-20.6667	-23			15	157	111	46	126.333	340	1.33333	25
30	145	81	64	102.333	491	11.6667	39			30	131	61	70	84.3333	376	-6.66667	-48			30	135	84	51	101	332	7	4			30	69	22	47	37.6667	263	-20.3333	-22			30	154	109	45	124	331	-1	16
45	153	85	68	107.667	514	17	62			45	124	63	61	83.3333	394	-7.66667	-30			45	132	84	48	100	360	6	32			45	68	23	45	38	259	-20	-26			45	148	105	43	119.333	334	-5.66667	19
60	149	83	66	105	465	14.3333	13			60	123	65	58	84.3333	397	-6.66667	-27			60	135	82	53	99.6667	379	5.66667	51			60	71	23	48	39	244	-19	-41			60	144	103	41	116.667	356	-8.33333	41
75	144	82	62	102.667	492	12	40			75	126	61	65	82.6667	387	-8.33333	-37			75	129	82	47	97.6667	399	3.66667	71			75	68	22	46	37.3333	245	-20.6667	-40			75	142	101	41	114.667	355	-10.3333	40
90	135	80	55	98.3333	447	7.66667	-5			90	125	58	67	80.3333	398	-10.6667	-26			90	130	80	50	96.6667	386	2.66667	58			90	70	21	49	37.3333	239	-20.6667	-46			90	139	97	42	111	354	-14	39
105	140	81	59	100.667	511	10	59			105	121	58	63	79	393	-12	-31			105	129	81	48	97	412	3	84			105	67	22	45	37	245	-21	-40			105	134	98	36	110	383	-15	68
120	142	75	67	97.3333	545	6.66667	93			120	123	58	65	79.6667	400	-11.3333	-24			120	128	77	51	94	391	0	63			120	72	23	49	39.3333	248	-18.6667	-37			120	136	98	38	110.667	358	-14.3333	43
Rat 2 CLP+IC DPI+ MS10MG/KG										Rat 2 CLP+IC Fasudil+ MS 10MG/KG										Rat 2 CLP+ IC PD980 + MS 10mg/kg										Rat 2 CLP+ IC SP+ MS10 mg/kg										Rat 2 CLP+ IC Wortmannin+ MS10mg/KG
Time	Systole	Diastole	Pulse Pressure	MAP	HR	ΔMAP	ΔHR			Time	Systole	Diastole	Pulse Pressure	MAP	HR	ΔMAP	ΔHR			Time	Systole	Diastole	Pulse Pressure	MAP	HR	ΔMAP	ΔHR			Time	Systole	Diastole	Pulse Pressure	MAP	HR	ΔMAP	ΔHR			Time	Systole	Diastole	Pulse Pressure	MAP	HR	ΔMAP	ΔHR
0	127	82	45	97	536	0	0			0	122	62	60	82	405	0	0			0	129	86	43	100.333	315	0	0			0	136	77	59	96.6667	375	0	0			0	122	64	58	83.3333	435	0	0
15	120	54	66	76	398	-21	-138			15	115	66	49	82.3333	413	0.333333	8			15	145	107	38	119.667	424	19.3333	109			15	132	74	58	93.3333	432	-3.33333	57			15	132	78	54	96	299	12.6667	-136
30	114	45	69	68	385	-29	-151			30	112	72	40	85.3333	395	3.33333	-10			30	154	106	48	122	401	21.6667	86			30	141	80	61	100.333	486	3.66667	111			30	129	81	48	97	329	13.6667	-106
45	113	44	69	67	389	-30	-147			45	115	75	40	88.3333	432	6.33333	27			45	158	107	51	124	401	23.6667	86			45	150	92	58	111.333	508	14.6667	133			45	124	78	46	93.3333	343	10	-92
60	116	46	70	69.3333	423	-27.6667	-113			60	117	72	45	87	411	5	6			60	148	102	46	117.333	388	17	73			60	160	95	65	116.667	496	20	121			60	128	71	57	90	349	6.66667	-86
75	113	48	65	69.6667	447	-27.3333	-89			75	130	71	59	90.6667	415	8.66667	10			75	149	103	46	118.333	400	18	85			75	152	93	59	112.667	481	16	106			75	125	70	55	88.3333	352	5	-83
90	114	51	63	72	463	-25	-73			90	130	69	61	89.3333	409	7.33333	4			90	140	95	45	110	416	9.66667	101			90	153	94	59	113.667	469	17	94			90	125	69	56	87.6667	358	4.33333	-77
105	117	49	68	71.6667	462	-25.3333	-74			105	127	68	59	87.6667	433	5.66667	28			105	139	96	43	110.333	441	10	126			105	140	86	54	104	456	7.33333	81			105	127	67	60	87	384	3.66667	-51
120	125	56	69	79	499	-18	-37			120	137	66	71	89.6667	415	7.66667	10			120	138	93	45	108	434	7.66667	119			120	144	83	61	103.333	458	6.66667	83			120	120	65	55	83.3333	382	0	-53
Rat 3 CLP+IC DPI+ MS10MG/KG										Rat 3 CLP+IC Fasudil+ MS 10MG/KG										Rat 3 CLP+ IC PD980 + MS 10mg/kg										Rat 3 CLP+ IC SP+ MS10 mg/kg										Rat 3 CLP+ IC Wortmannin+ MS10mg/KG
Time	Systole	Diastole	Pulse Pressure	MAP	HR	ΔMAP	ΔHR			Time	Systole	Diastole	Pulse Pressure	MAP	HR	ΔMAP	ΔHR			Time	Systole	Diastole	Pulse Pressure	MAP	HR	ΔMAP	ΔHR			Time	Systole	Diastole	Pulse Pressure	MAP	HR	ΔMAP	ΔHR			Time	Systole	Diastole	Pulse Pressure	MAP	HR	ΔMAP	ΔHR
0	143	82	61	102.333	485	0	0			0	157	98	59	117.667	436	0	0			0	157	101	56	119.667	419	0	0			0	123	71	52	88.3333	428	0	0			0	132	101	31	111.333	446	0	0
15	145	83	62	103.667	433	1.33333	-52			15	152	92	60	112	310	-5.66667	-126			15	168	89	79	115.333	303	-4.33333	-116			15	124	63	61	83.3333	477	-5	49			15	119	79	40	92.3333	413	-19	-33
30	144	85	59	104.667	453	2.33333	-32			30	146	90	56	108.667	308	-9	-128			30	165	93	72	117	326	-2.66667	-93			30	125	63	62	83.6667	477	-4.66667	49			30	117	75	42	89	402	-22.3333	-44
45	145	87	58	106.333	472	4	-13			45	143	92	51	109	363	-8.66667	-73			45	164	93	71	116.667	347	-3	-72			45	121	61	60	81	460	-7.33333	32			45	113	57	56	75.6667	372	-35.6667	-74
60	147	91	56	109.667	503	7.33333	18			60	144	95	49	111.333	414	-6.33333	-22			60	167	94	73	118.333	389	-1.33333	-30			60	129	56	73	80.3333	454	-8	26			60	113	60	53	77.6667	353	-33.6667	-93
75	155	93	62	113.667	513	11.3333	28			75	150	96	54	114	440	-3.66667	4			75	161	93	68	115.667	395	-4	-24			75	126	61	65	82.6667	448	-5.66667	20			75	111	65	46	80.3333	348	-31	-98
90	143	93	50	109.667	507	7.33333	22			90	148	96	52	113.333	425	-4.33333	-11			90	162	93	69	116	418	-3.66667	-1			90	120	59	61	79.3333	433	-9	5			90	112	68	44	82.6667	368	-28.6667	-78
105	151	85	66	107	454	4.66667	-31			105	148	95	53	112.667	445	-5	9			105	156	90	66	112	399	-7.66667	-20			105	124	56	68	78.6667	414	-9.66667	-14			105			0	0		-111.333	-446
120	158	79	79	105.333	445	3	-40			120	143	94	49	110.333	431	-7.33333	-5			120	158	92	66	114	413	-5.66667	-6			120	121	55	66	77	429	-11.3333	1			120			0	0		-111.333	-446
Rat 4 CLP+IC DPI+ MS10MG/KG										Rat 4 CLP+IC Fasudil+ MS 10MG/KG										Rat 4 CLP+ IC PD980 + MS 10mg/kg										Rat 4 CLP+ IC SP+ MS10 mg/kg										Rat 4 CLP+ IC Wortmannin+ MS10mg/KG
Time	Systole	Diastole	Pulse Pressure	MAP	HR	ΔMAP	ΔHR			Time	Systole	Diastole	Pulse Pressure	MAP	HR	ΔMAP	ΔHR			Time	Systole	Diastole	Pulse Pressure	MAP	HR	ΔMAP	ΔHR			Time	Systole	Diastole	Pulse Pressure	MAP	HR	ΔMAP	ΔHR			Time	Systole	Diastole	Pulse Pressure	MAP	HR	ΔMAP	ΔHR
0	135	72	63	93	447	0	0			0	127	63	64	84.3333	384	0	0			0	141	88	53	105.667	401	0	0			0	111	68	43	82.3333	315	0	0			0	124	76	48	92	353	0	0
15	123	58	65	79.6667	452	-13.3333	5			15	128	67	61	87.3333	392	3	8			15	120	69	51	86	453	-19.6667	52			15	103	59	44	73.6667	311	-8.66667	-4			15	118	64	54	82	351	-10	-2
30	127	65	62	85.6667	462	-7.33333	15			30	132	72	60	92	406	7.66667	22			30	114	72	42	86	450	-19.6667	49			30	113	64	49	80.3333	402	-2	87			30	123	65	58	84.3333	385	-7.66667	32
45	126	69	57	88	477	-5	30			45	127	77	50	93.6667	416	9.33333	32			45	111	74	37	86.3333	497	-19.3333	96			45	112	67	45	82	388	-0.333333	73			45	122	66	56	84.6667	367	-7.33333	14
60	137	66	71	89.6667	495	-3.33333	48			60	131	79	52	96.3333	436	12	52			60	127	90	37	102.333	502	-3.33333	101			60	123	71	52	88.3333	423	6	108			60	119	68	51	85	370	-7	17
75	135	65	70	88.3333	503	-4.66667	56			75	123	79	44	93.6667	419	9.33333	35			75	123	83	40	96.3333	491	-9.33333	90			75	123	72	51	89	418	6.66667	103			75	118	69	49	85.3333	381	-6.66667	28
90	135	68	67	90.3333	507	-2.66667	60			90	123	75	48	91	418	6.66667	34			90	125	80	45	95	492	-10.6667	91			90	119	74	45	89	388	6.66667	73			90	120	72	48	88	399	-4	46
105	131	70	61	90.3333	490	-2.66667	43			105	126	71	55	89.3333	415	5	31			105	124	75	49	91.3333	498	-14.3333	97			105	118	69	49	85.3333	364	3	49			105	115	75	40	88.3333	340	-3.66667	-13
120	129	71	58	90.3333	492	-2.66667	45			120	120	68	52	85.3333	412	1	28			120	121	74	47	89.6667	509	-16	108			120	117	67	50	83.6667	360	1.33333	45			120	120	75	45	90	362	-2	9
Rat 5 CLP+IC DPI+ MS10MG/KG										Rat 5 CLP+IC Fasudil+ MS 10MG/KG										Rat 5 CLP+ IC PD980 + MS 10mg/kg										Rat 5 CLP+ IC SP+ MS10 mg/kg										Rat 5 CLP+ IC Wortmannin+ MS10mg/KG
Time	Systole	Diastole	Pulse Pressure	MAP	HR	ΔMAP	ΔHR			Time	Systole	Diastole	Pulse Pressure	MAP	HR	ΔMAP	ΔHR			Time	Systole	Diastole	Pulse Pressure	MAP	HR	ΔMAP	ΔHR			Time	Systole	Diastole	Pulse Pressure	MAP	HR	ΔMAP	ΔHR			Time	Systole	Diastole	Pulse Pressure	MAP	HR	ΔMAP	ΔHR
0	166	90	76	115.333	414	0	0			0	143	95	48	111	391	0	0			0	133	89	44	103.667	339	0	0			0	126	68	58	87.3333	448	0	0			0	115	69	46	84.3333	336	0	0
15	223	133	90	163	331	47.6667	-83			15	136	84	52	101.333	444	-9.66667	53			15	144	86	58	105.333	453	1.66667	114			15	143	73	70	96.3333	467	9	19			15	135	66	69	89	295	4.66667	-41
30	216	131	85	159.333	328	44	-86			30	132	75	57	94	458	-17	67			30	148	90	58	109.333	403	5.66667	64			30	145	90	55	108.333	516	21	68			30	135	75	60	95	343	10.6667	7
45	189	126	63	147	313	31.6667	-101			45	127	77	50	93.6667	428	-17.3333	37			45	139	84	55	102.333	415	-1.33333	76			45	143	95	48	111	506	23.6667	58			45	128	80	48	96	442	11.6667	106
60	183	125	58	144.333	304	29	-110			60	135	79	56	97.6667	447	-13.3333	56			60	141	81	60	101	428	-2.66667	89			60	143	89	54	107	495	19.6667	47			60	123	80	43	94.3333	444	10	108
75	196	129	67	151.333	300	36	-114			75	132	81	51	98	442	-13	51			75	137	80	57	99	456	-4.66667	117			75	133	86	47	101.667	516	14.3333	68			75	126	70	56	88.6667	403	4.33333	67
90	162	111	51	128	302	12.6667	-112			90	134	80	54	98	465	-13	74			90	136	75	61	95.3333	454	-8.33333	115			90	137	75	62	95.6667	505	8.33333	57			90	123	71	52	88.3333	421	4	85
105	157	111	46	126.333	300	11	-114			105	135	80	55	98.3333	462	-12.6667	71			105	129	74	55	92.3333	426	-11.3333	87			105	127	79	48	95	494	7.66667	46			105	117	68	49	84.3333	417	0	81
120	153	102	51	119	295	3.66667	-119			120	130	82	48	98	447	-13	56			120	127	73	54	91	423	-12.6667	84			120	124	76	48	92	487	4.66667	39			120	116	65	51	82	415	-2.33333	79
Rat 6 CLP+IC DPI+ MS10MG/KG										Rat 6 CLP+IC Fasudil+ MS 10MG/KG										Rat 6 CLP+ IC PD980 + MS 10mg/kg										Rat 6 CLP+ IC SP+ MS10 mg/kg										Rat 6 CLP+ IC Wortmannin+ MS10mg/KG
Time	Systole	Diastole	Pulse Pressure	MAP	HR	ΔMAP	ΔHR			Time	Systole	Diastole	Pulse Pressure	MAP	HR	ΔMAP	ΔHR			Time	Systole	Diastole	Pulse Pressure	MAP	HR	ΔMAP	ΔHR			Time	Systole	Diastole	Pulse Pressure	MAP	HR	ΔMAP	ΔHR			Time	Systole	Diastole	Pulse Pressure	MAP	HR	ΔMAP	ΔHR
0	127	80	47	95.6667	383	0	0			0	102	57	45	72	241	0	0			0	140	86	54	104	388	0	0			0	130	89	41	102.667	498	0	0			0	115	68	47	83.6667	337	0	0
15	125	74	51	91	385	-4.66667	2			15	84	39	45	54	229	-18	-12			15	141	81	60	101	368	-3	-20			15	129	73	56	91.6667	399	-11	-99			15	135	66	69	89	299	5.33333	-38
30	118	72	46	87.3333	407	-8.33333	24			30	83	35	48	51	231	-21	-10			30	144	92	52	109.333	414	5.33333	26			30	124	67	57	86	420	-16.6667	-78			30	135	75	60	95	343	11.3333	6
45	109	72	37	84.3333	415	-11.3333	32			45	75	30	45	45	230	-27	-11			45	135	81	54	99	380	-5	-8			45	119	63	56	81.6667	420	-21	-78			45	129	80	49	96.3333	442	12.6667	105
60	105	73	32	83.6667	430	-12	47			60	70	27	43	41.3333	223	-30.6667	-18			60	129	93	36	105	366	1	-22			60	122	63	59	82.6667	435	-20	-63			60	119	76	43	90.3333	448	6.66667	111
75	98	70	28	79.3333	438	-16.3333	55			75	66	27	39	40	214	-32	-27			75	131	82	49	98.3333	367	-5.66667	-21			75	118	63	55	81.3333	439	-21.3333	-59			75	116	74	42	88	453	4.33333	116
90	96	72	24	80	430	-15.6667	47			90	62	25	37	37.3333	205	-34.6667	-36			90	131	83	48	99	369	-5	-19			90	122	63	59	82.6667	445	-20	-53			90	124	71	53	88.6667	416	5	79
105	112	67	45	82	437	-13.6667	54			105	62	26	36	38	206	-34	-35			105	134	87	47	102.667	391	-1.33333	3			105	122	64	58	83.3333	454	-19.3333	-44			105	117	68	49	84.3333	420	0.666667	83
120	110	71	39	84	432	-11.6667	49			120	64	25	39	38	205	-34	-36			120	128	84	44	98.6667	395	-5.33333	7			120	120	65	55	83.3333	450	-19.3333	-48			120	118	66	52	83.3333	411	-0.333333	74
Rat 7 CLP+IC DPI+ MS10MG/KG										Rat 7 CLP+IC Fasudil+ MS 10MG/KG										Rat 7 CLP+ IC PD980 + MS 10mg/kg										Rat 7 CLP+ IC SP+ MS10 mg/kg										Rat 7 CLP+ IC Wortmannin+ MS10mg/KG
Time	Systole	Diastole	Pulse Pressure	MAP	HR	ΔMAP	ΔHR			Time	Systole	Diastole	Pulse Pressure	MAP	HR	ΔMAP	ΔHR			Time	Systole	Diastole	Pulse Pressure	MAP	HR	ΔMAP	ΔHR			Time	Systole	Diastole	Pulse Pressure	MAP	HR	ΔMAP	ΔHR			Time	Systole	Diastole	Pulse Pressure	MAP	HR	ΔMAP	ΔHR
0	112	70	42	84	369	0	0			0	142	87	55	105.333	473	0	0			0	139	87	52	104.333	362	0	0			0	108	62	46	77.3333	396	0	0			0	124	67	57	86	372	0	0
15	98	53	45	68	323	-16	-46			15	150	87	63	108	515	2.66667	42			15	144	73	71	96.6667	347	-7.66667	-15			15	85	35	50	51.6667	334	-25.6667	-62			15	133	81	52	98.3333	451	12.3333	79
30	112	56	56	74.6667	338	-9.33333	-31			30	149	90	59	109.667	496	4.33333	23			30	135	77	58	96.3333	360	-8	-2			30	82	30	52	47.3333	331	-30	-65			30	140	80	60	100	423	14	51
45	116	65	51	82	343	-2	-26			45	145	93	52	110.333	504	5	31			45	135	82	53	99.6667	380	-4.66667	18			45	90	30	60	50	325	-27.3333	-71			45	130	76	54	94	411	8	39
60	113	68	45	83	349	-1	-20			60	156	92	64	113.333	503	8	30			60	132	82	50	98.6667	383	-5.66667	21			60	95	31	64	52.3333	328	-25	-68			60	119	72	47	87.6667	424	1.66667	52
75	113	70	43	84.3333	356	0.333333	-13			75	151	89	62	109.667	505	4.33333	32			75	136	81	55	99.3333	395	-5	33			75	96	33	63	54	336	-23.3333	-60			75	121	65	56	83.6667	396	-2.33333	24
90	114	72	42	86	357	2	-12			90	151	88	63	109	504	3.66667	31			90	135	79	56	97.6667	395	-6.66667	33			90	105	34	71	57.6667	351	-19.6667	-45			90	118	65	53	82.6667	408	-3.33333	36
105	123	67	56	85.6667	355	1.66667	-14			105	150	87	63	108	504	2.66667	31			105	131	80	51	97	396	-7.33333	34			105	106	36	70	59.3333	357	-18	-39			105	115	64	51	81	376	-5	4
120	119	69	50	85.6667	357	1.66667	-12			120	149	90	59	109.667	500	4.33333	27			120	129	80	49	96.3333	402	-8	40			120	109	34	75	59	358	-18.3333	-38			120	113	63	50	79.6667	402	-6.33333	30
Rat 8 CLP+IC DPI+ MS10MG/KG										Rat 8 CLP+IC Fasudil+ MS 10MG/KG										Rat 8 CLP+ IC PD980 + MS 10mg/kg										Rat 8 CLP+ IC SP+ MS10 mg/kg										Rat 8 CLP+ IC Wortmannin+ MS10mg/KG
Time	Systole	Diastole	Pulse Pressure	MAP	HR	ΔMAP	ΔHR			Time	Systole	Diastole	Pulse Pressure	MAP	HR	ΔMAP	ΔHR			Time	Systole	Diastole	Pulse Pressure	MAP	HR	ΔMAP	ΔHR			Time	Systole	Diastole	Pulse Pressure	MAP	HR	ΔMAP	ΔHR			Time	Systole	Diastole	Pulse Pressure	MAP	HR	ΔMAP	ΔHR
0			0	0		0	0			0			0	0		0	0			0			0	0		0	0			0			0	0		0	0			0	112	67	45	82	354	0	0
15			0	0		0	0			15			0	0		0	0			15			0	0		0	0			15			0	0		0	0			15	120	74	46	89.3333	334	7.33333	-20
30			0	0		0	0			30			0	0		0	0			30			0	0		0	0			30			0	0		0	0			30	128	83	45	98	400	16	46
45			0	0		0	0			45			0	0		0	0			45			0	0		0	0			45			0	0		0	0			45	129	80	49	96.3333	372	14.3333	18
60			0	0		0	0			60			0	0		0	0			60			0	0		0	0			60			0	0		0	0			60	124	70	54	88	381	6	27
75			0	0		0	0			75			0	0		0	0			75			0	0		0	0			75			0	0		0	0			75	122	73	49	89.3333	381	7.33333	27
90			0	0		0	0			90			0	0		0	0			90			0	0		0	0			90			0	0		0	0			90	121	72	49	88.3333	382	6.33333	28
105			0	0		0	0			105			0	0		0	0			105			0	0		0	0			105			0	0		0	0			105	117	70	47	85.6667	375	3.66667	21
120			0	0		0	0			120			0	0		0	0			120			0	0		0	0			120			0	0		0	0			120	116	71	45	86	350	4	-4

## Sheet: Delta
CLP+IC DPI+ MS10MG/KG													CLP+IC Fasudil+ MS 10MG/KG													CLP+ IC PD980 + MS 10mg/kg													CLP+ IC SP+ MS10 mg/kg
ΔMAP													ΔMAP													ΔMAP													ΔMAP
Time	Rat 1	Rat 2	Rat 3	Rat 4	Rat 5	Rat 6	Rat 7	Rat 8	Average	SEM	STD		Time	Rat 1	Rat 2	Rat 3	Rat 4	Rat 5	Rat 6	Rat 7	Rat 8	Average	SEM	STD		Time	Rat 1	Rat 2	Rat 3	Rat 4	Rat 5	Rat 6	Rat 7	Rat 8	Average	SEM	STD		Time	Rat 1	Rat 2	Rat 3	Rat 4	Rat 5	Rat 6	Rat 7	Rat 8	Average	SEM
0	0	0	0	0	0	0	0	0	0	0	0		0	0	0	0	0	0	0	0	0	0	0	0		0	0	0	0	0	0	0	0	0	0	0	0		0	0		0	0		0	0	0	0	0
15	9.66667	-21	1.33333	-13.3333	47.6667	-4.66667	-16		0.52381	6.46685	23.3165		15	-8.33333	0.333333	-5.66667	3	-9.66667		2.66667		-2.94444	1.7844	5.64276		15	8.66667	19.3333	-4.33333	-19.6667	1.66667	-3	-7.66667		-0.714286	4.68388	12.3924		15	-20.6667		-5	-8.66667		-11	-25.6667		-14.2	3.05573
30	11.6667	-29	2.33333	-7.33333	44	-8.33333	-9.33333		0.571429	6.33124	22.8276		30	-6.66667	3.33333	-9	7.66667	-17		4.33333		-2.88889	3.01011	9.51879		30	7	21.6667	-2.66667	-19.6667	5.66667	5.33333	-8		1.33333	4.93878	13.0668		30	-20.3333		-4.66667	-2		-16.6667	-30		-14.7333	4.07601
45	17	-30	4	-5	31.6667	-11.3333	-2		0.619048	5.50354	19.8433		45	-7.66667	6.33333	-8.66667	9.33333	-17.3333		5		-2.16667	3.34182	10.5678		45	6	23.6667	-3	-19.3333	-1.33333	-5	-4.66667		-0.52381	4.94138	13.0737		45	-20		-7.33333	-0.333333		-21	-27.3333		-15.2	3.90032
60	14.3333	-27.6667	7.33333	-3.33333	29	-12	-1		0.952381	5.08319	18.3277		60	-6.66667	5	-6.33333	12	-13.3333		8		-0.222222	3.14654	9.95025		60	5.66667	17	-1.33333	-3.33333	-2.66667	1	-5.66667		1.52381	2.91943	7.72408		60	-19		-8	6		-20	-25		-13.2	4.38321
75	12	-27.3333	11.3333	-4.66667	36	-16.3333	0.333333		1.61905	5.7578	20.76		75	-8.33333	8.66667	-3.66667	9.33333	-13		4.33333		-0.444444	2.93838	9.29197		75	3.66667	18	-4	-9.33333	-4.66667	-5.66667	-5		-1	3.493	9.24161		75	-20.6667		-5.66667	6.66667		-21.3333	-23.3333		-12.8667	4.59438
90	7.66667	-25	7.33333	-2.66667	12.6667	-15.6667	2		-1.95238	3.80262	13.7105		90	-10.6667	7.33333	-4.33333	6.66667	-13		3.66667		-1.72222	2.81221	8.89299		90	2.66667	9.66667	-3.66667	-10.6667	-8.33333	-5	-6.66667		-3.14286	2.66156	7.04183		90	-20.6667		-9	6.66667		-20	-19.6667		-12.5333	4.1605
105	10	-25.3333	4.66667	-2.66667	11	-13.6667	1.66667		-2.04762	3.67227	13.2406		105	-12	5.66667	-5	5	-12.6667		2.66667		-2.72222	2.64274	8.35708		105	3	10	-7.66667	-14.3333	-11.3333	-1.33333	-7.33333		-4.14286	3.22593	8.53502		105	-21		-9.66667	3		-19.3333	-18		-13	3.5188
120	6.66667	-18	3	-2.66667	3.66667	-11.6667	1.66667		-2.47619	2.51653	9.07348		120	-11.3333	7.66667	-7.33333	1	-13		4.33333		-3.11111	2.72655	8.62211		120	0	7.66667	-5.66667	-16	-12.6667	-5.33333	-8		-5.71429	2.97292	7.8656		120	-18.6667		-11.3333	1.33333		-19.3333	-18.3333		-13.2667	3.1051
AUC	1285	-2915	597.5	-605	3208	-1318	-352.5		-14.2857	543.289	1958.86		AUC	-990	607.5	-695	802.5	-1537		492.5		-219.917	309.546	840.335		AUC	550	1848	-442.5	-1565	-410	-247.4	-735		-143.129	407.921	1079.26		AUC	-2275		-825	180		-2085	-2672		-1535.4	417.889
ΔHR													ΔHR													ΔHR													ΔHR
Time	Rat 1	Rat 2	Rat 3	Rat 4	Rat 5	Rat 6	Rat 7	Rat 8	Average	SEM	STD		Time	Rat 1	Rat 2	Rat 3	Rat 4	Rat 5	Rat 6	Rat 7	Rat 8	Average	SEM	STD		Time	Rat 1	Rat 2	Rat 3	Rat 4	Rat 5	Rat 6	Rat 7	Rat 8	Average	SEM	STD		Time	Rat 1	Rat 2	Rat 3	Rat 4	Rat 5	Rat 6	Rat 7	Rat 8	Average	SEM
0	0		0	0	0	0	0	0	0	0	0		0	0	0		0	0	0	0	0	0	0	0		0	0	0		0	0	0	0	0	0	0	0		0	0		0		0	0	0	0	0	0
15	70		-52	5	-83	2	-46		-17.3333	15.1075	54.4708		15	-34	8		8	53	-12	42		10.8333	10.2926	32.5479		15	-12	109		52	114	-20	-15		38	23.7162	62.7471		15	-23		49		19	-99	-62		-23.2	21.0986
30	39		-32	15	-86	24	-31		-11.8333	12.9275	46.6108		30	-48	-10		22	67	-10	23		7.33333	12.3962	39.2003		30	4	86		49	64	26	-2		37.8333	13.094	34.6434		30	-22		49		68	-78	-65		-9.6	23.2898
45	62		-13	30	-101	32	-26		-2.66667	16.063	57.916		45	-30	27		32	37	-11	31		14.3333	8.79924	27.8256		45	32	86		96	76	-8	18		50	15.8565	41.9524		45	-26		32		58	-78	-71		-17	21.4651
60	13		18	48	-110	47	-20		-0.666667	17.0799	59.1664		60	-27	6		52	56	-18	30		16.5	11.1315	35.2009		60	51	73		101	89	-22	21		52.1667	17.4428	46.1494		60	-41		26		47	-63	-68		-19.8	18.7073
75	40		28	56	-114	55	-13		8.66667	19.6605	65.2063		75	-37	10		35	51	-27	32		10.6667	11.283	35.6801		75	71	85		90	117	-21	33		62.5	20.1225	49.29		75	-40		20		68	-59	-60		-14.2	19.9192
90	-5		22	60	-112	47	-12		0	20.5513	61.6539		90	-26	4		34	74	-36	31		13.5	13.0288	41.2007		90	58	101		91	115	-19	33		63.1667	20.4783	50.1614		90	-46		5		57	-53	-45		-16.4	16.6576
105	59		-31	43	-114	54	-14		-0.5	22.3097	66.9291		105	-31	28		31	71	-35	31		15.8333	12.9837	41.0581		105	84	126		97	87	3	34		71.8333	18.3619	44.9774		105	-40		-14		46	-44	-39		-18.2	13.3613
120	93		-40	45	-119	49	-12		2.66667	21.0995	76.0754		120	-24	10		28	56	-36	27		10.1667	10.9552	34.6434		120	63	119		108	84	7	40		70.1667	17.2809	42.3293		120	-37		1		39	-48	-38		-16.6	12.8223
AUC	4875		-1200	4193	-11693	4283	-2520		-343.667	1769.39	6379.64		AUC	-3675	1170		3420	6555	-2505	3503		1411.33	1233.97	3902.15		AUC	4793	10883		9450	10560	-862.5	2130		6158.92	1850.99	4897.26		AUC	-3848		2512		5738	-7470	-6435		-1900.6	2040.15
[truncated: 13 more columns]

## Sheet: Baseline
MAP
Baseline	Rat 1	Rat 2	Rat 3	Rat 4	Rat 5	Rat 6	Rat 7	Rat 8	Average	SEM
CLP+IC Fasudil+ MS 10MG/KG	91	82	117	84.3	111	72	105.3		94.6571	5.90508
CLP+IC DPI+ MS10MG/KG	90.6	97	102	93	115	95.6	84		96.7429	3.46548
CLP+ IC Wortmannin+ MS10mg/KG	125	83.3	111.3	92	84.3	83.6	86	82	93.4375	5.64816
CLP+ IC SP+ MS10 mg/kg	58	96.6	88.3	82.3	87.3	102.6	77.3		84.6286	5.11353
CLP+ IC PD980 + MS 10mg/kg	94	100.3	119.6	105.6	103.6	104	104.3		104.486	2.73179
HR
Baseline	Rat 1	Rat 2	Rat 3	Rat 4	Rat 5	Rat 6	Rat 7	Rat 8	Average	SEM
CLP+IC Fasudil+ MS 10MG/KG	424	405	436	384	391	241	473		393.429	26.0375
CLP+IC DPI+ MS10MG/KG	452	536	485	447	414	383	369		440.857	20.6129
CLP+ IC Wortmannin+ MS10mg/KG	315	435	446	353	336	337	372	354	368.5	16.7982
CLP+ IC SP+ MS10 mg/kg	285	375	428	315	448	498	396		392.143	26.3592
CLP+ IC PD980 + MS 10mg/kg	328	315	419	401	339	388	362		364.571	13.9147
