# Supplementary material for: Role of Central Inflammatory and Oxidative Pathways in the Morphine Exacerbation of Cardiovascular Effects of Sepsis in Rats
Source: Pharmaceuticals (Basel). 2025 Jun 12;18(6):882. doi: 10.3390/ph18060882 (PMC12195926; doi:10.3390/ph18060882)
Supplement: Supplementary file 1 [file pharmaceuticals-18-00882-s001.zip › Supplementary file S7, IC drugs HRV, 25-10-2023, Edited, drawn.xlsx]

## Sheet: Collective HRV
Δ SDNN
Time	CLP+IC DPI+ MS10MG/KG			CLP+IC Fasudil+ MS 10MG/KG			CLP+ IC SP+ MS10 mg/kg			CLP+ IC Wortmannin+ MS10mg/KG			CLP+ IC PD980 + MS 10mg/kg
	Mean	SEM	STDEV	Mean	SEM	STDEV	Mean	SEM	STDEV	Mean	SEM	STDEV	Mean	SEM	STDEV
0	0	0	0	0	0	0	0	0	0	0	0	0	0	0	0
15	0.130771	0.316074	0.836253	-0.146257	0.300837	0.79594	0.195243	0.153781	0.406866	-0.070375	0.296113	0.837534	1.16913	1.23271	3.26144
30	-0.1947	0.140412	0.371495	-0.0510143	0.149878	0.396541	-0.0999143	0.122344	0.323691	-0.07885	0.240481	0.680183	0.599829	0.45488	1.2035
45	-0.280143	0.108415	0.286838	0.0608857	0.223867	0.592295	-0.0509714	0.206555	0.546492	-0.1164	0.257935	0.729552	0.355414	0.476046	1.2595
60	-0.343657	0.119076	0.315046	-0.326114	0.290193	0.767778	-0.0708429	0.165724	0.438464	-0.40405	0.292824	0.82823	-0.0123571	0.293953	0.777725
75	-0.286314	0.154244	0.408092	-0.4193	0.155155	0.410501	-0.154729	0.181756	0.480881	-0.172525	0.325346	0.920217	-0.104257	0.361037	0.955214
90	-0.410357	0.138078	0.365319	-0.306014	0.224499	0.593968	-0.0342857	0.0997954	0.264034	-0.2295	0.295569	0.835996	-0.1626	0.34765	0.919795
105	-0.0764857	0.118296	0.312982	-0.401543	0.244522	0.646945	-0.0775714	0.163906	0.433653	-0.486286	0.265544	0.702564	-0.250671	0.244681	0.647366
120	0.187386	0.0739239	0.195584	-0.446929	0.160933	0.425789	-0.122471	0.109756	0.290386	-0.221157	0.28195	0.74597	-0.254943	0.200688	0.530972
Δ RMSSD
Time	CLP+IC DPI+ MS10MG/KG			CLP+IC Fasudil+ MS 10MG/KG			CLP+ IC SP+ MS10 mg/kg			CLP+ IC Wortmannin+ MS10mg/KG			CLP+ IC PD980 + MS 10mg/kg
	Mean	SEM	STDEV	Mean	SEM	STDEV	Mean	SEM	STDEV	Mean	SEM	STDEV	Mean	SEM	STDEV
0	0	0	0	0	0	0	0	0	0	0	0	0	0	0	0
15	0.136714	0.684223	1.81028	0.428371	0.65905	1.74368	0.848314	0.412781	1.09212	0.273525	0.532493	1.50612	2.7569	2.53089	6.6961
30	-0.190929	0.399468	1.05689	0.334229	0.534911	1.41524	0.210571	0.264552	0.699939	0.297312	0.458991	1.29822	1.62684	0.919384	2.43246
45	-0.420914	0.377218	0.998025	0.418829	0.69999	1.852	0.261643	0.357073	0.944727	0.35925	0.303436	0.858247	1.51091	1.11664	2.95435
60	-0.464971	0.3293	0.871247	-0.144986	0.595015	1.57426	0.1508	0.241777	0.639682	0.13525	0.351333	0.993719	0.600014	0.478295	1.26545
75	-0.528514	0.347059	0.918232	-0.655243	0.402167	1.06404	0.249729	0.202051	0.534577	0.0192125	0.429296	1.21423	0.389229	0.626723	1.65815
90	-0.5938	0.379814	1.00489	-0.501957	0.359678	0.95162	0.0174429	0.262855	0.69545	-0.448313	0.239475	0.677338	-0.152857	0.399575	1.05718
105	-0.555557	0.431001	1.14032	-0.933786	0.258439	0.683766	0.136371	0.206927	0.547478	-0.470657	0.218907	0.579173	-0.418843	0.435191	1.15141
120	0.111329	0.344153	0.910543	-0.797257	0.266019	0.703819	0.235457	0.19316	0.511053	-0.4103	0.291819	0.772081	-0.436614	0.35355	0.935406
Δ RANGE
Time	CLP+IC DPI+ MS10MG/KG			CLP+IC Fasudil+ MS 10MG/KG			CLP+ IC SP+ MS10 mg/kg			CLP+ IC Wortmannin+ MS10mg/KG			CLP+ IC PD980 + MS 10mg/kg
	Mean	SEM	STDEV	Mean	SEM	STDEV	Mean	SEM	STDEV	Mean	SEM	STDEV	Mean	SEM	STDEV
0	0	0	0	0	0	0	0	0	0	0	0	0	0	0	0
15	3.01867	3.06012	8.09631	-10.0189	3.71932	9.8404	0.570586	2.18419	5.77883	-1.81609	1.34185	3.79532	2.10709	5.92549	15.6774
30	-2.50213	1.14075	3.01813	-10.1396	2.78528	7.36915	2.42519	1.78616	4.72575	-0.939112	2.59281	7.33357	1.66589	2.08663	5.5207
45	2.77996	3.40214	9.00121	-10.3234	3.55297	9.40027	-1.54651	2.32951	6.1633	-3.22535	2.78313	7.87189	0.8701	2.14884	5.6853
60	-2.84584	1.5005	3.96994	-11.2208	3.34062	8.83845	1.37337	2.50324	6.62294	-6.31093	1.71284	4.84463	-1.58603	2.14184	5.66676
75	-0.0645571	2.25356	5.96237	-10.8275	3.11632	8.245	3.61024	3.62761	9.59776	-4.55187	2.32358	6.57208	-2.66839	2.35899	6.24131
90	-0.618557	1.77912	4.70712	-8.05969	1.11229	2.94283	0.8052	1.23429	3.26562	-2.82347	2.05185	5.80351	-2.20326	2.3532	6.22598
105	0.957143	2.28125	6.03561	-11.349	2.74048	7.25063	-0.787029	1.50729	3.98791	-4.89756	2.10885	5.5795	-2.0176	2.10269	5.56319
120	8.43881	7.82539	20.704	-12.5529	2.06279	5.45762	0.5061	2.02006	5.34458	-0.831243	1.54171	4.07899	-0.922471	1.53687	4.06619
Δ HR
Time	CLP+IC DPI+ MS10MG/KG			CLP+IC Fasudil+ MS 10MG/KG			CLP+ IC SP+ MS10 mg/kg			CLP+ IC Wortmannin+ MS10mg/KG			CLP+ IC PD980 + MS 10mg/kg
	Mean	SEM	STDEV	Mean	SEM	STDEV	Mean	SEM	STDEV	Mean	SEM	STDEV	Mean	SEM	STDEV
0	0	0	0	0	0	0	0	0	0	0	0	0	0	0	0
15	-44.7356	22.5007	59.5312	-6.33351	24.1763	63.9645	11.9743	13.7963	36.5017	2.85922	23.3936	66.167	48.4761	27.5882	72.9916
30	-38.1985	24.4467	64.6799	-8.54233	24.541	64.9293	38.0778	17.5316	46.3843	1.19796	18.8833	53.41	24.6623	12.9209	34.1854
45	-28.9269	28.4323	75.2247	-2.21906	15.285	40.4403	33.1742	18.9503	50.1377	-0.472575	22.2017	62.7959	38.7452	17.8971	47.3513
60	-28.2896	24.8119	65.6461	7.2011	15.2916	40.4577	31.1543	19.7763	52.3232	1.40982	22.9859	65.0138	45.25	17.3148	45.8108
75	-14.7727	24.5315	64.9044	16.6854	14.9309	39.5035	24.825	17.8312	47.1769	-1.83444	24.0543	68.0358	53.8827	16.668	44.0993
90	-17.7939	23.8186	63.0182	4.22371	13.6213	36.0385	21.7966	17.1591	45.3988	-2.68134	21.7162	61.4228	54.604	18.1826	48.1065
105	-14.238	21.9916	58.1842	14.9523	13.6607	36.1428	10.0511	14.575	38.5618	9.21137	20.6592	54.6591	67.2806	17.7272	46.9019
120	-27.1267	21.5032	56.8921	6.26909	13.2232	34.9854	11.641	13.9825	36.9943	4.17044	19.0403	50.3759	66.3719	16.1861	42.8244
Δ TOTAL POWER
Time	CLP+IC DPI+ MS10MG/KG			CLP+IC Fasudil+ MS 10MG/KG			CLP+ IC SP+ MS10 mg/kg			CLP+ IC Wortmannin+ MS10mg/KG			CLP+ IC PD980 + MS 10mg/kg
	Mean	SEM	STDEV	Mean	SEM	STDEV	Mean	SEM	STDEV	Mean	SEM	STDEV	Mean	SEM	STDEV
0	0	0	0	0	0	0	0	0	0	0	0	0	0	0	0
15	0.746571	1.58166	4.18467	0.388629	1.68934	4.46958	1.90222	1.26884	2.83721	-0.537537	1.30032	3.67786	0.3509	0.877071	1.96119
30	-0.347871	0.409512	1.08347	0.439186	1.57806	4.17515	-0.64204	0.647264	1.44733	0.18445	0.890553	2.51886	0.986233	1.09764	2.68866
45	-1.24803	0.46723	1.23617	-0.0541714	1.51953	4.0203	0.16614	1.22621	2.7419	0.376038	0.796698	2.2534	0.330867	1.11854	2.73986
60	-1.2602	0.496681	1.3141	-1.33174	1.24238	3.28702	0.10478	0.208304	0.465781	-0.89765	0.974884	2.75739	-0.186483	1.24781	3.05649
75	-0.703914	0.357304	0.945339	-1.40191	1.3646	3.61039	0.02602	0.488181	1.09161	-0.155263	1.14086	3.22683	-0.907383	1.38704	3.39754
90	-1.22307	0.595149	1.57462	-1.76714	0.753524	1.99364	0.32774	0.601165	1.34425	-0.807762	0.965457	2.73073	-1.50112	1.01592	2.48849
105	-0.522643	0.512239	1.35526	-1.55493	1.1648	3.08176	1.33382	0.864084	1.93215	-1.33146	0.909883	2.40733	-1.59297	1.20625	2.9547
120	-0.0112857	0.455032	1.2039	-1.95663	0.855808	2.26425	-0.36212	0.553411	1.23746	-0.136914	1.05223	2.78394	-1.7413	0.639594	1.56668
Δ VLF
Time	CLP+IC DPI+ MS10MG/KG			CLP+IC Fasudil+ MS 10MG/KG			CLP+ IC SP+ MS10 mg/kg			CLP+ IC Wortmannin+ MS10mg/KG			CLP+ IC PD980 + MS 10mg/kg
	Mean	SEM	STDEV	Mean	SEM	STDEV	Mean	SEM	STDEV	Mean	SEM	STDEV	Mean	SEM	STDEV
0	0	0	0	0	0	0	0	0	0	0	0	0	0	0	0
15	-0.358643	0.227716	0.602479	0.178543	0.732388	1.93772	-0.515243	0.441355	1.16772	-1.13361	0.652364	1.84516	1.77449	1.54512	4.088
30	-0.241957	0.299355	0.792019	0.693457	0.673032	1.78067	-0.216943	0.153819	0.406968	-0.0830625	0.679858	1.92293	-0.842486	0.55119	1.45831
45	-0.321386	0.495489	1.31094	0.337786	0.504572	1.33497	-0.235614	0.400172	1.05876	-0.343475	0.496795	1.40515	-0.411986	0.565778	1.49691
60	-0.399229	0.486334	1.28672	0.121671	0.464889	1.22998	-0.0125143	0.448107	1.18558	-1.25805	0.715041	2.02244	-0.371257	0.715994	1.89434
75	0.0788714	0.552888	1.4628	0.851843	0.798272	2.11203	-0.289986	0.525619	1.39066	-0.485388	0.764689	2.16287	-1.17481	0.426829	1.12928
90	-0.351414	0.367605	0.97259	0.242014	0.565966	1.4974	0.127214	0.236165	0.624833	-0.202663	0.850532	2.40567	0.286443	1.0744	2.8426
105	0.293443	0.445053	1.1775	1.17289	1.33159	3.52307	0.841214	0.555109	1.46868	-0.724629	0.737401	1.95098	-0.4466	0.695095	1.83905
120	-0.0721857	0.511612	1.3536	0.330743	0.840066	2.22261	-0.456029	0.410143	1.08514	0.295571	0.967209	2.55899	-0.8394	0.56058	1.48316
Δ LF ms2
Time	CLP+IC DPI+ MS10MG/KG			CLP+IC Fasudil+ MS 10MG/KG			CLP+ IC SP+ MS10 mg/kg			CLP+ IC Wortmannin+ MS10mg/KG			CLP+ IC PD980 + MS 10mg/kg
	Mean	SEM	STDEV	Mean	SEM	STDEV	Mean	SEM	STDEV	Mean	SEM	STDEV	Mean	SEM	STDEV
0	0	0	0	0	0	0	0	0	0	0	0	0	0	0	0
15	0.1695	0.17105	0.452557	0.119943	0.469553	1.24232	0.246	0.126756	0.335364	0.074475	0.14463	0.409074	0.6829	0.54282	1.43617
30	0.0003	0.0485675	0.128498	0.0554143	0.580245	1.53518	-0.0181857	0.111585	0.295225	-0.0046375	0.0703556	0.198996	0.0822571	0.111327	0.294545
45	-0.0261714	0.0599036	0.15849	-0.278086	0.282128	0.74644	0.173929	0.205913	0.544795	0.0050125	0.0965254	0.273015	-0.1072	0.0854668	0.226124
60	-0.0698714	0.0445575	0.117888	-0.0591143	0.554516	1.46711	0.0794857	0.127541	0.337441	0.023125	0.0778767	0.220269	-0.170214	0.0762674	0.201784
75	-0.0392857	0.0301333	0.0797253	-0.0381571	0.499661	1.32198	0.0680571	0.079854	0.211274	0.1414	0.180396	0.510238	-0.188014	0.0897245	0.237389
90	-0.0325	0.076061	0.201239	0.243414	0.874766	2.31441	-0.0353	0.0638354	0.168893	-0.0007875	0.0888753	0.251377	0.0340571	0.153375	0.405791
105	0.0438714	0.161374	0.426956	0.0422714	0.746503	1.97506	0.0305143	0.0672314	0.177878	0.00612857	0.0739984	0.195781	-0.0515571	0.146893	0.388642
120	0.0930714	0.0778091	0.205864	0.180986	0.678763	1.79584	0.0756857	0.127054	0.336153	0.1523	0.145914	0.386051	-0.0926286	0.118161	0.312625
Δ HFms2
Time	CLP+IC DPI+ MS10MG/KG			CLP+IC Fasudil+ MS 10MG/KG			CLP+ IC SP+ MS10 mg/kg			CLP+ IC Wortmannin+ MS10mg/KG			CLP+ IC PD980 + MS 10mg/kg
	Mean	SEM	STDEV	Mean	SEM	STDEV	Mean	SEM	STDEV	Mean	SEM	STDEV	Mean	SEM	STDEV
0	0	0	0	0	0	0	0	0	0	0	0	0	0	0	0
15	1.38981	1.40817	3.72566	-0.0861286	1.84716	4.88713	1.92714	1.03836	2.74723	0.6416	0.709903	2.00791	17.9602	17.4876	46.2679
30	0.427229	0.460119	1.21736	-0.3295	1.58344	4.18939	0.100086	0.342232	0.90546	0.318913	0.74421	2.10494	6.56156	5.0846	13.4526
45	-0.469914	0.569925	1.50788	-0.175671	2.01588	5.33352	0.793629	0.893207	2.3632	0.777537	0.441228	1.24798	5.00826	4.39506	11.6282
60	-0.251857	0.30932	0.818384	-1.45299	1.65324	4.37408	0.301714	0.426464	1.12832	0.212038	0.681602	1.92786	1.56226	1.51636	4.01192
75	-0.2071	0.288046	0.762097	-2.31443	1.50258	3.97545	0.374671	0.392058	1.03729	0.291488	0.880033	2.48911	1.33091	1.37699	3.64318
90	-0.289329	0.337295	0.892399	-2.19286	1.46083	3.86498	0.134671	0.426127	1.12743	-0.477787	0.432662	1.22375	-0.191814	0.824857	2.18237
105	-0.3261	0.391884	1.03683	-2.72621	1.11216	2.9425	0.129857	0.267087	0.706647	-0.533843	0.566733	1.49943	-0.682086	0.780035	2.06378
120	0.492643	0.49109	1.2993	-2.40046	1.11101	2.93944	0.285171	0.314531	0.832171	-0.5131	0.547394	1.44827	-0.874571	0.528785	1.39903
Δ Lfnu
Time	CLP+IC DPI+ MS10MG/KG			CLP+IC Fasudil+ MS 10MG/KG			CLP+ IC SP+ MS10 mg/kg			CLP+ IC Wortmannin+ MS10mg/KG			CLP+ IC PD980 + MS 10mg/kg
	Mean	SEM	STDEV	Mean	SEM	STDEV	Mean	SEM	STDEV	Mean	SEM	STDEV	Mean	SEM	STDEV
0	0	0	0	0	0	0	0	0	0	0	0	0	0	0	0
15	1.68961	3.40999	9.02197	-0.870729	10.6371	28.1431	-0.5969	4.00857	10.6057	-0.31335	1.62838	4.60576	-0.924786	4.54348	12.0209
30	-1.2987	3.81033	10.0812	-4.0544	8.71149	23.0484	-1.39507	4.87557	12.8995	-1.33899	1.72206	4.87071	-1.93257	3.52538	9.32727
45	-1.20594	4.71152	12.4655	-0.733771	9.56177	25.2981	2.41371	4.87279	12.8922	-4.18682	2.1696	6.13656	-5.79003	2.33969	6.19023
60	-4.62813	2.90658	7.69009	5.36757	11.3697	30.0814	3.15747	4.75388	12.5776	-1.71372	3.30695	9.35346	-3.87029	2.07724	5.49585
75	-3.3088	2.47115	6.53806	8.16459	10.9206	28.8931	3.44387	4.38847	11.6108	-1.306	3.99728	11.306	-3.2775	1.54743	4.0941
90	-1.61901	3.67472	9.72241	7.76273	11.6565	30.8403	2.6331	2.73441	7.23457	-0.872625	3.33459	9.43166	3.38009	3.49638	9.25055
105	-0.0110429	5.92285	15.6704	5.50254	9.98438	26.4162	4.6944	2.08379	5.5132	-0.262371	3.4384	9.09715	4.00243	4.12385	10.9107
120	0.0872429	4.48453	11.865	5.18606	8.61789	22.8008	1.52107	4.3881	11.6098	4.79481	3.92322	10.3799	2.79489	3.71205	9.82117
Δ Hfnu
Time	CLP+IC DPI+ MS10MG/KG			CLP+IC Fasudil+ MS 10MG/KG			CLP+ IC SP+ MS10 mg/kg			CLP+ IC Wortmannin+ MS10mg/KG			CLP+ IC PD980 + MS 10mg/kg
	Mean	SEM	STDEV	Mean	SEM	STDEV	Mean	SEM	STDEV	Mean	SEM	STDEV	Mean	SEM	STDEV
0	0	0	0	0	0	0	0	0	0	0	0	0	0	0	0
15	18.3205	9.60287	25.4068	-6.45023	11.348	30.0239	1.27697	4.46514	11.8137	2.65429	3.56945	10.0959	-6.08891	6.94156	18.3657
30	21.3212	8.89113	23.5237	-1.9852	11.1363	29.464	2.33013	4.91862	13.0134	-2.89909	8.37142	23.6779	-0.403886	4.94006	13.0702
45	12.954	11.8493	31.3502	-2.26914	10.3526	27.3905	-1.11609	5.11779	13.5404	5.78691	4.3468	12.2946	-3.72194	6.78256	17.945
60	19.3241	10.0343	26.5482	-9.95651	11.5534	30.5675	-2.79701	4.59139	12.1477	-0.434888	6.64501	18.7949	-2.20424	4.50129	11.9093
75	17.7084	9.95143	26.329	-14.9052	10.3464	27.3741	-4.752	4.85691	12.8502	2.9792	6.77781	19.1705	0.379957	2.65356	7.02067
90	12.5751	8.40146	22.2282	-10.9975	12.3059	32.5585	-2.93701	3.80142	10.0576	3.754	5.13951	14.5367	-7.38256	4.05329	10.724
105	13.1737	10.0903	26.6965	-14.2759	10.8105	28.6019	-5.33504	3.59783	9.51896	-1.19033	6.98564	18.4823	-13.9746	4.85645	12.849
120	15.4686	8.13795	21.531	-10.6118	10.1837	26.9434	-0.290343	3.37998	8.94258	-3.29873	4.75046	12.5685	-10.0523	4.7678	12.6144
Δ LF/HF
Time	CLP+IC DPI+ MS10MG/KG			CLP+IC Fasudil+ MS 10MG/KG			CLP+ IC SP+ MS10 mg/kg			CLP+ IC Wortmannin+ MS10mg/KG			CLP+ IC PD980 + MS 10mg/kg
	Mean	SEM	STDEV	Mean	SEM	STDEV	Mean	SEM	STDEV	Mean	SEM	STDEV	Mean	SEM	STDEV
0	0	0	0	0	0	0	0	0	0	0	0	0	0	0	0
15	-0.0009	0.0482628	0.127691	-0.17294	0.0240678	0.0538172	-0.0242429	0.0612141	0.161957	-0.018075	0.0242456	0.068577	0.0301571	0.0859698	0.227455
30	-0.0424714	0.0513298	0.135806	-0.1336	0.0645751	0.144394	-0.0280143	0.0739988	0.195782	-0.021925	0.0272868	0.0771786	-0.0140143	0.0514529	0.136132
45	0.0039	0.0830572	0.219749	-0.07636	0.0894677	0.200056	0.0407571	0.0776994	0.205573	-0.0675125	0.031652	0.0895254	-0.0576143	0.0394052	0.104256
60	-0.0791714	0.0368928	0.0976093	0.09322	0.141584	0.316591	0.0471286	0.0735122	0.194495	-0.0250125	0.0468405	0.132485	-0.0380857	0.0338074	0.089446
75	-0.0604571	0.02883	0.076277	0.04408	0.0950117	0.212453	0.0541857	0.0683143	0.180743	-0.0264875	0.0606234	0.171469	-0.0371429	0.0225765	0.0597318
90	-0.0253143	0.0527635	0.139599	0.10484	0.137474	0.307402	0.0628571	0.0674351	0.178416	-0.0248	0.0478927	0.135461	0.0558286	0.0518006	0.137051
105	0.00845714	0.0948152	0.250857	0.11496	0.156531	0.350014	0.0835	0.0338058	0.0894417	-0.0113714	0.0478391	0.12657	0.0907571	0.0671663	0.177705
120	0.00375714	0.0694913	0.183857	2e-05	0.11076	0.247667	0.0607286	0.101293	0.267997	0.0736857	0.0558363	0.147729	0.0621143	0.066819	0.176786

## Sheet: Collective LVF
Δcycle duration
Time	CLP+IC DPI+ MS10MG/KG			CLP+IC Fasudil+ MS 10MG/KG			CLP+ IC SP+ MS10 mg/kg			CLP+ IC Wortmannin+ MS10mg/KG			CLP+ IC PD980 + MS 10mg/kg
	Mean	SEM	STDEV	Mean	SEM	STDEV	Mean	SEM	STDEV	Mean	SEM	STDEV	Mean	SEM	STDEV
0	0	0	0	0	0	0	0	0	0	0	0	0	0	0	0
15	0.0112636	0.00650051	0.0171987	0.00616986	0.00996477	0.0263643	0.00448671	0.00694396	0.018372	-0.00049625	0.0102267	0.0289255	-0.0160404	0.011714	0.0309923
30	0.0141161	0.00749704	0.0198353	0.00632057	0.010147	0.0268465	-0.00586886	0.00830697	0.0219782	-0.0012225	0.00778211	0.0220111	-0.0110917	0.00590059	0.0156115
45	0.0113973	0.00927307	0.0245343	0.00241957	0.00566611	0.0149911	-0.00336114	0.00894978	0.0236789	-0.00080025	0.00885499	0.0250457	-0.015777	0.00733929	0.0194179
60	0.0107314	0.00878374	0.0232396	-0.000385286	0.00590289	0.0156176	-0.00291929	0.00953528	0.025228	-0.00265812	0.00877688	0.0248248	-0.0184101	0.0067338	0.017816
75	0.00692971	0.00919201	0.0243198	-0.00220371	0.00715615	0.0189334	-0.00113829	0.00888694	0.0235126	-0.00063075	0.00977976	0.0276613	-0.0218706	0.00671587	0.0177685
90	0.007529	0.00879569	0.0232712	0.00325943	0.00776295	0.0205388	-0.00169257	0.00879368	0.0232659	-0.000482375	0.00885044	0.0250328	-0.0220664	0.00736349	0.019482
105	0.00657157	0.0085136	0.0225249	-0.000383	0.00812807	0.0215049	0.00141729	0.00721637	0.0190927	-0.005343	0.00858771	0.022721	-0.0267567	0.00724936	0.01918
120	0.0102009	0.00862445	0.0228182	0.00258043	0.00796983	0.0210862	0.000293	0.00665065	0.017596	-0.00298671	0.00811464	0.0214693	-0.0262453	0.00632026	0.0167218
Max dP/dt (mmHg/s)
Time	CLP+IC DPI+ MS10MG/KG			CLP+IC Fasudil+ MS 10MG/KG			CLP+ IC SP+ MS10 mg/kg			CLP+ IC Wortmannin+ MS10mg/KG			CLP+ IC PD980 + MS 10mg/kg
	Mean	SEM	STDEV	Mean	SEM	STDEV	Mean	SEM	STDEV	Mean	SEM	STDEV	Mean	SEM	STDEV
0	0	0	0	0	0	0	0	0	0	0	0	0	0	0	0
15	299.262	164.787	368.475	-254.097	319.591	782.834	-78.4114	174.795	462.463	303.154	188.842	534.127	141.46	360.752	954.459
30	567.198	332.387	743.24	-157.082	392.214	960.724	9.19429	239.756	634.336	304.536	223.962	633.46	-48.2571	344.136	910.499
45	261.928	345.191	771.871	-257.857	121.602	297.864	-251.556	232.136	614.173	81.9725	246.29	696.612	125.769	390.293	1032.62
60	-66.702	373.947	836.17	-273.94	293.606	719.184	705.459	336.339	889.869	111.966	225.736	638.478	103.499	350.286	926.77
75	-73.414	394.755	882.7	324.817	238.029	583.049	83.2	373.582	988.405	120.033	148.164	419.07	161.49	320.975	849.221
90	-83.092	386.639	864.552	-186.492	296.648	726.637	550.086	290.303	768.069	365.295	110.591	312.798	244.977	388.884	1028.89
105	474.048	343.667	768.463	278.75	260.463	638.002	354.986	388.291	1027.32	70.0886	193.524	512.017	160.861	321.119	849.6
120	144.564	375.962	840.676	275.97	301.376	738.217	683.469	481.137	1272.97	326.149	218.766	578.801	176.883	293.68	777.004
Min dP/dt (mmHg/s)
Time	CLP+IC DPI+ MS10MG/KG			CLP+IC Fasudil+ MS 10MG/KG			CLP+ IC SP+ MS10 mg/kg			CLP+ IC Wortmannin+ MS10mg/KG			CLP+ IC PD980 + MS 10mg/kg
	Mean	SEM	STDEV	Mean	SEM	STDEV	Mean	SEM	STDEV	Mean	SEM	STDEV	Mean	SEM	STDEV
0	0	0	0	0	0	0	0	0	0	0	0	0	0	0	0
15	0.798826	0.733721	1.94124	1.09656	0.997637	2.6395	-0.353427	0.315744	0.835381	0.270156	0.512824	1.45049	-0.721657	0.730854	1.93366
30	1.14195	0.984454	2.60462	1.02932	1.27035	3.36102	-0.823031	0.428325	1.13324	-0.27862	0.43461	1.22926	-1.00296	0.667729	1.76664
45	0.693459	0.855015	2.26216	-0.301016	0.45812	1.21207	-1.01048	0.478298	1.26546	-0.492626	0.310516	0.878272	-1.35006	0.70717	1.871
60	0.56913	0.856285	2.26552	-0.17281	0.714523	1.89045	-1.22838	0.587366	1.55403	-0.77397	0.369515	1.04515	-2.07298	0.589505	1.55968
75	0.507316	1.07518	2.84466	-1.20941	0.482506	1.27659	-1.28628	0.58168	1.53898	-0.799415	0.389477	1.10161	-2.03325	0.50088	1.3252
90	-0.743351	0.785566	2.07841	-1.06877	0.557698	1.47553	-1.03971	0.456295	1.20724	-1.09207	0.419518	1.18658	-2.25565	0.559959	1.48151
105	-0.350433	0.407304	1.07763	-1.39566	0.447657	1.18439	-1.44996	0.596469	1.57811	-0.988107	0.421136	1.11422	-2.29477	0.471934	1.24862
120	-0.363329	0.344744	0.912107	-1.25854	0.416846	1.10287	-1.72117	0.511234	1.3526	-1.31003	0.483551	1.27936	-2.23268	0.470849	1.24575
IRP (mmHg/s)
Time	CLP+IC DPI+ MS10MG/KG			CLP+IC Fasudil+ MS 10MG/KG			CLP+ IC SP+ MS10 mg/kg			CLP+ IC Wortmannin+ MS10mg/KG			CLP+ IC PD980 + MS 10mg/kg
	Mean	SEM	STDEV	Mean	SEM	STDEV	Mean	SEM	STDEV	Mean	SEM	STDEV	Mean	SEM	STDEV
0	0	0	0	0	0	0	0	0	0	0	0	0	0	0	0
15	28.0946	257.753	681.951	86.908	128.576	340.179	12.145	80.3614	212.616	-98.6478	145.186	410.649	-122.252	121.662	321.887
30	-88.6949	257.269	680.669	73.7103	160.483	424.598	-36.2291	116.418	308.013	-128.305	138.847	392.719	-150.161	99.6006	263.518
45	-58.7889	225.584	596.839	114.746	47.8884	126.701	28.7084	126.016	333.407	-114.662	147.585	417.434	-279.77	93.2431	246.698
60	2.13	217.705	575.993	-87.506	133.174	352.345	-302.535	139.594	369.33	-128.631	137.376	388.557	-257.035	72.6037	192.091
75	-314.571	220.262	582.757	-89.0494	124.713	329.96	-114.263	151.2	400.037	-154.731	91.3572	258.397	-333.426	84.057	222.394
90	32.4977	217.134	574.484	56.1633	146.167	386.721	-302.495	129.302	342.101	-265.307	114.339	323.399	-335.882	101.847	269.462
105	-186.216	189.042	500.157	-268.603	122.026	322.851	-210.624	146.35	387.205	-122.605	128.664	340.413	-382.021	130.16	344.371
120	-121.628	141.078	373.257	-122.693	107.328	283.964	-303.048	179.575	475.11	-296.812	189.013	500.082	-345.567	88.4753	234.084
Tau (s)
Time	CLP+IC DPI+ MS10MG/KG			CLP+IC Fasudil+ MS 10MG/KG			CLP+ IC SP+ MS10 mg/kg			CLP+ IC Wortmannin+ MS10mg/KG			CLP+ IC PD980 + MS 10mg/kg
	Mean	SEM	STDEV	Mean	SEM	STDEV	Mean	SEM	STDEV	Mean	SEM	STDEV	Mean	SEM	STDEV
0	0	0	0	0	0	0	0	0	0	0	0	0	0	0	0
15	-0.0273558	0.0445814	0.109202	0.00416201	0.014544	0.0384798	0.00635757	0.0302861	0.0741855	-0.0190515	0.0398761	0.105502	-0.0619148	0.0161361	0.0395251
30	-0.0302584	0.044734	0.109575	0.0656641	0.0707662	0.173341	-0.000660067	0.0270987	0.0663779	0.0190288	0.0634132	0.167775	0.0569549	0.108956	0.266888			Tau calculation in this file was wrong. I corrected
45	-0.0324645	0.0414672	0.101574	0.00508099	0.024264	0.0641965	0.00143293	0.0268959	0.0658813	0.0252869	0.0611473	0.16178	-0.0249359	0.0344324	0.0843417
60	-0.016892	0.0425351	0.104189	0.0146964	0.0246844	0.0604642	-0.00233395	0.026772	0.0655776	0.0211642	0.0648221	0.171503	-0.051185	0.0401979	0.0984645
75	-0.0383759	0.0395432	0.0968607	-0.012467	0.0438149	0.115923	-0.00411392	0.0194602	0.0476676	0.0253946	0.069388	0.183583	-0.0620462	0.0399976	0.0979737
90	-0.0162224	0.0367828	0.0900991	0.0836547	0.110829	0.293226	0.00360857	0.0281312	0.0689071	-0.0147165	0.0567977	0.150272	-0.0556721	0.0427751	0.104777
105	-0.0363765	0.0319366	0.0782285	-0.012586	0.0416287	0.110139	-0.00249932	0.018082	0.0442917	-0.000166183	0.0724208	0.177394	-0.0603475	0.0247382	0.0605959
120	-0.00474585	0.0221273	0.0542006	-0.00815646	0.0423227	0.111975	-0.0240978	0.0140246	0.0343532	-0.0029038	0.0580313	0.142147	-0.0688317	0.0280022	0.068591
PTI (mmHg.s)
Time	CLP+IC DPI+ MS10MG/KG			CLP+IC Fasudil+ MS 10MG/KG			CLP+ IC SP+ MS10 mg/kg			CLP+ IC Wortmannin+ MS10mg/KG			CLP+ IC PD980 + MS 10mg/kg
	Mean	SEM	STDEV	Mean	SEM	STDEV	Mean	SEM	STDEV	Mean	SEM	STDEV	Mean	SEM	STDEV
0	Mean	SEM	STDEV	Mean	SEM	#REF!	Mean	SEM	STDEV	Mean	SEM	STDEV	Mean	SEM	STDEV
15	0	0	0	0	0	0	0	0	0	0	0	0	0	0	0			We have not used the PTI values, but they were wrongly calculated too. It appears that they were computed from the Tau values in the "Delta LVF" sheet. The 15-min time point values are missing
30	-0.0273558	0.0445814	0.109202	0.00416201	0.014544	0.0384798	0.00635757	0.0302861	0.0741855	-0.0190515	0.0398761	0.105502	-0.0619148	0.0161361	0.0395251
45	-0.0302584	0.044734	0.109575	0.0656641	0.0707662	0.173341	-0.000660067	0.0270987	0.0663779	0.0190288	0.0634132	0.167775	0.0569549	0.108956	0.266888
60	-0.0324645	0.0414672	0.101574	0.00508099	0.024264	0.0641965	0.00143293	0.0268959	0.0658813	0.0252869	0.0611473	0.16178	-0.0249359	0.0344324	0.0843417
75	-0.016892	0.0425351	0.104189	0.0146964	0.0246844	0.0604642	-0.00233395	0.026772	0.0655776	0.0211642	0.0648221	0.171503	-0.051185	0.0401979	0.0984645
90	-0.0383759	0.0395432	0.0968607	-0.012467	0.0438149	0.115923	-0.00411392	0.0194602	0.0476676	0.0253946	0.069388	0.183583	-0.0620462	0.0399976	0.0979737
105	-0.0162224	0.0367828	0.0900991	0.0836547	0.110829	0.293226	0.00360857	0.0281312	0.0689071	-0.0147165	0.0567977	0.150272	-0.0556721	0.0427751	0.104777
120	-0.0363765	0.0319366	0.0782285	-0.012586	0.0416287	0.110139	-0.00249932	0.018082	0.0442917	-0.000166183	0.0724208	0.177394	-0.0603475	0.0247382	0.0605959

## Sheet: Delta LVF
CLP+IC Fasudil+ MS 10MG/KG															CLP+IC DPI+ MS10MG/KG															CLP+ IC Wortmannin+ MS10mg/KG															CLP+ IC SP+ MS10 mg/kg
ΔCycle Duration															ΔCycle Duration															ΔCycle Duration															ΔCycle Duration
Time	Rat 1	Rat 2	Rat 3	Rat 4	Rat 5	Rat 6	Rat 7				Mean	SEM	STDEV		Time	Rat 1	Rat 2	Rat 3	Rat 4	Rat 5	Rat 6	Rat 7				Mean	SEM	STDEV		Time	Rat 1	Rat 2	Rat 3	Rat 4	Rat 5	Rat 6	Rat 7	Rat 8			Mean	SEM	STDEV		Time	Rat 1	Rat 2	Rat 3	Rat 4
0	0	0	0	0	0	0	0				0	0	0		0	0	0	0	0	0	0	0				0	0	0		0	0	0	0	0	0	0	0	0			0	0	0		0	0	0	0	0
15	0.014003	-0.010788	0.058659	-0.00342	-0.018316	0.014405	-0.011354				0.00616986	0.00996477	0.0263643		15	-0.008137	0.039726	0.020748	0.000584	0	0.001745	0.024179				0.0112636	0.00650051	0.0171987		15	-0.028753	0.062374	0.008892	-0.016592	-0.003612	-0.022208	-0.013711	0.00964			-0.00049625	0.0102267	0.0289255		15	0.01424	-0.020456	-0.01196	0.023626
30	0.01024	0.007859	0.05961	-0.014776	-0.022655	0.010487	-0.006521				0.00632057	0.010147	0.0268465		30	-0.005006	0.044791	0.013542	0.000584	0.035094	-0.006515	0.016323				0.0141161	0.00749704	0.0198353		30	-0.00271	0.046585	0.013458	-0.020144	-0.008312	-0.009878	-0.008995	-0.019784			-0.0012225	0.00778211	0.0220111		30	0.015241	-0.036283	-0.01246	-0.022533
45	0.015637	-0.003354	0.025309	-0.011523	-0.012414	0.011661	-0.008379				0.00241957	0.00566611	0.0149911		45	-0.010536	0.045801	0.008684	-0.010972	0.043369	-0.008996	0.012431				0.0113973	0.00927307	0.0245343		45	-0.001806	0.038096	0.026205	-0.017087	-0.042565	0.002547	0.000232	-0.012024			-0.00080025	0.00885499	0.0250457		45	0.019119	-0.041591	-0.010903	-0.018628
60	0.01107	-0.002303	0.015351	-0.018944	-0.016472	0.019028	-0.010427				-0.000385286	0.00590289	0.0156176		60	0.010408	0.032628	0.000958	-0.014322	0.04913	-0.012957	0.009275				0.0107314	0.00878374	0.0232396		60	-0.015003	0.035249	0.026205	-0.017311	-0.040629	0.008673	-0.006036	-0.012413			-0.00265812	0.00877688	0.0248248		60	0.025276	-0.040217	-0.003504	-0.027389
75	0.014828	-0.015425	0.000527	-0.017573	-0.020073	0.030723	-0.008433				-0.00220371	0.00715615	0.0189334		75	-0.000777	0.024529	-0.001109	-0.01552	0.052052	-0.017042	0.006375				0.00692971	0.00919201	0.0243198		75	-0.018397	0.034761	0.037507	-0.016724	-0.040106	0.00836	0.008795	-0.019242			-0.00063075	0.00977976	0.0276613		75	0.031221	-0.034639	3e-06	-0.020069
90	0.011759	0.003204	0.004906	-0.012331	-0.018897	0.042969	-0.008794				0.00325943	0.00776295	0.0205388		90	0.013023	0.018901	0.000184	-0.017835	0.049757	-0.017092	0.005765				0.007529	0.00879569	0.0232712		90	-0.016688	0.031975	0.035213	-0.014942	-0.034605	0.008297	0.005107	-0.018216			-0.000482375	0.00885044	0.0250328		90	0.037792	-0.031804	-8.2e-05	-0.022204
105	0.010416	-0.011553	-0.001542	-0.013846	-0.020213	0.043021	-0.008964				-0.000383	0.00812807	0.0215049		105	-0.00403	0.020227	0.000433	-0.012429	0.05022	-0.014432	0.006012				0.00657157	0.0085136	0.0225249		105	-0.015366	0.031876		-0.023095	-0.030106	0.008281	0.011258	-0.020249			-0.005343	0.00858771	0.022721		105	0.033415	-0.028547	0.005835	-0.006096
120	0.012181	-0.003736	0.003659	-0.01202	-0.01895	0.044476	-0.007547				0.00258043	0.00796983	0.0210862		120	0.010811	0.016416	0.012346	-0.013008	0.053756	-0.014825	0.00591				0.0102009	0.00862445	0.0228182		120	-0.02248	0.031138		-0.016541	-0.029723	0.013818	0.000748	0.002133			-0.00298671	0.00811464	0.0214693		120	0.028719	-0.030223	-0.000875	-0.003253
ΔMax dP/dt															ΔMax dP/dt															ΔMax dP/dt															ΔMax dP/dt
Time	Rat 1	Rat 2	RAT 3	RAT 4	RAT 5	Rat 6	Rat 7				Mean	SEM	STDEV		Time	Rat 1	Rat 2	RAT 3	RAT 4	RAT 5	Rat 6	Rat 7				Mean	SEM	STDEV		Time	Rat 1	Rat 2	Rat 3	Rat 4	Rat 5	Rat 6	Rat 7	Rat 8			Mean	SEM	STDEV		Time	Rat 1	Rat 2	RAT 3	RAT 4
0	0	0	0		0	0	0				0	0	0		0	0			0	0	0	0				0	0	0		0	0	0	0	0	0	0	0	0			0	0	0		0	0	0	0	0
15	-353.02	-1464.32	-806.52		370.44	110.08	618.76				-254.097	319.591	782.834		15	-99.17			34.87	853.54	327.75	379.32				299.262	164.787	368.475		15	295.76	-262.1	481.47	386.72	951.72	1062.05	-102.44	-387.95			303.154	188.842	534.127		15	-467.37	-61.98	322.95	-31.81
30	184.77	-1880.07	-563.53		541.49	11.11	763.74				-157.082	392.214	960.724		30	1625.71			34.87	214.21	-96.55	1057.75				567.198	332.387	743.24		30	600.56	-1144.73	485.76	457.95	810.06	70.83	806.91	348.95			304.536	223.962	633.46		30	-404.88	284.42	438.07	416.88
45	-185.29	-471.51	-761.71		-37.5	-37.21	-53.92				-257.857	121.602	297.864		45	966.6			652.37	-339.21	-775.87	805.75				261.928	345.191	771.871		45	651.83	-1258.42	532.57	471.74	547.49	-185.09	-598.3	493.96			81.9725	246.29	696.612		45	-466.63	174.94	373.85	186.53
60	-234.76	-1277.08	-874.97		351.02	-242.48	634.63				-273.94	293.606	719.184		60	364.75			682.76	-329.83	-1408.34	357.15				-66.702	373.947	836.17		60	471.2	-1337.85	532.57	47.68	39.98	126.85	259.67	755.63			111.966	225.736	638.478		60	-478.73	1197.1	1884.22	723
75	763.6	759.17	-108.99		2.3	-447.56	980.38				324.817	238.029	583.049		75	601.39			594.28	-315.19	-1504.46	256.91				-73.414	394.755	882.7		75	467.74	-87.12	708.36	-285.92	-25.95	206.34	-507.17	483.98			120.033	148.164	419.07		75	-655.41	343.73	500.95	510.25
90	82.83	-824.1	-468.78		-536.99	-539.57	1167.66				-186.492	296.648	726.637		90	202.16			661.47	158.63	-1581.19	143.47				-83.092	386.639	864.552		90	541.05	-205.71	499.6	73.92	798.26	474.44	257.26	483.54			365.295	110.591	312.798		90	-296	372.42	361.69	494.43
105	515.67	193.75	-269.07		596.17	-567.43	1203.41				278.75	260.463	638.002		105	1085.64			80.02	315.62	-505.78	1394.74				474.048	343.667	768.463		105	-39.01	-181.5		-720.84	794.11	303.79	-203.49	537.56			70.0886	193.524	512.017		105	-455.66	240.72	998.31	600.67
120	798.12	1086.42	-535.64		-103.36	-495.83	906.11				275.97	301.376	738.217		120	1055.87			-104.85	-709.11	-529.97	1010.88				144.564	375.962	840.676		120	376.03	-170.98		142.27	1015.47	1162.81	-396.12	153.56			326.149	218.766	578.801		120	-200.32	543.94	1747.62	463.98
ΔPTI															ΔPTI															ΔPTI															ΔPTI
Time	Rat 1	Rat 2	RAT 3	RAT 4	RAT 5	Rat 6	Rat 7				Mean	SEM	STDEV		Time	Rat 1	Rat 2	RAT 3	RAT 4	RAT 5	Rat 6	Rat 7				Mean	SEM	STDEV		Time	Rat 1	Rat 2	Rat 3	Rat 4	Rat 5	Rat 6	Rat 7	Rat 8			Mean	SEM	STDEV		Time	Rat 1	Rat 2	RAT 3	RAT 4
0	0	0	0	0	0	0	0				0	0	0		0	0	0	0	0	0	0	0				0	0	0		0	0	0	0	0	0	0	0	0			0	0	0		0	0	0	0	0
15	0.23711	6.16362	2.21154	1.37072	-0.24021	-2.30011	0.23322				1.09656	0.997637	2.6395		15	-0.19889	0.08307	1.78376	0.34674	4.78964	-0.76931	-0.44323				0.798826	0.733721	1.94124		15	-0.78298	3.2036	-0.29599	-0.41713	0.57065	-1.63807	0.69883	0.82234			0.270156	0.512824	1.45049		15	-0.29777	-1.14743	-0.16543	-0.03058
30	-0.21346	8.00112	2.17156	0.21975	-0.38321	-2.49223	-0.09828				1.02932	1.27035	3.36102		30	-0.39545	-0.16989	1.36249	0.34674	6.90024	0.14251	-0.19296				1.14195	0.984454	2.60462		30	-0.54077	1.97126	-0.19473	-0.54679	0.47836	-1.66832	-1.90763	0.17966			-0.27862	0.43461	1.22926		30	-0.03186	-1.49409	-0.31564	-1.33231
45	-0.43617	1.16873	0.34798	0.03447	-0.29146	-2.76748	-0.16318				-0.301016	0.45812	1.21207		45	-0.90831	-0.34112	1.0597	-0.33213	5.64074	0.01377	-0.27844				0.693459	0.855015	2.26216		45	-1.39141	1.10031	-0.29057	-0.44717	-0.44724	-1.83401	-0.58679	-0.04413			-0.492626	0.310516	0.878272		45	-0.05293	-1.33568	-0.42582	-2.66099
60	-0.42644	3.44909	0.07964	-0.37558	-0.39122	-2.99513	-0.55003				-0.17281	0.714523	1.89045		60	-0.61116	-0.61589	0.49762	-0.52074	5.63134	-0.18784	-0.20942				0.56913	0.856285	2.26552		60	-2.40772	0.78638	-0.29057	-0.56548	-0.54348	-2.14448	-0.82777	-0.19864			-0.77397	0.369515	1.04515		60	0.09288	-1.30099	-0.6706	-3.9386
75	-0.49509	-0.22235	-2.60672	-0.31615	-0.21084	-3.34057	-1.27415				-1.20941	0.482506	1.27659		75	-0.6723	-0.79377	-0.32484	-0.71783	6.94554	-0.53968	-0.34591				0.507316	1.07518	2.84466		75	-2.48993	0.78738	-0.39351	-0.10759	-0.5841	-2.30805	-0.88268	-0.41684			-0.799415	0.389477	1.10161		75	0.05904	-1.61373	-0.50025	-4.0394
90	-0.50767	0.89491	-2.58528	-0.3743	-0.01603	-3.2229	-1.67015				-1.06877	0.557698	1.47553		90	-0.43947	-0.92046	-4.64669	-0.71668	2.47512	-0.64875	-0.30653				-0.743351	0.785566	2.07841		90	-2.61461	0.67424	-0.50981	-0.38202	-0.60965	-2.44235	-2.23095	-0.6214			-1.09207	0.419518	1.18658		90	0.1029	-2.08451	-0.6299	-2.3504
105	-0.79952	-0.56687	-2.61068	-0.51654	-0.2306	-3.30611	-1.73928				-1.39566	0.447657	1.18439		105	-0.73551	-1.09738	-0.24844	-0.73827	2.01809	-0.68637	-0.96515				-0.350433	0.407304	1.07763		105	-2.31615	0.66119		-0.36576	-0.45023	-2.46873	-1.20784	-0.76923			-0.988107	0.421136	1.11422		105	-0.01172	-2.46537	-0.57761	-4.13434
120	-0.55009	-0.66357	-2.41853	-0.432	-0.12175	-2.98341	-1.64043				-1.25854	0.416846	1.10287		120	-0.51814	-1.0964	-0.35486	-0.63022	1.63421	-0.73187	-0.84602				-0.363329	0.344744	0.912107		120	-3.01901	0.6254		-1.77578	-0.8353	-2.60162	-1.27478	-0.28912			-1.31003	0.483551	1.27936		120	0.04378	-3.21363	-1.4095	-3.46345
Δmin dp-dt															Δmin dp-dt															Δmin dp-dt															Δmin dp-dt
Time	Rat 1	Rat 2	RAT 3	RAT 4	RAT 5	Rat 6	Rat 7				Mean	SEM	STDEV		Time	Rat 1	Rat 2	RAT 3	RAT 4	RAT 5	Rat 6	Rat 7				Mean	SEM	STDEV		Time	Rat 1	Rat 2	Rat 3	Rat 4	Rat 5	Rat 6	Rat 7	Rat 8			Mean	SEM	STDEV		Time	Rat 1	Rat 2	RAT 3	RAT 4
0	0	0	0	0	0	0	0				0	0	0		0	0	0	0	0	0	0	0				0	0	0		0	0	0	0	0	0	0	0	0			0	0	0		0	0	0	0	0
15	169.57	314.711	467.52	359.263	-360.75	32.922	-374.88				86.908	128.576	340.179		15	97.1	-39.02	1129.94	32.8	-1201.95	241.53	-63.74				28.0946	257.753	681.951		15	-57.32	455.92	-334.43	-154.666	-180.626	-883.829	59.008	306.761			-98.6478	145.186	410.649		15	143.133	-113.46	-305.57	23.843
30	-63.48	432.471	416.475	588.776	-490.75	40.06	-407.58				73.7103	160.483	424.598		30	-684.86	-35.47	1021.39	32.8	-1099.27	297.54	-152.996				-88.6949	257.269	680.669		30	-239.706	835.062	-263.08	-214.162	-207.866	-366.209	-258.9	-311.58			-128.305	138.847	392.719		30	151.773	-490.42	-353.38	18.3
45	93.56	167.26	312.075	152.82	102.59	87.886	-112.97				114.746	47.8884	126.701		45	-780.62	-58.96	945.58	-564.99	-300.338	477.732	-129.926				-58.7889	225.584	596.839		45	-185.994	812.267	-157.63	-284.658	-453.676	-292.549	114.237	-469.29			-114.662	147.585	417.434		45	170.059	-523.47	-309.12	103.969
60	72.33	340.019	245.6	-494.64	-380.73	75.969	-471.09				-87.506	133.174	352.345		60	-193.07	-403.42	779.35	-726.63	-174.113	788.553	-55.76				2.13	217.705	575.993		60	-129.375	787.534	-157.63	-237.299	-228.096	-320.769	-230.55	-512.86			-128.631	137.376	388.557		60	175.462	-846.28	-598.17	-167.072
75	-45.39	-313.422	-218.42	432.735	-26.42	141.511	-593.94				-89.0494	124.713	329.96		75	-382.82	-446.87	-1031.9	-664.38	-470.958	809.837	-14.906				-314.571	220.262	582.757		75	-191.335	383.78	-340.64	-169.949	-202.176	-374.209	40.78	-384.1			-154.731	91.3572	258.397		75	230.341	-606.06	-327.84	-62.671
90	-1.66	294.288	-10.71	256.51	452.07	139.555	-736.91				56.1633	146.167	386.721		90	-104.06	-424.38	650.44	-817.16	55.048	837.804	29.792				32.4977	217.134	574.484		90	-239.283	349.58	-269.67	-147.054	-718.386	-591.569	-136.17	-369.9			-265.307	114.339	323.399		90	185.219	-534.54	-260.04	-94.082
105	-157.27	-175.252	-219.63	-93.66	-693.5	171.554	-712.46				-268.603	122.026	322.851		105	-582.04	-633.03	781.79	-406.35	-22.86	34.53	-475.554				-186.216	189.042	500.157		105	170.139	318.21		2.353	-610.086	-425.809	27.58	-340.62			-122.605	128.664	340.413		105	203.542	-512.48	-390.28	-163.129
120	-164.84	-406.322	25.67	147.85	-40.56	166.692	-587.34				-122.693	107.328	283.964		120	-364.4	-604.67	391.91	-247.98	265.025	92.39	-383.674				-121.628	141.078	373.257		120	-193.307	321.05		-159.373	-781.806	-1154.21	-24.51	-85.53			-296.812	189.013	500.082		120	181.186	-641.29	-484.02	-1.012
Δ IRP															Δ IRP															Δ IRP															Δ IRP
Time	Rat 1	Rat 2	RAT 3	RAT 4	RAT 5	Rat 6	Rat 7				Mean	SEM	STDEV		Time	Rat 1	Rat 2	RAT 3	RAT 4	RAT 5	Rat 6	Rat 7				Mean	SEM	STDEV		Time	Rat 1	Rat 2	Rat 3	Rat 4	Rat 5	Rat 6	Rat 7	Rat 8			Mean	SEM	STDEV		Time	Rat 1	Rat 2	RAT 3	RAT 4
0	0	0	0	0	0	0	0				0	0	0		0	0	0	0	0	0	0	0				0	0	0		0	0	0	0	0	0	0	0	0			0	0	0		0	0	0	0	0
15	2.905	-93.482	58.647	-107.557	-18.872	9.672	-128.886				-39.6533	26.6413	70.4863		15	-80.149	84.956	-54.305	-102.047	-68.025	-57.001	52.871				-31.9571	26.9599	71.3291		15	-29.394	26.02	-18.719	-73.086	-83.271	-130.032	-60.368	-27.033			-49.4854	16.829	47.5996		15	25.216	-43.627	-172.217	-45.758
30	30.108	59.424	79.793	-51.37	-36.11	11.796	-14.209				11.3474	18.379	48.6263		30	-11.749	78.723	-19.193	-102.047	-223.174	-21.647	40.568				-36.9313	37.6357	99.5748		30	-3.364	10.025	-56.245	-76.925	-65.482	-52.506	-131.799	4.557			-46.4674	17.0899	48.3374		30	18.762	-97.031	-122.161	-66.346
45	42.889	-29.549	62.173	-28.173	-8.474	22.013	2.709				9.084	13.2359	35.0188		45	69.722	91.325	8.235	-51.915	-41.807	-11.485	-3.895				8.59714	20.32	53.7617		45	23.814	23.475	-90.473	-86.688	-39.211	-21.393	49.774	35.97			-13.0915	19.4632	55.0503		45	21.394	-91.717	-77.079	-79.066
60	39.588	52.308	84.238	-6.908	-5.894	37.271	9.596				30.0284	12.5841	33.2944		60	154.588	72.681	39.078	-23.195	13.123	7.134	21.86				40.7527	21.996	58.1959		60	23.872	35.789	-90.473	-30.682	-17.706	-6.127	76.235	-3.939			-1.62888	17.4921	49.4752		60	21.06	-38.984	-27.692	-165.243
75	38.622	-45.825	1.167	20.344	-37.045	64.984	2.457				6.38629	14.8986	39.4179		75	141.074	77.818	100.26	-5.988	-73.778	21.365	17.791				39.7917	27.2458	72.0855		75	16.171	41.72	-48.258	-65.35	-6.128	-6.875	78.854	47.028			7.14525	17.2728	48.8547		75	23.125	0.884	-4.259	-121.536
90	78.225	45.998	31.679	41.659	-33.107	72.748	-0.15				33.8646	14.9082	39.4434		90	147.799	117.291	129.556	5.204	89.762	35.442	25.198				78.6074	21.3296	56.4328		90	10.337	37.801	-33.979	-28.65	8.634	1.148	53.246	46.064			11.8251	11.515	32.5695		90	32.834	41.066	-21.381	-63.149
105	88.078	-40.06	16.024	61.747	-12.781	79.152	-5.89				26.61	18.8594	49.8973		105	118.125	152.439	129.671	32.837	84.622	51.979	26.946				85.2313	18.7859	49.7028		105	58.093	20.8		-50.801	-2.36	11.741	105.04	34.013			25.218	18.4328	48.7686		105	27.728	82.901	32.494	-71.88
120	57.787	19.544	40.683	44.917	-6.726	74.434	18.885				35.6463	10.2837	27.208		120	118.598	154.345	111.769	32.294	126.635	39.609	35.013				88.3233	19.3017	51.0674		120	25.143	20.995		-31.145	-3.01	31.714	106.497	77.387			32.5116	17.5859	46.528		120	23.749	32.087	-49.67	-58.427
Δtau															Δtau															Δtau															Δtau
time	Rat 1	Rat 2	RAT 3	RAT 4	RAT 5	Rat 6	Rat 7				Mean	SEM	STDEV		time	Rat 1	Rat 2	RAT 3	RAT 4	RAT 5	Rat 6	Rat 7				Mean	SEM	STDEV		time	Rat 1	Rat 2	Rat 3	Rat 4	Rat 5	Rat 6	Rat 7	Rat 8			Mean	SEM	STDEV		time	Rat 1	Rat 2	RAT 3	RAT 4
0	0	0	0	0	0	0	0				0	0	0		0	0	0	0	0	0		0				0	0	0		0		0	0	0	0	0	0	0			0	0	0		0	0	0	0	0
15	0.0253033	-0.0151087	-0.041988	-0.007764	0.0596527	0.041359	-0.0323202				0.00416201	0.014544	0.0384798		15	0.0047927	0.0186342	0.0601459	0.0058043	-0.244992		-0.0085197				-0.0273558	0.0445814	0.109202		15		0.157586	-0.0014764	-0.12622	0.0679031	-0.140343	-0.0533935	-0.037417			-0.0190515	0.0398761	0.105502		15	-0.0371315	-0.0577971	-0.0205116	0.0117948
30	0.0210609		-0.030469	0.415513	0.0254404	-0.037895	0.0003345				0.0656641	0.0707662	0.173341		30	-0.0138897	0.0063374	0.0597019	0.0058043	-0.248234		0.0087295				-0.0302584	0.044734	0.109575		30		0.10324	0.327709	-0.148534	0.0873811	-0.135253	-0.0618018	-0.03954			0.0190288	0.0634132	0.167775		30	-0.0347196	-0.0660923	-0.019905	-0.0009517
45	0.031962	0.053245	-0.100412	0.029125	0.0823027	-0.057779	-0.0028768				0.00508099	0.024264	0.0641965		45	-0.0292195	0.0097548	0.0668226	-0.014387	-0.228665		0.0009068				-0.0324645	0.0414672	0.101574		45		0.13141	0.295949	-0.149852	0.029899	-0.131688	0.089996	-0.088706			0.0252869	0.0611473	0.16178		45	-0.0340499	-0.0646283	-0.0163224	-0.0147853
60	0.0288012		0.095894	-0.013089	0.0666237	-0.066069	-0.0239826				0.0146964	0.0246844	0.0604642		60	0.0545114	-0.0004436	0.0406429	-0.0184037	-0.22158		0.0439212				-0.016892	0.0425351	0.104189		60		0.176588	0.295949	-0.143867	-0.0091755	-0.133449	0.084825	-0.12272			0.0211642	0.0648221	0.171503		60	-0.0264843	-0.0613302	-0.0066624	-0.0416498
75	0.0373419	-0.0081687	-0.232954	0.146614	0.0423231	-0.029938	-0.0424868				-0.012467	0.0438149	0.115923		75	-0.0042366	-0.0071453	-0.0106771	-0.0192626	-0.231113		0.0421792				-0.0383759	0.0395432	0.0968607		75		0.329057	0.144159	-0.146564	-0.0050057	-0.135346	0.133225	-0.141764			0.0253946	0.069388	0.183583		75	-0.019602	-0.0328972	-0.0108808	-0.0384738
90	0.0365627	0.695695	-0.231251	0.132581	0.0557607	-0.052238	-0.0515278				0.0836547	0.110829	0.293226		90	0.0669564	0.0008767	0.0081547	-0.0204715	-0.189379		0.0365282				-0.0162224	0.0367828	0.0900991		90		0.277302	0.0833935	-0.114138	-0.0111168	-0.136243	-0.0787754	-0.123439			-0.0147165	0.0567977	0.150272		90	-0.012309	-0.0512309	-0.010349	-0.0252944
105	0.0547238	0.013112	-0.236337	0.096096	0.0515147	-0.01458	-0.0526311				-0.012586	0.0416287	0.110139		105	-0.0092495	0.0146384	0.0108612	-0.0191793	-0.193014		-0.0223159				-0.0363765	0.0319366	0.0782285		105		0.195674		-0.179418	0.041845	-0.135563	0.216855	-0.14039			-0.000166183	0.0724208	0.177394		105	-0.014786	-0.0577789	0.0067287	-0.0306435
120	0.039684	0.023219	-0.233795	0.113091	0.0599707	-0.009884	-0.0493804				-0.00815646	0.0423227	0.111975		120	0.0690454	0.0060165	0.0246707	-0.0171239	-0.093938		-0.0171458				-0.00474585	0.0221273	0.0542006		120		0.197069		-0.199312	0.0007301	-0.127588	0.054706	0.056972			-0.0029038	0.0580313	0.142147		120	-0.001772	-0.0780712	0.0033308	-0.0154743
[truncated: 17 more columns]

## Sheet: Delta LVF eq.
ΔCycle Duration
Time	Rat 1	Rat 2	Rat 3	Rat 4	Rat 5	Rat 6	Rat 7	Rat 8	Rat 9	Rat 10	Mean	SEM
0	$='SHEETNAME'!AI2-'SHEETNAME'!$AI$2	$='SHEETNAME'!AI17-'SHEETNAME'!$AI$17	$='SHEETNAME'!AI32-'SHEETNAME'!$AI$32	$='SHEETNAME'!AI47-'SHEETNAME'!$AI$47	$='SHEETNAME'!AI62-'SHEETNAME'!$AI$62	$='SHEETNAME'!AI77-'SHEETNAME'!$AI$77	$='SHEETNAME'!AI92-'SHEETNAME'!$AI$92	$='SHEETNAME'!AI107-'SHEETNAME'!$AI$107	$='SHEETNAME'!AI122-'SHEETNAME'!$AI$122	$='SHEETNAME'!AI137-'SHEETNAME'!$AI$137	#DIV/0!	#DIV/0!
15	$='SHEETNAME'!AI3-'SHEETNAME'!$AI$2	$='SHEETNAME'!AI18-'SHEETNAME'!$AI$17	$='SHEETNAME'!AI33-'SHEETNAME'!$AI$32	$='SHEETNAME'!AI48-'SHEETNAME'!$AI$47	$='SHEETNAME'!AI63-'SHEETNAME'!$AI$62	$='SHEETNAME'!AI78-'SHEETNAME'!$AI$77	$='SHEETNAME'!AI93-'SHEETNAME'!$AI$92	$='SHEETNAME'!AI108-'SHEETNAME'!$AI$107	$='SHEETNAME'!AI123-'SHEETNAME'!$AI$122	$='SHEETNAME'!AI138-'SHEETNAME'!$AI$137	#DIV/0!	#DIV/0!
30	$='SHEETNAME'!AI4-'SHEETNAME'!$AI$2	$='SHEETNAME'!AI19-'SHEETNAME'!$AI$17	$='SHEETNAME'!AI34-'SHEETNAME'!$AI$32	$='SHEETNAME'!AI49-'SHEETNAME'!$AI$47	$='SHEETNAME'!AI64-'SHEETNAME'!$AI$62	$='SHEETNAME'!AI79-'SHEETNAME'!$AI$77	$='SHEETNAME'!AI94-'SHEETNAME'!$AI$92	$='SHEETNAME'!AI109-'SHEETNAME'!$AI$107	$='SHEETNAME'!AI124-'SHEETNAME'!$AI$122	$='SHEETNAME'!AI139-'SHEETNAME'!$AI$137	#DIV/0!	#DIV/0!
45	$='SHEETNAME'!AI5-'SHEETNAME'!$AI$2	$='SHEETNAME'!AI20-'SHEETNAME'!$AI$17	$='SHEETNAME'!AI35-'SHEETNAME'!$AI$32	$='SHEETNAME'!AI50-'SHEETNAME'!$AI$47	$='SHEETNAME'!AI65-'SHEETNAME'!$AI$62	$='SHEETNAME'!AI80-'SHEETNAME'!$AI$77	$='SHEETNAME'!AI95-'SHEETNAME'!$AI$92	$='SHEETNAME'!AI110-'SHEETNAME'!$AI$107	$='SHEETNAME'!AI125-'SHEETNAME'!$AI$122	$='SHEETNAME'!AI140-'SHEETNAME'!$AI$137	#DIV/0!	#DIV/0!
60	$='SHEETNAME'!AI6-'SHEETNAME'!$AI$2	$='SHEETNAME'!AI21-'SHEETNAME'!$AI$17	$='SHEETNAME'!AI36-'SHEETNAME'!$AI$32	$='SHEETNAME'!AI51-'SHEETNAME'!$AI$47	$='SHEETNAME'!AI66-'SHEETNAME'!$AI$62	$='SHEETNAME'!AI81-'SHEETNAME'!$AI$77	$='SHEETNAME'!AI96-'SHEETNAME'!$AI$92	$='SHEETNAME'!AI111-'SHEETNAME'!$AI$107	$='SHEETNAME'!AI126-'SHEETNAME'!$AI$122	$='SHEETNAME'!AI141-'SHEETNAME'!$AI$137	#DIV/0!	#DIV/0!
75	$='SHEETNAME'!AI7-'SHEETNAME'!$AI$2	$='SHEETNAME'!AI22-'SHEETNAME'!$AI$17	$='SHEETNAME'!AI37-'SHEETNAME'!$AI$32	$='SHEETNAME'!AI52-'SHEETNAME'!$AI$47	$='SHEETNAME'!AI67-'SHEETNAME'!$AI$62	$='SHEETNAME'!AI82-'SHEETNAME'!$AI$77	$='SHEETNAME'!AI97-'SHEETNAME'!$AI$92	$='SHEETNAME'!AI112-'SHEETNAME'!$AI$107	$='SHEETNAME'!AI127-'SHEETNAME'!$AI$122	$='SHEETNAME'!AI142-'SHEETNAME'!$AI$137	#DIV/0!	#DIV/0!
90	$='SHEETNAME'!AI8-'SHEETNAME'!$AI$2	$='SHEETNAME'!AI23-'SHEETNAME'!$AI$17	$='SHEETNAME'!AI38-'SHEETNAME'!$AI$32	$='SHEETNAME'!AI53-'SHEETNAME'!$AI$47	$='SHEETNAME'!AI68-'SHEETNAME'!$AI$62	$='SHEETNAME'!AI83-'SHEETNAME'!$AI$77	$='SHEETNAME'!AI98-'SHEETNAME'!$AI$92	$='SHEETNAME'!AI113-'SHEETNAME'!$AI$107	$='SHEETNAME'!AI128-'SHEETNAME'!$AI$122	$='SHEETNAME'!AI143-'SHEETNAME'!$AI$137	#DIV/0!	#DIV/0!
105	$='SHEETNAME'!AI9-'SHEETNAME'!$AI$2	$='SHEETNAME'!AI24-'SHEETNAME'!$AI$17	$='SHEETNAME'!AI39-'SHEETNAME'!$AI$32	$='SHEETNAME'!AI54-'SHEETNAME'!$AI$47	$='SHEETNAME'!AI69-'SHEETNAME'!$AI$62	$='SHEETNAME'!AI84-'SHEETNAME'!$AI$77	$='SHEETNAME'!AI99-'SHEETNAME'!$AI$92	$='SHEETNAME'!AI114-'SHEETNAME'!$AI$107	$='SHEETNAME'!AI129-'SHEETNAME'!$AI$122	$='SHEETNAME'!AI144-'SHEETNAME'!$AI$137	#DIV/0!	#DIV/0!
120	$='SHEETNAME'!AI10-'SHEETNAME'!$AI$2	$='SHEETNAME'!AI25-'SHEETNAME'!$AI$17	$='SHEETNAME'!AI40-'SHEETNAME'!$AI$32	$='SHEETNAME'!AI55-'SHEETNAME'!$AI$47	$='SHEETNAME'!AI70-'SHEETNAME'!$AI$62	$='SHEETNAME'!AI85-'SHEETNAME'!$AI$77	$='SHEETNAME'!AI100-'SHEETNAME'!$AI$92	$='SHEETNAME'!AI115-'SHEETNAME'!$AI$107	$='SHEETNAME'!AI130-'SHEETNAME'!$AI$122	$='SHEETNAME'!AI145-'SHEETNAME'!$AI$137	#DIV/0!	#DIV/0!
ΔMax dP/dt
Time	Rat 1	Rat 2	RAT 3	RAT 4	RAT 5	Rat 6	Rat 7	Rat 8	Rat 9	Rat 10	Mean	SEM
0	$='SHEETNAME'!AJ2-'SHEETNAME'!$AJ$2	$='SHEETNAME'!AJ17-'SHEETNAME'!$AJ$17	$='SHEETNAME'!AJ32-'SHEETNAME'!$AJ$32	$='SHEETNAME'!AJ47-'SHEETNAME'!$AJ$47	$='SHEETNAME'!AJ62-'SHEETNAME'!$AJ$62	$='SHEETNAME'!AJ77-'SHEETNAME'!$AJ$77	$='SHEETNAME'!AJ92-'SHEETNAME'!$AJ$92	$='SHEETNAME'!AJ107-'SHEETNAME'!$AJ$107	$='SHEETNAME'!AJ122-'SHEETNAME'!$AJ$122	$='SHEETNAME'!AJ137-'SHEETNAME'!$AJ$137	#DIV/0!	#DIV/0!
15	$='SHEETNAME'!AJ3-'SHEETNAME'!$AJ$2	$='SHEETNAME'!AJ18-'SHEETNAME'!$AJ$17	$='SHEETNAME'!AJ33-'SHEETNAME'!$AJ$32	$='SHEETNAME'!AJ48-'SHEETNAME'!$AJ$47	$='SHEETNAME'!AJ63-'SHEETNAME'!$AJ$62	$='SHEETNAME'!AJ78-'SHEETNAME'!$AJ$77	$='SHEETNAME'!AJ93-'SHEETNAME'!$AJ$92	$='SHEETNAME'!AJ108-'SHEETNAME'!$AJ$107	$='SHEETNAME'!AJ123-'SHEETNAME'!$AJ$122	$='SHEETNAME'!AJ138-'SHEETNAME'!$AJ$137	#DIV/0!	#DIV/0!
30	$='SHEETNAME'!AJ4-'SHEETNAME'!$AJ$2	$='SHEETNAME'!AJ19-'SHEETNAME'!$AJ$17	$='SHEETNAME'!AJ34-'SHEETNAME'!$AJ$32	$='SHEETNAME'!AJ49-'SHEETNAME'!$AJ$47	$='SHEETNAME'!AJ64-'SHEETNAME'!$AJ$62	$='SHEETNAME'!AJ79-'SHEETNAME'!$AJ$77	$='SHEETNAME'!AJ94-'SHEETNAME'!$AJ$92	$='SHEETNAME'!AJ109-'SHEETNAME'!$AJ$107	$='SHEETNAME'!AJ124-'SHEETNAME'!$AJ$122	$='SHEETNAME'!AJ139-'SHEETNAME'!$AJ$137	#DIV/0!	#DIV/0!
45	$='SHEETNAME'!AJ5-'SHEETNAME'!$AJ$2	$='SHEETNAME'!AJ20-'SHEETNAME'!$AJ$17	$='SHEETNAME'!AJ35-'SHEETNAME'!$AJ$32	$='SHEETNAME'!AJ50-'SHEETNAME'!$AJ$47	$='SHEETNAME'!AJ65-'SHEETNAME'!$AJ$62	$='SHEETNAME'!AJ80-'SHEETNAME'!$AJ$77	$='SHEETNAME'!AJ95-'SHEETNAME'!$AJ$92	$='SHEETNAME'!AJ110-'SHEETNAME'!$AJ$107	$='SHEETNAME'!AJ125-'SHEETNAME'!$AJ$122	$='SHEETNAME'!AJ140-'SHEETNAME'!$AJ$137	#DIV/0!	#DIV/0!
60	$='SHEETNAME'!AJ6-'SHEETNAME'!$AJ$2	$='SHEETNAME'!AJ21-'SHEETNAME'!$AJ$17	$='SHEETNAME'!AJ36-'SHEETNAME'!$AJ$32	$='SHEETNAME'!AJ51-'SHEETNAME'!$AJ$47	$='SHEETNAME'!AJ66-'SHEETNAME'!$AJ$62	$='SHEETNAME'!AJ81-'SHEETNAME'!$AJ$77	$='SHEETNAME'!AJ96-'SHEETNAME'!$AJ$92	$='SHEETNAME'!AJ111-'SHEETNAME'!$AJ$107	$='SHEETNAME'!AJ126-'SHEETNAME'!$AJ$122	$='SHEETNAME'!AJ141-'SHEETNAME'!$AJ$137	#DIV/0!	#DIV/0!
75	$='SHEETNAME'!AJ7-'SHEETNAME'!$AJ$2	$='SHEETNAME'!AJ22-'SHEETNAME'!$AJ$17	$='SHEETNAME'!AJ37-'SHEETNAME'!$AJ$32	$='SHEETNAME'!AJ52-'SHEETNAME'!$AJ$47	$='SHEETNAME'!AJ67-'SHEETNAME'!$AJ$62	$='SHEETNAME'!AJ82-'SHEETNAME'!$AJ$77	$='SHEETNAME'!AJ97-'SHEETNAME'!$AJ$92	$='SHEETNAME'!AJ112-'SHEETNAME'!$AJ$107	$='SHEETNAME'!AJ127-'SHEETNAME'!$AJ$122	$='SHEETNAME'!AJ142-'SHEETNAME'!$AJ$137	#DIV/0!	#DIV/0!
90	$='SHEETNAME'!AJ8-'SHEETNAME'!$AJ$2	$='SHEETNAME'!AJ23-'SHEETNAME'!$AJ$17	$='SHEETNAME'!AJ38-'SHEETNAME'!$AJ$32	$='SHEETNAME'!AJ53-'SHEETNAME'!$AJ$47	$='SHEETNAME'!AJ68-'SHEETNAME'!$AJ$62	$='SHEETNAME'!AJ83-'SHEETNAME'!$AJ$77	$='SHEETNAME'!AJ98-'SHEETNAME'!$AJ$92	$='SHEETNAME'!AJ113-'SHEETNAME'!$AJ$107	$='SHEETNAME'!AJ128-'SHEETNAME'!$AJ$122	$='SHEETNAME'!AJ143-'SHEETNAME'!$AJ$137	#DIV/0!	#DIV/0!
105	$='SHEETNAME'!AJ9-'SHEETNAME'!$AJ$2	$='SHEETNAME'!AJ24-'SHEETNAME'!$AJ$17	$='SHEETNAME'!AJ39-'SHEETNAME'!$AJ$32	$='SHEETNAME'!AJ54-'SHEETNAME'!$AJ$47	$='SHEETNAME'!AJ69-'SHEETNAME'!$AJ$62	$='SHEETNAME'!AJ84-'SHEETNAME'!$AJ$77	$='SHEETNAME'!AJ99-'SHEETNAME'!$AJ$92	$='SHEETNAME'!AJ114-'SHEETNAME'!$AJ$107	$='SHEETNAME'!AJ129-'SHEETNAME'!$AJ$122	$='SHEETNAME'!AJ144-'SHEETNAME'!$AJ$137	#DIV/0!	#DIV/0!
120	$='SHEETNAME'!AJ10-'SHEETNAME'!$AJ$2	$='SHEETNAME'!AJ25-'SHEETNAME'!$AJ$17	$='SHEETNAME'!AJ40-'SHEETNAME'!$AJ$32	$='SHEETNAME'!AJ55-'SHEETNAME'!$AJ$47	$='SHEETNAME'!AJ70-'SHEETNAME'!$AJ$62	$='SHEETNAME'!AJ85-'SHEETNAME'!$AJ$77	$='SHEETNAME'!AJ100-'SHEETNAME'!$AJ$92	$='SHEETNAME'!AJ115-'SHEETNAME'!$AJ$107	$='SHEETNAME'!AJ130-'SHEETNAME'!$AJ$122	$='SHEETNAME'!AJ145-'SHEETNAME'!$AJ$137	#DIV/0!	#DIV/0!
ΔPTI
Time	Rat 1	Rat 2	RAT 3	RAT 4	RAT 5	Rat 6	Rat 7	Rat 8	Rat 9	RAT 10	Mean	SEM
0	$='SHEETNAME'!AN2-'SHEETNAME'!$AN$2	$='SHEETNAME'!AN17-'SHEETNAME'!$AN$17	$='SHEETNAME'!AN32-'SHEETNAME'!$AN$32	$='SHEETNAME'!AN47-'SHEETNAME'!$AN$47	$='SHEETNAME'!AN62-'SHEETNAME'!$AN$62	$='SHEETNAME'!AN77-'SHEETNAME'!$AN$77	$='SHEETNAME'!AN92-'SHEETNAME'!$AN$92	$='SHEETNAME'!AN107-'SHEETNAME'!$AN$107	$='SHEETNAME'!AN122-'SHEETNAME'!$AN$122	$='SHEETNAME'!AN137-'SHEETNAME'!$AN$137	#DIV/0!	#DIV/0!
15	$='SHEETNAME'!AN3-'SHEETNAME'!$AN$2	$='SHEETNAME'!AN18-'SHEETNAME'!$AN$17	$='SHEETNAME'!AN33-'SHEETNAME'!$AN$32	$='SHEETNAME'!AN48-'SHEETNAME'!$AN$47	$='SHEETNAME'!AN63-'SHEETNAME'!$AN$62	$='SHEETNAME'!AN78-'SHEETNAME'!$AN$77	$='SHEETNAME'!AN93-'SHEETNAME'!$AN$92	$='SHEETNAME'!AN108-'SHEETNAME'!$AN$107	$='SHEETNAME'!AN123-'SHEETNAME'!$AN$122	$='SHEETNAME'!AN138-'SHEETNAME'!$AN$137	#DIV/0!	#DIV/0!
30	$='SHEETNAME'!AN4-'SHEETNAME'!$AN$2	$='SHEETNAME'!AN19-'SHEETNAME'!$AN$17	$='SHEETNAME'!AN34-'SHEETNAME'!$AN$32	$='SHEETNAME'!AN49-'SHEETNAME'!$AN$47	$='SHEETNAME'!AN64-'SHEETNAME'!$AN$62	$='SHEETNAME'!AN79-'SHEETNAME'!$AN$77	$='SHEETNAME'!AN94-'SHEETNAME'!$AN$92	$='SHEETNAME'!AN109-'SHEETNAME'!$AN$107	$='SHEETNAME'!AN124-'SHEETNAME'!$AN$122	$='SHEETNAME'!AN139-'SHEETNAME'!$AN$137	#DIV/0!	#DIV/0!
45	$='SHEETNAME'!AN5-'SHEETNAME'!$AN$2	$='SHEETNAME'!AN20-'SHEETNAME'!$AN$17	$='SHEETNAME'!AN35-'SHEETNAME'!$AN$32	$='SHEETNAME'!AN50-'SHEETNAME'!$AN$47	$='SHEETNAME'!AN65-'SHEETNAME'!$AN$62	$='SHEETNAME'!AN80-'SHEETNAME'!$AN$77	$='SHEETNAME'!AN95-'SHEETNAME'!$AN$92	$='SHEETNAME'!AN110-'SHEETNAME'!$AN$107	$='SHEETNAME'!AN125-'SHEETNAME'!$AN$122	$='SHEETNAME'!AN140-'SHEETNAME'!$AN$137	#DIV/0!	#DIV/0!
60	$='SHEETNAME'!AN6-'SHEETNAME'!$AN$2	$='SHEETNAME'!AN21-'SHEETNAME'!$AN$17	$='SHEETNAME'!AN36-'SHEETNAME'!$AN$32	$='SHEETNAME'!AN51-'SHEETNAME'!$AN$47	$='SHEETNAME'!AN66-'SHEETNAME'!$AN$62	$='SHEETNAME'!AN81-'SHEETNAME'!$AN$77	$='SHEETNAME'!AN96-'SHEETNAME'!$AN$92	$='SHEETNAME'!AN111-'SHEETNAME'!$AN$107	$='SHEETNAME'!AN126-'SHEETNAME'!$AN$122	$='SHEETNAME'!AN141-'SHEETNAME'!$AN$137	#DIV/0!	#DIV/0!
75	$='SHEETNAME'!AN7-'SHEETNAME'!$AN$2	$='SHEETNAME'!AN22-'SHEETNAME'!$AN$17	$='SHEETNAME'!AN37-'SHEETNAME'!$AN$32	$='SHEETNAME'!AN52-'SHEETNAME'!$AN$47	$='SHEETNAME'!AN67-'SHEETNAME'!$AN$62	$='SHEETNAME'!AN82-'SHEETNAME'!$AN$77	$='SHEETNAME'!AN97-'SHEETNAME'!$AN$92	$='SHEETNAME'!AN112-'SHEETNAME'!$AN$107	$='SHEETNAME'!AN127-'SHEETNAME'!$AN$122	$='SHEETNAME'!AN142-'SHEETNAME'!$AN$137	#DIV/0!	#DIV/0!
90	$='SHEETNAME'!AN8-'SHEETNAME'!$AN$2	$='SHEETNAME'!AN23-'SHEETNAME'!$AN$17	$='SHEETNAME'!AN38-'SHEETNAME'!$AN$32	$='SHEETNAME'!AN53-'SHEETNAME'!$AN$47	$='SHEETNAME'!AN68-'SHEETNAME'!$AN$62	$='SHEETNAME'!AN83-'SHEETNAME'!$AN$77	$='SHEETNAME'!AN98-'SHEETNAME'!$AN$92	$='SHEETNAME'!AN113-'SHEETNAME'!$AN$107	$='SHEETNAME'!AN128-'SHEETNAME'!$AN$122	$='SHEETNAME'!AN143-'SHEETNAME'!$AN$137	#DIV/0!	#DIV/0!
105	$='SHEETNAME'!AN9-'SHEETNAME'!$AN$2	$='SHEETNAME'!AN24-'SHEETNAME'!$AN$17	$='SHEETNAME'!AN39-'SHEETNAME'!$AN$32	$='SHEETNAME'!AN54-'SHEETNAME'!$AN$47	$='SHEETNAME'!AN69-'SHEETNAME'!$AN$62	$='SHEETNAME'!AN84-'SHEETNAME'!$AN$77	$='SHEETNAME'!AN99-'SHEETNAME'!$AN$92	$='SHEETNAME'!AN114-'SHEETNAME'!$AN$107	$='SHEETNAME'!AN129-'SHEETNAME'!$AN$122	$='SHEETNAME'!AN144-'SHEETNAME'!$AN$137	#DIV/0!	#DIV/0!
120	$='SHEETNAME'!AN10-'SHEETNAME'!$AN$2	$='SHEETNAME'!AN25-'SHEETNAME'!$AN$17	$='SHEETNAME'!AN40-'SHEETNAME'!$AN$32	$='SHEETNAME'!AN55-'SHEETNAME'!$AN$47	$='SHEETNAME'!AN70-'SHEETNAME'!$AN$62	$='SHEETNAME'!AN85-'SHEETNAME'!$AN$77	$='SHEETNAME'!AN100-'SHEETNAME'!$AN$92	$='SHEETNAME'!AN115-'SHEETNAME'!$AN$107	$='SHEETNAME'!AN130-'SHEETNAME'!$AN$122	$='SHEETNAME'!AN145-'SHEETNAME'!$AN$137	#DIV/0!	#DIV/0!
Δmin dp-dt
Time	Rat 1	Rat 2	RAT 3	RAT 4	RAT 5	Rat 6	Rat 7	Rat 8	Rat 9	RAT 10	Mean	SEM
0	$='SHEETNAME'!AK2-'SHEETNAME'!$AK$2	$='SHEETNAME'!AK17-'SHEETNAME'!$AK$17	$='SHEETNAME'!AK32-'SHEETNAME'!$AK$32	$='SHEETNAME'!AK47-'SHEETNAME'!$AK$47	$='SHEETNAME'!AK62-'SHEETNAME'!$AK$62	$='SHEETNAME'!AK77-'SHEETNAME'!$AK$77	$='SHEETNAME'!AK92-'SHEETNAME'!$AK$92	$='SHEETNAME'!AK107-'SHEETNAME'!$AK$107	$='SHEETNAME'!AK122-'SHEETNAME'!$AK$122	$='SHEETNAME'!AK137-'SHEETNAME'!$AK$137	#DIV/0!	#DIV/0!
15	$='SHEETNAME'!AK3-'SHEETNAME'!$AK$2	$='SHEETNAME'!AK18-'SHEETNAME'!$AK$17	$='SHEETNAME'!AK33-'SHEETNAME'!$AK$32	$='SHEETNAME'!AK48-'SHEETNAME'!$AK$47	$='SHEETNAME'!AK63-'SHEETNAME'!$AK$62	$='SHEETNAME'!AK78-'SHEETNAME'!$AK$77	$='SHEETNAME'!AK93-'SHEETNAME'!$AK$92	$='SHEETNAME'!AK108-'SHEETNAME'!$AK$107	$='SHEETNAME'!AK123-'SHEETNAME'!$AK$122	$='SHEETNAME'!AK138-'SHEETNAME'!$AK$137	#DIV/0!	#DIV/0!
30	$='SHEETNAME'!AK4-'SHEETNAME'!$AK$2	$='SHEETNAME'!AK19-'SHEETNAME'!$AK$17	$='SHEETNAME'!AK34-'SHEETNAME'!$AK$32	$='SHEETNAME'!AK49-'SHEETNAME'!$AK$47	$='SHEETNAME'!AK64-'SHEETNAME'!$AK$62	$='SHEETNAME'!AK79-'SHEETNAME'!$AK$77	$='SHEETNAME'!AK94-'SHEETNAME'!$AK$92	$='SHEETNAME'!AK109-'SHEETNAME'!$AK$107	$='SHEETNAME'!AK124-'SHEETNAME'!$AK$122	$='SHEETNAME'!AK139-'SHEETNAME'!$AK$137	#DIV/0!	#DIV/0!
45	$='SHEETNAME'!AK5-'SHEETNAME'!$AK$2	$='SHEETNAME'!AK20-'SHEETNAME'!$AK$17	$='SHEETNAME'!AK35-'SHEETNAME'!$AK$32	$='SHEETNAME'!AK50-'SHEETNAME'!$AK$47	$='SHEETNAME'!AK65-'SHEETNAME'!$AK$62	$='SHEETNAME'!AK80-'SHEETNAME'!$AK$77	$='SHEETNAME'!AK95-'SHEETNAME'!$AK$92	$='SHEETNAME'!AK110-'SHEETNAME'!$AK$107	$='SHEETNAME'!AK125-'SHEETNAME'!$AK$122	$='SHEETNAME'!AK140-'SHEETNAME'!$AK$137	#DIV/0!	#DIV/0!
60	$='SHEETNAME'!AK6-'SHEETNAME'!$AK$2	$='SHEETNAME'!AK21-'SHEETNAME'!$AK$17	$='SHEETNAME'!AK36-'SHEETNAME'!$AK$32	$='SHEETNAME'!AK51-'SHEETNAME'!$AK$47	$='SHEETNAME'!AK66-'SHEETNAME'!$AK$62	$='SHEETNAME'!AK81-'SHEETNAME'!$AK$77	$='SHEETNAME'!AK96-'SHEETNAME'!$AK$92	$='SHEETNAME'!AK111-'SHEETNAME'!$AK$107	$='SHEETNAME'!AK126-'SHEETNAME'!$AK$122	$='SHEETNAME'!AK141-'SHEETNAME'!$AK$137	#DIV/0!	#DIV/0!
75	$='SHEETNAME'!AK7-'SHEETNAME'!$AK$2	$='SHEETNAME'!AK22-'SHEETNAME'!$AK$17	$='SHEETNAME'!AK37-'SHEETNAME'!$AK$32	$='SHEETNAME'!AK52-'SHEETNAME'!$AK$47	$='SHEETNAME'!AK67-'SHEETNAME'!$AK$62	$='SHEETNAME'!AK82-'SHEETNAME'!$AK$77	$='SHEETNAME'!AK97-'SHEETNAME'!$AK$92	$='SHEETNAME'!AK112-'SHEETNAME'!$AK$107	$='SHEETNAME'!AK127-'SHEETNAME'!$AK$122	$='SHEETNAME'!AK142-'SHEETNAME'!$AK$137	#DIV/0!	#DIV/0!
90	$='SHEETNAME'!AK8-'SHEETNAME'!$AK$2	$='SHEETNAME'!AK23-'SHEETNAME'!$AK$17	$='SHEETNAME'!AK38-'SHEETNAME'!$AK$32	$='SHEETNAME'!AK53-'SHEETNAME'!$AK$47	$='SHEETNAME'!AK68-'SHEETNAME'!$AK$62	$='SHEETNAME'!AK83-'SHEETNAME'!$AK$77	$='SHEETNAME'!AK98-'SHEETNAME'!$AK$92	$='SHEETNAME'!AK113-'SHEETNAME'!$AK$107	$='SHEETNAME'!AK128-'SHEETNAME'!$AK$122	$='SHEETNAME'!AK143-'SHEETNAME'!$AK$137	#DIV/0!	#DIV/0!
105	$='SHEETNAME'!AK9-'SHEETNAME'!$AK$2	$='SHEETNAME'!AK24-'SHEETNAME'!$AK$17	$='SHEETNAME'!AK39-'SHEETNAME'!$AK$32	$='SHEETNAME'!AK54-'SHEETNAME'!$AK$47	$='SHEETNAME'!AK69-'SHEETNAME'!$AK$62	$='SHEETNAME'!AK84-'SHEETNAME'!$AK$77	$='SHEETNAME'!AK99-'SHEETNAME'!$AK$92	$='SHEETNAME'!AK114-'SHEETNAME'!$AK$107	$='SHEETNAME'!AK129-'SHEETNAME'!$AK$122	$='SHEETNAME'!AK144-'SHEETNAME'!$AK$137	#DIV/0!	#DIV/0!
120	$='SHEETNAME'!AK10-'SHEETNAME'!$AK$2	$='SHEETNAME'!AK25-'SHEETNAME'!$AK$17	$='SHEETNAME'!AK40-'SHEETNAME'!$AK$32	$='SHEETNAME'!AK55-'SHEETNAME'!$AK$47	$='SHEETNAME'!AK70-'SHEETNAME'!$AK$62	$='SHEETNAME'!AK85-'SHEETNAME'!$AK$77	$='SHEETNAME'!AK100-'SHEETNAME'!$AK$92	$='SHEETNAME'!AK115-'SHEETNAME'!$AK$107	$='SHEETNAME'!AK130-'SHEETNAME'!$AK$122	$='SHEETNAME'!AK145-'SHEETNAME'!$AK$137	#DIV/0!	#DIV/0!
Δ IRP
Time	Rat 1	Rat 2	RAT 3	RAT 4	RAT 5	Rat 6	Rat 7	Rat 8	Rat 9	RAT 10	Mean	SEM
0	$='SHEETNAME'!AL2-'SHEETNAME'!$AL$2	$='SHEETNAME'!AL17-'SHEETNAME'!$AL$17	$='SHEETNAME'!AL32-'SHEETNAME'!$AL$32	$='SHEETNAME'!AL47-'SHEETNAME'!$AL$47	$='SHEETNAME'!AL62-'SHEETNAME'!$AL$62	$='SHEETNAME'!AL77-'SHEETNAME'!$AL$77	$='SHEETNAME'!AL92-'SHEETNAME'!$AL$92	$='SHEETNAME'!AL107-'SHEETNAME'!$AL$107	$='SHEETNAME'!AL122-'SHEETNAME'!$AL$122	$='SHEETNAME'!AL137-'SHEETNAME'!$AL$137	#DIV/0!	#DIV/0!
15	$='SHEETNAME'!AL3-'SHEETNAME'!$AL$2	$='SHEETNAME'!AL18-'SHEETNAME'!$AL$17	$='SHEETNAME'!AL33-'SHEETNAME'!$AL$32	$='SHEETNAME'!AL48-'SHEETNAME'!$AL$47	$='SHEETNAME'!AL63-'SHEETNAME'!$AL$62	$='SHEETNAME'!AL78-'SHEETNAME'!$AL$77	$='SHEETNAME'!AL93-'SHEETNAME'!$AL$92	$='SHEETNAME'!AL108-'SHEETNAME'!$AL$107	$='SHEETNAME'!AL123-'SHEETNAME'!$AL$122	$='SHEETNAME'!AL138-'SHEETNAME'!$AL$137	#DIV/0!	#DIV/0!
30	$='SHEETNAME'!AL4-'SHEETNAME'!$AL$2	$='SHEETNAME'!AL19-'SHEETNAME'!$AL$17	$='SHEETNAME'!AL34-'SHEETNAME'!$AL$32	$='SHEETNAME'!AL49-'SHEETNAME'!$AL$47	$='SHEETNAME'!AL64-'SHEETNAME'!$AL$62	$='SHEETNAME'!AL79-'SHEETNAME'!$AL$77	$='SHEETNAME'!AL94-'SHEETNAME'!$AL$92	$='SHEETNAME'!AL109-'SHEETNAME'!$AL$107	$='SHEETNAME'!AL124-'SHEETNAME'!$AL$122	$='SHEETNAME'!AL139-'SHEETNAME'!$AL$137	#DIV/0!	#DIV/0!
45	$='SHEETNAME'!AL5-'SHEETNAME'!$AL$2	$='SHEETNAME'!AL20-'SHEETNAME'!$AL$17	$='SHEETNAME'!AL35-'SHEETNAME'!$AL$32	$='SHEETNAME'!AL50-'SHEETNAME'!$AL$47	$='SHEETNAME'!AL65-'SHEETNAME'!$AL$62	$='SHEETNAME'!AL80-'SHEETNAME'!$AL$77	$='SHEETNAME'!AL95-'SHEETNAME'!$AL$92	$='SHEETNAME'!AL110-'SHEETNAME'!$AL$107	$='SHEETNAME'!AL125-'SHEETNAME'!$AL$122	$='SHEETNAME'!AL140-'SHEETNAME'!$AL$137	#DIV/0!	#DIV/0!
60	$='SHEETNAME'!AL6-'SHEETNAME'!$AL$2	$='SHEETNAME'!AL21-'SHEETNAME'!$AL$17	$='SHEETNAME'!AL36-'SHEETNAME'!$AL$32	$='SHEETNAME'!AL51-'SHEETNAME'!$AL$47	$='SHEETNAME'!AL66-'SHEETNAME'!$AL$62	$='SHEETNAME'!AL81-'SHEETNAME'!$AL$77	$='SHEETNAME'!AL96-'SHEETNAME'!$AL$92	$='SHEETNAME'!AL111-'SHEETNAME'!$AL$107	$='SHEETNAME'!AL126-'SHEETNAME'!$AL$122	$='SHEETNAME'!AL141-'SHEETNAME'!$AL$137	#DIV/0!	#DIV/0!
75	$='SHEETNAME'!AL7-'SHEETNAME'!$AL$2	$='SHEETNAME'!AL22-'SHEETNAME'!$AL$17	$='SHEETNAME'!AL37-'SHEETNAME'!$AL$32	$='SHEETNAME'!AL52-'SHEETNAME'!$AL$47	$='SHEETNAME'!AL67-'SHEETNAME'!$AL$62	$='SHEETNAME'!AL82-'SHEETNAME'!$AL$77	$='SHEETNAME'!AL97-'SHEETNAME'!$AL$92	$='SHEETNAME'!AL112-'SHEETNAME'!$AL$107	$='SHEETNAME'!AL127-'SHEETNAME'!$AL$122	$='SHEETNAME'!AL142-'SHEETNAME'!$AL$137	#DIV/0!	#DIV/0!
90	$='SHEETNAME'!AL8-'SHEETNAME'!$AL$2	$='SHEETNAME'!AL23-'SHEETNAME'!$AL$17	$='SHEETNAME'!AL38-'SHEETNAME'!$AL$32	$='SHEETNAME'!AL53-'SHEETNAME'!$AL$47	$='SHEETNAME'!AL68-'SHEETNAME'!$AL$62	$='SHEETNAME'!AL83-'SHEETNAME'!$AL$77	$='SHEETNAME'!AL98-'SHEETNAME'!$AL$92	$='SHEETNAME'!AL113-'SHEETNAME'!$AL$107	$='SHEETNAME'!AL128-'SHEETNAME'!$AL$122	$='SHEETNAME'!AL143-'SHEETNAME'!$AL$137	#DIV/0!	#DIV/0!
105	$='SHEETNAME'!AL9-'SHEETNAME'!$AL$2	$='SHEETNAME'!AL24-'SHEETNAME'!$AL$17	$='SHEETNAME'!AL39-'SHEETNAME'!$AL$32	$='SHEETNAME'!AL54-'SHEETNAME'!$AL$47	$='SHEETNAME'!AL69-'SHEETNAME'!$AL$62	$='SHEETNAME'!AL84-'SHEETNAME'!$AL$77	$='SHEETNAME'!AL99-'SHEETNAME'!$AL$92	$='SHEETNAME'!AL114-'SHEETNAME'!$AL$107	$='SHEETNAME'!AL129-'SHEETNAME'!$AL$122	$='SHEETNAME'!AL144-'SHEETNAME'!$AL$137	#DIV/0!	#DIV/0!
120	$='SHEETNAME'!AL10-'SHEETNAME'!$AL$2	$='SHEETNAME'!AL25-'SHEETNAME'!$AL$17	$='SHEETNAME'!AL40-'SHEETNAME'!$AL$32	$='SHEETNAME'!AL55-'SHEETNAME'!$AL$47	$='SHEETNAME'!AL70-'SHEETNAME'!$AL$62	$='SHEETNAME'!AL85-'SHEETNAME'!$AL$77	$='SHEETNAME'!AL100-'SHEETNAME'!$AL$92	$='SHEETNAME'!AL115-'SHEETNAME'!$AL$107	$='SHEETNAME'!AL130-'SHEETNAME'!$AL$122	$='SHEETNAME'!AL145-'SHEETNAME'!$AL$137	#DIV/0!	#DIV/0!
Δtau
time	Rat 1	Rat 2	RAT 3	RAT 4	RAT 5	Rat 6	Rat 7	Rat 8	Rat 9	RAT 10	Mean	SEM
0	$='SHEETNAME'!AM2-'SHEETNAME'!$AM$2	$='SHEETNAME'!AM17-'SHEETNAME'!$AM$17	$='SHEETNAME'!AM32-'SHEETNAME'!$AM$32	$='SHEETNAME'!AM47-'SHEETNAME'!$AM$47	$='SHEETNAME'!AM62-'SHEETNAME'!$AM$62	$='SHEETNAME'!AM77-'SHEETNAME'!$AM$77	$='SHEETNAME'!AM92-'SHEETNAME'!$AM$92	$='SHEETNAME'!AM107-'SHEETNAME'!$AM$107	$='SHEETNAME'!AM122-'SHEETNAME'!$AM$122	$='SHEETNAME'!AM137-'SHEETNAME'!$AM$137	#DIV/0!	#DIV/0!
15	$='SHEETNAME'!AM3-'SHEETNAME'!$AM$2	$='SHEETNAME'!AM18-'SHEETNAME'!$AM$17	$='SHEETNAME'!AM33-'SHEETNAME'!$AM$32	$='SHEETNAME'!AM48-'SHEETNAME'!$AM$47	$='SHEETNAME'!AM63-'SHEETNAME'!$AM$62	$='SHEETNAME'!AM78-'SHEETNAME'!$AM$77	$='SHEETNAME'!AM93-'SHEETNAME'!$AM$92	$='SHEETNAME'!AM108-'SHEETNAME'!$AM$107	$='SHEETNAME'!AM123-'SHEETNAME'!$AM$122	$='SHEETNAME'!AM138-'SHEETNAME'!$AM$137	#DIV/0!	#DIV/0!
30	$='SHEETNAME'!AM4-'SHEETNAME'!$AM$2	$='SHEETNAME'!AM19-'SHEETNAME'!$AM$17	$='SHEETNAME'!AM34-'SHEETNAME'!$AM$32	$='SHEETNAME'!AM49-'SHEETNAME'!$AM$47	$='SHEETNAME'!AM64-'SHEETNAME'!$AM$62	$='SHEETNAME'!AM79-'SHEETNAME'!$AM$77	$='SHEETNAME'!AM94-'SHEETNAME'!$AM$92	$='SHEETNAME'!AM109-'SHEETNAME'!$AM$107	$='SHEETNAME'!AM124-'SHEETNAME'!$AM$122	$='SHEETNAME'!AM139-'SHEETNAME'!$AM$137	#DIV/0!	#DIV/0!
45	$='SHEETNAME'!AM5-'SHEETNAME'!$AM$2	$='SHEETNAME'!AM20-'SHEETNAME'!$AM$17	$='SHEETNAME'!AM35-'SHEETNAME'!$AM$32	$='SHEETNAME'!AM50-'SHEETNAME'!$AM$47	$='SHEETNAME'!AM65-'SHEETNAME'!$AM$62	$='SHEETNAME'!AM80-'SHEETNAME'!$AM$77	$='SHEETNAME'!AM95-'SHEETNAME'!$AM$92	$='SHEETNAME'!AM110-'SHEETNAME'!$AM$107	$='SHEETNAME'!AM125-'SHEETNAME'!$AM$122	$='SHEETNAME'!AM140-'SHEETNAME'!$AM$137	#DIV/0!	#DIV/0!
60	$='SHEETNAME'!AM6-'SHEETNAME'!$AM$2	$='SHEETNAME'!AM21-'SHEETNAME'!$AM$17	$='SHEETNAME'!AM36-'SHEETNAME'!$AM$32	$='SHEETNAME'!AM51-'SHEETNAME'!$AM$47	$='SHEETNAME'!AM66-'SHEETNAME'!$AM$62	$='SHEETNAME'!AM81-'SHEETNAME'!$AM$77	$='SHEETNAME'!AM96-'SHEETNAME'!$AM$92	$='SHEETNAME'!AM111-'SHEETNAME'!$AM$107	$='SHEETNAME'!AM126-'SHEETNAME'!$AM$122	$='SHEETNAME'!AM141-'SHEETNAME'!$AM$137	#DIV/0!	#DIV/0!
75	$='SHEETNAME'!AM7-'SHEETNAME'!$AM$2	$='SHEETNAME'!AM22-'SHEETNAME'!$AM$17	$='SHEETNAME'!AM37-'SHEETNAME'!$AM$32	$='SHEETNAME'!AM52-'SHEETNAME'!$AM$47	$='SHEETNAME'!AM67-'SHEETNAME'!$AM$62	$='SHEETNAME'!AM82-'SHEETNAME'!$AM$77	$='SHEETNAME'!AM97-'SHEETNAME'!$AM$92	$='SHEETNAME'!AM112-'SHEETNAME'!$AM$107	$='SHEETNAME'!AM127-'SHEETNAME'!$AM$122	$='SHEETNAME'!AM142-'SHEETNAME'!$AM$137	#DIV/0!	#DIV/0!
90	$='SHEETNAME'!AM8-'SHEETNAME'!$AM$2	$='SHEETNAME'!AM23-'SHEETNAME'!$AM$17	$='SHEETNAME'!AM38-'SHEETNAME'!$AM$32	$='SHEETNAME'!AM53-'SHEETNAME'!$AM$47	$='SHEETNAME'!AM68-'SHEETNAME'!$AM$62	$='SHEETNAME'!AM83-'SHEETNAME'!$AM$77	$='SHEETNAME'!AM98-'SHEETNAME'!$AM$92	$='SHEETNAME'!AM113-'SHEETNAME'!$AM$107	$='SHEETNAME'!AM128-'SHEETNAME'!$AM$122	$='SHEETNAME'!AM143-'SHEETNAME'!$AM$137	#DIV/0!	#DIV/0!
105	$='SHEETNAME'!AM9-'SHEETNAME'!$AM$2	$='SHEETNAME'!AM24-'SHEETNAME'!$AM$17	$='SHEETNAME'!AM39-'SHEETNAME'!$AM$32	$='SHEETNAME'!AM54-'SHEETNAME'!$AM$47	$='SHEETNAME'!AM69-'SHEETNAME'!$AM$62	$='SHEETNAME'!AM84-'SHEETNAME'!$AM$77	$='SHEETNAME'!AM99-'SHEETNAME'!$AM$92	$='SHEETNAME'!AM114-'SHEETNAME'!$AM$107	$='SHEETNAME'!AM129-'SHEETNAME'!$AM$122	$='SHEETNAME'!AM144-'SHEETNAME'!$AM$137	#DIV/0!	#DIV/0!
120	$='SHEETNAME'!AM10-'SHEETNAME'!$AM$2	$='SHEETNAME'!AM25-'SHEETNAME'!$AM$17	$='SHEETNAME'!AM40-'SHEETNAME'!$AM$32	$='SHEETNAME'!AM55-'SHEETNAME'!$AM$47	$='SHEETNAME'!AM70-'SHEETNAME'!$AM$62	$='SHEETNAME'!AM85-'SHEETNAME'!$AM$77	$='SHEETNAME'!AM100-'SHEETNAME'!$AM$92	$='SHEETNAME'!AM115-'SHEETNAME'!$AM$107	$='SHEETNAME'!AM130-'SHEETNAME'!$AM$122	$='SHEETNAME'!AM145-'SHEETNAME'!$AM$137	#DIV/0!	#DIV/0!

## Sheet: AUC
	HRV Parameters												LV function paramers
	SDNN													Cycle duration
AUC	rat1	rat2	rat3	rat4	rat5	rat6	rat7	rat8	MEAN	STDEV	SEM		AUC	rat1	rat2	rat3	rat4	rat5	rat6	rat7	rat8	MEAN	STDEV	SEM
IC Fasudil+IV MS10	-12.83	-71.03	46.73	-90	-26.93	-14.63	-21.9		-27.2271	44.2026	15.628		IC Fasudil+IV MS10	1.275	-0.45	2.55	-1.275	-2.1	2.7	-1.125		0.225	1.93939	0.685679
IC DPI+IV MS10	-39.53	-83.4	-3.525	-12	3.9	-18.9	9.725		-20.5329	32.1206	11.3564		IC DPI+IV MS10	-0.075	3.45	0.675	-1.125	4.575	-1.275	1.425		1.09286	2.23069	0.788668
IC WM+ IVMS10	68.04	27.6	-7.05	18.54	-76.5	-162.4	-5.325	-54.9	-23.9994	72.1558	27.2723		IC WM+ IVMS10	-1.8	4.425	2.1	-2.1	-3.075	0.225	0	-1.35	-0.196875	2.46864	0.933058
IC SP+IV MS 10	-30.6	-24.6	26.48	-18.91	-35.38	52.18	-6.225		-5.29357	32.7042	12.361		IC SP+IV MS 10	2.925	-3.675	-0.3	-1.5	-1.2	0.9	2.025		-0.117857	2.26033	0.854326
MS3 Sham									#DIV/0!	#DIV/0!	#DIV/0!		MS3 Sham									#DIV/0!	#DIV/0!	#DIV/0!
MS3 Saline									#DIV/0!	#DIV/0!	#DIV/0!		MS3 Saline									#DIV/0!	#DIV/0!	#DIV/0!
CGS-NIC									#DIV/0!	#DIV/0!	#DIV/0!		CGS-NIC									#DIV/0!	#DIV/0!	#DIV/0!
CSC-NIC									#DIV/0!	#DIV/0!	#DIV/0!		CSC-NIC									#DIV/0!	#DIV/0!	#DIV/0!
IC PD+IV MS 10	-48.68	53.4	87.53	-107.9	46.43	-18.7	-50.2		-5.44571	69.9322	23.3107		IC PD+IV MS 10	-2.625	-4.575	0.15	-3.075	-4.5	5.551e-17	-0.9		-2.21786	1.99696	0.665654
	RMSSD													max dp/dt
AUC	rat1	rat2	rat3	rat4	rat5	rat6	rat7	rat8	MEAN	STDEV	SEM		AUC	rat1	rat2	rat3	rat4	rat5	rat6	rat7	rat8	MEAN	STDEV	SEM
IC Fasudil+IV MS10	74.55	72.05	94.31	-75.9	-41.78		-12.83		18.4	71.1096	25.1411		IC Fasudil+IV MS10	17593	-66314	-61821		18689	-29415	86574		-5782.33	58374.4	20638.5
IC DPI+IV MS10			109.7	4.95	-22.58	-12.96	29.18		21.658	53.0154	18.7438		IC DPI+IV MS10	79912			40323	3048	-87141	73508		21930	68215.7	24117.9
IC WM+ IVMS10	117.1	92.74	-4.875	1.286	57.83	-101.6	-32.24	-121.7	1.06762	86.0619	32.5284		IC WM+ IVMS10	47704	-68444	44858	7370	66434	39609	-3429	41887	21998.6	42935	16227.9
IC SP+IV MS 10	4.35	-57.98	82.28	-31.25	99.39	103.8	9.675		30.0379	65.2657	24.6681		IC SP+IV MS 10	-49873	42898	86308	47235	-94866	3312	145042		25722.3	81059.7	30637.7
MS3 Sham									#DIV/0!	#DIV/0!	#DIV/0!		MS3 Sham									#DIV/0!	#DIV/0!	#DIV/0!
MS3 Saline									#DIV/0!	#DIV/0!	#DIV/0!		MS3 Saline									#DIV/0!	#DIV/0!	#DIV/0!
CGS-NIC									#DIV/0!	#DIV/0!	#DIV/0!		CGS-NIC									#DIV/0!	#DIV/0!	#DIV/0!
CSC-NIC									#DIV/0!	#DIV/0!	#DIV/0!		CSC-NIC									#DIV/0!	#DIV/0!	#DIV/0!
IC PD+IV MS 10	-46.28	116.1		-57.3	91.59	-39.45	-47.25		2.90167	78.78	26.26		IC PD+IV MS 10	-57997	56732	71734	-3569	138325	-161520	59011		14673.7	99111.3	33037.1
	Range													PTI
AUC	rat1	rat2	rat3	rat4	rat5	rat6	rat7	rat8	MEAN	STDEV	SEM		AUC	rat1	rat2	rat3	rat4	rat5	rat6	rat7	rat8	MEAN	STDEV	SEM
IC Fasudil+IV MS10	-671.4	-2057	-1233	-19.73	-986.9	-2268	-976.1		-1173.16	778.794	275.345		IC Fasudil+IV MS10	-43.75	289.7	-63.01	-2.61	-27.36	-328.7	-91.23		-38.1371	181.085	64.0233
IC DPI+IV MS10	-419	-119.1	272.2	157.7	231.3	23.52	351.7		71.1886	268.011	94.7562		IC DPI+IV MS10	-63.3	-66.88	-10.4	-39.71	528.3	-45.62	-47.47		36.4171	217.684	76.9628
IC WM+ IVMS10	-648.8	-83.55	-658.3	-184.2	-429.9	-965	285	-177.4	-357.769	396.405	149.827		IC WM+ IVMS10	-210.8	142.5	-25.83	-55.8	-30.04	-237.1	-113.7	-17.89	-68.5825	120.275	45.4595
IC SP+IV MS 10	-52.88	-548.9	84.19	585.3	-185	855.2	-39.68		99.7471	474.565	179.369		IC SP+IV MS 10	-1.737	-195.7	-59.87	-303.3	-19.93	15.77	-280.7		-120.781	136.136	51.4548
IC PD+IV MS 10	-585.3	361.1	1066	-315.1	171.5	-144.8	-1004		-64.3714	675.525	225.175		IC PD+IV MS 10	-123.3	15.55	-139.5	-506.7	-280	-88.66	-226.8		-192.773	167.938	55.9793
	average HR													min dp/dt
AUC	rat1	rat2	rat3	rat4	rat5	rat6	rat7	rat8	MEAN	STDEV	SEM		AUC	rat1	rat2	rat3	rat4	rat5	rat6	rat7	rat8	MEAN	STDEV	SEM
IC Fasudil+IV MS10	-3917	1546	-5926	3873	6061	-2513	3969		441.857	4569.61	1615.6		IC Fasudil+IV MS10	-221.4	12854	15066	19596	-21563	11592	-55553		-2604.2	27124	9589.78
IC DPI+IV MS10	237.6	-13178	-2883	4535	-10626	3515	-2653		-3007.49	6727.86	2378.66		IC DPI+IV MS10	-42189	-35152	67088	-49320	-46500	53006	-15986		-9864.71	49151.3	17377.6
IC WM+ IVMS10	3311	-10995	-5622	4154	7616	-156.2	286	3346	242.475	5970.77	2256.74		IC WM+ IVMS10	-14543	61543	-20824	-19277	-44878	-57481	-6002	-31865	-16665.9	35760.7	13516.3
IC SP+IV MS 10	-3356	11225	1758	3493	5203	222.5	22.88		2652.63	4662.28	1762.18		IC SP+IV MS 10	20252	-59210	-41796	-5120	5373	16057	-48454		-16128.3	32920.9	12442.9
IC PD+IV MS 10	5426	10251	463	9553	10702	69.52	1975		5491.36	4714.37	1571.46		IC PD+IV MS 10	-13080	-34074	-9089	-60723	-56644	-1901	-37871		-30483.1	23251.6	7750.55
	total power													IRP
AUC	rat1	rat2	rat3	rat4	rat5	rat6	rat7	rat8	MEAN	STDEV	SEM		AUC	rat1	rat2	rat3	rat4	rat5	rat6	rat7	rat8	MEAN	STDEV	SEM
IC Fasudil+IV MS10	4.2	122.8	86.72	-278.1	-54.38	-529.8	-4.5		-93.2943	231.911	81.9929		IC Fasudil+IV MS10	5240	-621.2	5311	-717	-2335	5023	-2021		1411.4	3591.36	1269.74
IC DPI+IV MS10	-214.7	-252.8	23.52	-2.925	-31.35	-19.42	16.13		-68.7921	114.789	40.5841		IC DPI+IV MS10	8981	11286	5838	-3465	-2378	683.9	2990		3419.41	5587.73	1975.56
IC WM+ IVMS10	359.9	109.7	-21.08	12.45	-233.7	-324.8	13.73	-283	-45.85	228.577	86.394		IC WM+ IVMS10	1682	3092	-4817	-6416	-3150	-2823	3363	2636	-804.125	3923.11	1482.79
IC SP+IV MS 10	-9.033	-72.83	116.6	-64.43	260.4				46.1414	141.682	53.5509		IC SP+IV MS 10	2730	-1957	-6257	-9633	4498	-4638	-5490		-2963.86	5059.97	1912.49
IC PD+IV MS 10	-221.5	280.1		-348.3	313.6	-22.58	-178.1		-29.4633	273.568	91.1893		IC PD+IV MS 10	4608	-1814	-3477	11832	-12357	4839	2531		880.286	7677.92	2559.31
	VLF													tau
AUC	rat1	rat2	rat3	rat4	rat5	rat6	rat7	rat8	MEAN	STDEV	SEM		AUC	rat1	rat2	rat3	rat4	rat5	rat6	rat7	rat8	MEAN	STDEV	SEM
IC Fasudil+IV MS10	96.91	75	0.075	-1.245	10.8	214.6	-0.525		56.5164	80.4461	28.442		IC Fasudil+IV MS10	3.9		-13.28	13.08	6.3	-3.375	-3.225		0.566667	9.18923	3.24888
IC DPI+IV MS10	158.5	8.046	-245.9	-2.925	-42.75	-19.65	4.342		-20.0481	119.081	42.1014		IC DPI+IV MS10	1.575	0.675	3.75	-1.2	-23.93		1.35		-2.96333	10.3944	3.67498
IC WM+ IVMS10	49.89	21.08	7.05	170.1	-376.1	-230.1	16.45	-135.8	-59.6788	175.879	66.476		IC WM+ IVMS10		22.2	16.65	-16.65	3	-15.38	5.325	-9.9	0.749286	15.3583	5.80489
IC SP+IV MS 10	-19.35	-5.693	-30.83	71.47	-135.2	52.66	10.8		-8.02043	67.3099	25.4408		IC SP+IV MS 10	-2.55	-6.45	-1.2	-2.25	-0.45	12			-0.15	6.30357	2.38253
IC PD+IV MS 10	-148.3	31.88	121.5	-314.2	77.51	128.1	-67.13		-24.3771	162.92	54.3066		IC PD+IV MS 10	-5.175		-11.18	-4.725	-12.15	8.504	-1.05		-4.296	7.54199	2.514
	LF
AUC	rat1	rat2	rat3	rat4	rat5	rat6	rat7	rat8	MEAN	STDEV	SEM
IC Fasudil+IV MS10	-118.6	-127.6	3.525	-84.23	-22.2	365.7	1.586		2.59729	169.135	59.7982
IC DPI+IV MS10	-30	0.825	19.67	-0.45	29.87	-4.875	0.3		2.19143	19.0186	6.7241
IC WM+ IVMS10	57	-4.575	-13.65	-24.6	24.75	-14.4	12.98	0.9	4.80062	26.3663	9.96551
IC SP+IV MS 10	19.65	-7.35	4.021	-43.88	39.45	47.55	2.025		8.78086	30.7231	11.6122
IC PD+IV MS 10	-33.03	32.55	52.2	-3.15	6.26	-2.325	-22.2		4.32929	29.697	9.89901
	HF
AUC	rat1	rat2	rat3	rat4	rat5	rat6	rat7	rat8	MEAN	STDEV	SEM
IC Fasudil+IV MS10	39.16	137.9	95.48	-198.1	-46.78	-1110	-16.73		-157.01	434.149	153.495
IC DPI+IV MS10	-179.6	-18.9	240.8	0.15	-3.653	3.675	13.2		7.95314	122.717	43.3869
IC WM+ IVMS10	256.1	98.78	-12.87	-137.8	102.8	-78.68	107.3	-200.6	16.8788	151.531	57.2734
IC SP+IV MS 10	-9.45	-63.68	148.9	-94.05	301.1	116.9	12.15		58.8386	138.685	52.4181
IC PD+IV MS 10	-53.7	198.2	3226	-39	179.6	-132.6	-111.5		466.714	1223.95	407.982
	LF nu
AUC	rat1	rat2	rat3	rat4	rat5	rat6	rat7	rat8	MEAN	STDEV	SEM
IC Fasudil+IV MS10	-1598	-2051	147.6	-571.3	-658.1	6681	540.3		355.786	2932.09	1036.65
IC DPI+IV MS10	282.5	933.8	-1572	-462.9	1163	-761.4	-678.1		-156.443	988.1	349.346
IC WM+ IVMS10	766.7	-1181	-883.4	-285.8	299.8	-351.1	392	428.1	-101.837	687.831	259.976
IC SP+IV MS 10	2134	-186.4	-344.4	-368.9	-418	80.4	690.3		226.714	925.68	349.874
IC PD+IV MS 10	32.55	755.7	-1469	-139.7	-56.41	449.4	-303		-104.351	703.603	234.534
	HF nu
AUC	rat1	rat2	rat3	rat4	rat5	rat6	rat7	rat8	MEAN	STDEV	SEM
IC Fasudil+IV MS10	1652	1513	311.2	29.93	109.5	-6681	-3881		-992.339	3107.32	1098.6
IC DPI+IV MS10	1367	7472	1414	-58.38	-494.3	598.2	2636		1847.79	2688.02	950.358
IC WM+ IVMS10	-843	1634	911.4	36.23	-969.9	350.7	2432	-2573	122.304	1589.77	600.876
IC SP+IV MS 10	-2134	-941.6	674.3	17.51	4.425	498.8	471.5		-201.295	1006.9	380.571
IC PD+IV MS 10	-437	-1254	1315	-1336	-1064	-335.3	-929.5		-577.257	917.743	305.914
	LF/HF
AUC	rat1	rat2	rat3	rat4	rat5	rat6	rat7	rat8	MEAN	STDEV	SEM
IC Fasudil+IV MS10	-23.1		6.826	-6.546	-6.45		27.53		-0.348	18.8544	6.66603
IC DPI+IV MS10	4.118	8.775	-24.3	-4.575	16.8	-9.825	-10.95		-2.851	13.8272	4.88867
IC WM+ IVMS10	9.75	-16.2	-14.18	-2.775	6.45	-4.007	-2.925	7.05	-2.10462	9.61217	3.63306
IC SP+IV MS 10	32.1	-0.375	-5.115	-1.35	-5.4	-0.1832	7.65		3.90383	13.1629	4.97511
IC PD+IV MS 10	3.975	10.81	-19.28	-0.15	0.275	11.23	-0.3		0.937143	10.2024	3.40079

## Sheet: Delta HRV Eq.
ΔSDNN
Time	Rat 1	Rat 2	Rat 3	Rat 4	Rat 5	Rat 6	Rat 7	Rat 8	Rat 9	Rat 10	Mean	SEM
0	$='SHEETNAME'!B2-'SHEETNAME'!$B$2	$='SHEETNAME'!B17-'SHEETNAME'!$B$17	$='SHEETNAME'!B32-'SHEETNAME'!$B$32	$='SHEETNAME'!B47-'SHEETNAME'!$B$47	$='SHEETNAME'!B62-'SHEETNAME'!$B$62	$='SHEETNAME'!B77-'SHEETNAME'!$B$77	$='SHEETNAME'!B92-'SHEETNAME'!$B$92	$='SHEETNAME'!B107-'SHEETNAME'!$B$107	$='SHEETNAME'!B122-'SHEETNAME'!$B$122	$='SHEETNAME'!B137-'SHEETNAME'!$B$137	#DIV/0!	#DIV/0!
15	$='SHEETNAME'!B3-'SHEETNAME'!$B$2	$='SHEETNAME'!B18-'SHEETNAME'!$B$17	$='SHEETNAME'!B33-'SHEETNAME'!$B$32	$='SHEETNAME'!B48-'SHEETNAME'!$B$47	$='SHEETNAME'!B63-'SHEETNAME'!$B$62	$='SHEETNAME'!B78-'SHEETNAME'!$B$77	$='SHEETNAME'!B93-'SHEETNAME'!$B$92	$='SHEETNAME'!B108-'SHEETNAME'!$B$107	$='SHEETNAME'!B123-'SHEETNAME'!$B$122	$='SHEETNAME'!B138-'SHEETNAME'!$B$137	#DIV/0!	#DIV/0!
30	$='SHEETNAME'!B4-'SHEETNAME'!$B$2	$='SHEETNAME'!B19-'SHEETNAME'!$B$17	$='SHEETNAME'!B34-'SHEETNAME'!$B$32	$='SHEETNAME'!B49-'SHEETNAME'!$B$47	$='SHEETNAME'!B64-'SHEETNAME'!$B$62	$='SHEETNAME'!B79-'SHEETNAME'!$B$77	$='SHEETNAME'!B94-'SHEETNAME'!$B$92	$='SHEETNAME'!B109-'SHEETNAME'!$B$107	$='SHEETNAME'!B124-'SHEETNAME'!$B$122	$='SHEETNAME'!B139-'SHEETNAME'!$B$137	#DIV/0!	#DIV/0!
45	$='SHEETNAME'!B5-'SHEETNAME'!$B$2	$='SHEETNAME'!B20-'SHEETNAME'!$B$17	$='SHEETNAME'!B35-'SHEETNAME'!$B$32	$='SHEETNAME'!B50-'SHEETNAME'!$B$47	$='SHEETNAME'!B65-'SHEETNAME'!$B$62	$='SHEETNAME'!B80-'SHEETNAME'!$B$77	$='SHEETNAME'!B95-'SHEETNAME'!$B$92	$='SHEETNAME'!B110-'SHEETNAME'!$B$107	$='SHEETNAME'!B125-'SHEETNAME'!$B$122	$='SHEETNAME'!B140-'SHEETNAME'!$B$137	#DIV/0!	#DIV/0!
60	$='SHEETNAME'!B6-'SHEETNAME'!$B$2	$='SHEETNAME'!B21-'SHEETNAME'!$B$17	$='SHEETNAME'!B36-'SHEETNAME'!$B$32	$='SHEETNAME'!B51-'SHEETNAME'!$B$47	$='SHEETNAME'!B66-'SHEETNAME'!$B$62	$='SHEETNAME'!B81-'SHEETNAME'!$B$77	$='SHEETNAME'!B96-'SHEETNAME'!$B$92	$='SHEETNAME'!B111-'SHEETNAME'!$B$107	$='SHEETNAME'!B126-'SHEETNAME'!$B$122	$='SHEETNAME'!B141-'SHEETNAME'!$B$137	#DIV/0!	#DIV/0!
75	$='SHEETNAME'!B7-'SHEETNAME'!$B$2	$='SHEETNAME'!B22-'SHEETNAME'!$B$17	$='SHEETNAME'!B37-'SHEETNAME'!$B$32	$='SHEETNAME'!B52-'SHEETNAME'!$B$47	$='SHEETNAME'!B67-'SHEETNAME'!$B$62	$='SHEETNAME'!B82-'SHEETNAME'!$B$77	$='SHEETNAME'!B97-'SHEETNAME'!$B$92	$='SHEETNAME'!B112-'SHEETNAME'!$B$107	$='SHEETNAME'!B127-'SHEETNAME'!$B$122	$='SHEETNAME'!B142-'SHEETNAME'!$B$137	#DIV/0!	#DIV/0!
90	$='SHEETNAME'!B8-'SHEETNAME'!$B$2	$='SHEETNAME'!B23-'SHEETNAME'!$B$17	$='SHEETNAME'!B38-'SHEETNAME'!$B$32	$='SHEETNAME'!B53-'SHEETNAME'!$B$47	$='SHEETNAME'!B68-'SHEETNAME'!$B$62	$='SHEETNAME'!B83-'SHEETNAME'!$B$77	$='SHEETNAME'!B98-'SHEETNAME'!$B$92	$='SHEETNAME'!B113-'SHEETNAME'!$B$107	$='SHEETNAME'!B128-'SHEETNAME'!$B$122	$='SHEETNAME'!B143-'SHEETNAME'!$B$137	#DIV/0!	#DIV/0!
105	$='SHEETNAME'!B9-'SHEETNAME'!$B$2	$='SHEETNAME'!B24-'SHEETNAME'!$B$17	$='SHEETNAME'!B39-'SHEETNAME'!$B$32	$='SHEETNAME'!B54-'SHEETNAME'!$B$47	$='SHEETNAME'!B69-'SHEETNAME'!$B$62	$='SHEETNAME'!B84-'SHEETNAME'!$B$77	$='SHEETNAME'!B99-'SHEETNAME'!$B$92	$='SHEETNAME'!B114-'SHEETNAME'!$B$107	$='SHEETNAME'!B129-'SHEETNAME'!$B$122	$='SHEETNAME'!B144-'SHEETNAME'!$B$137	#DIV/0!	#DIV/0!
120	$='SHEETNAME'!B10-'SHEETNAME'!$B$2	$='SHEETNAME'!B25-'SHEETNAME'!$B$17	$='SHEETNAME'!B40-'SHEETNAME'!$B$32	$='SHEETNAME'!B55-'SHEETNAME'!$B$47	$='SHEETNAME'!B70-'SHEETNAME'!$B$62	$='SHEETNAME'!B85-'SHEETNAME'!$B$77	$='SHEETNAME'!B100-'SHEETNAME'!$B$92	$='SHEETNAME'!B115-'SHEETNAME'!$B$107	$='SHEETNAME'!B130-'SHEETNAME'!$B$122	$='SHEETNAME'!B145-'SHEETNAME'!$B$137	#DIV/0!	#DIV/0!
ΔRMSSD
Time	Rat 1	Rat 2	Rat 3	Rat 4	Rat 5	Rat 6	Rat 7	Rat 8	Rat 9	Rat 10	Mean	SEM
0	$='SHEETNAME'!C2-'SHEETNAME'!$C$2	$='SHEETNAME'!C17-'SHEETNAME'!$C$17	$='SHEETNAME'!C32-'SHEETNAME'!$C$32	$='SHEETNAME'!C47-'SHEETNAME'!$C$47	$='SHEETNAME'!C62-'SHEETNAME'!$C$62	$='SHEETNAME'!C77-'SHEETNAME'!$C$77	$='SHEETNAME'!C92-'SHEETNAME'!$C$92	$='SHEETNAME'!C107-'SHEETNAME'!$C$107	$='SHEETNAME'!C122-'SHEETNAME'!$C$122	$='SHEETNAME'!C137-'SHEETNAME'!$C$137	#DIV/0!	#DIV/0!
15	$='SHEETNAME'!C3-'SHEETNAME'!$C$2	$='SHEETNAME'!C18-'SHEETNAME'!$C$17	$='SHEETNAME'!C33-'SHEETNAME'!$C$32	$='SHEETNAME'!C48-'SHEETNAME'!$C$47	$='SHEETNAME'!C63-'SHEETNAME'!$C$62	$='SHEETNAME'!C78-'SHEETNAME'!$C$77	$='SHEETNAME'!C93-'SHEETNAME'!$C$92	$='SHEETNAME'!C108-'SHEETNAME'!$C$107	$='SHEETNAME'!C123-'SHEETNAME'!$C$122	$='SHEETNAME'!C138-'SHEETNAME'!$C$137	#DIV/0!	#DIV/0!
30	$='SHEETNAME'!C4-'SHEETNAME'!$C$2	$='SHEETNAME'!C19-'SHEETNAME'!$C$17	$='SHEETNAME'!C34-'SHEETNAME'!$C$32	$='SHEETNAME'!C49-'SHEETNAME'!$C$47	$='SHEETNAME'!C64-'SHEETNAME'!$C$62	$='SHEETNAME'!C79-'SHEETNAME'!$C$77	$='SHEETNAME'!C94-'SHEETNAME'!$C$92	$='SHEETNAME'!C109-'SHEETNAME'!$C$107	$='SHEETNAME'!C124-'SHEETNAME'!$C$122	$='SHEETNAME'!C139-'SHEETNAME'!$C$137	#DIV/0!	#DIV/0!
45	$='SHEETNAME'!C5-'SHEETNAME'!$C$2	$='SHEETNAME'!C20-'SHEETNAME'!$C$17	$='SHEETNAME'!C35-'SHEETNAME'!$C$32	$='SHEETNAME'!C50-'SHEETNAME'!$C$47	$='SHEETNAME'!C65-'SHEETNAME'!$C$62	$='SHEETNAME'!C80-'SHEETNAME'!$C$77	$='SHEETNAME'!C95-'SHEETNAME'!$C$92	$='SHEETNAME'!C110-'SHEETNAME'!$C$107	$='SHEETNAME'!C125-'SHEETNAME'!$C$122	$='SHEETNAME'!C140-'SHEETNAME'!$C$137	#DIV/0!	#DIV/0!
60	$='SHEETNAME'!C6-'SHEETNAME'!$C$2	$='SHEETNAME'!C21-'SHEETNAME'!$C$17	$='SHEETNAME'!C36-'SHEETNAME'!$C$32	$='SHEETNAME'!C51-'SHEETNAME'!$C$47	$='SHEETNAME'!C66-'SHEETNAME'!$C$62	$='SHEETNAME'!C81-'SHEETNAME'!$C$77	$='SHEETNAME'!C96-'SHEETNAME'!$C$92	$='SHEETNAME'!C111-'SHEETNAME'!$C$107	$='SHEETNAME'!C126-'SHEETNAME'!$C$122	$='SHEETNAME'!C141-'SHEETNAME'!$C$137	#DIV/0!	#DIV/0!
75	$='SHEETNAME'!C7-'SHEETNAME'!$C$2	$='SHEETNAME'!C22-'SHEETNAME'!$C$17	$='SHEETNAME'!C37-'SHEETNAME'!$C$32	$='SHEETNAME'!C52-'SHEETNAME'!$C$47	$='SHEETNAME'!C67-'SHEETNAME'!$C$62	$='SHEETNAME'!C82-'SHEETNAME'!$C$77	$='SHEETNAME'!C97-'SHEETNAME'!$C$92	$='SHEETNAME'!C112-'SHEETNAME'!$C$107	$='SHEETNAME'!C127-'SHEETNAME'!$C$122	$='SHEETNAME'!C142-'SHEETNAME'!$C$137	#DIV/0!	#DIV/0!
90	$='SHEETNAME'!C8-'SHEETNAME'!$C$2	$='SHEETNAME'!C23-'SHEETNAME'!$C$17	$='SHEETNAME'!C38-'SHEETNAME'!$C$32	$='SHEETNAME'!C53-'SHEETNAME'!$C$47	$='SHEETNAME'!C68-'SHEETNAME'!$C$62	$='SHEETNAME'!C83-'SHEETNAME'!$C$77	$='SHEETNAME'!C98-'SHEETNAME'!$C$92	$='SHEETNAME'!C113-'SHEETNAME'!$C$107	$='SHEETNAME'!C128-'SHEETNAME'!$C$122	$='SHEETNAME'!C143-'SHEETNAME'!$C$137	#DIV/0!	#DIV/0!
105	$='SHEETNAME'!C9-'SHEETNAME'!$C$2	$='SHEETNAME'!C24-'SHEETNAME'!$C$17	$='SHEETNAME'!C39-'SHEETNAME'!$C$32	$='SHEETNAME'!C54-'SHEETNAME'!$C$47	$='SHEETNAME'!C69-'SHEETNAME'!$C$62	$='SHEETNAME'!C84-'SHEETNAME'!$C$77	$='SHEETNAME'!C99-'SHEETNAME'!$C$92	$='SHEETNAME'!C114-'SHEETNAME'!$C$107	$='SHEETNAME'!C129-'SHEETNAME'!$C$122	$='SHEETNAME'!C144-'SHEETNAME'!$C$137	#DIV/0!	#DIV/0!
120	$='SHEETNAME'!C10-'SHEETNAME'!$C$2	$='SHEETNAME'!C25-'SHEETNAME'!$C$17	$='SHEETNAME'!C40-'SHEETNAME'!$C$32	$='SHEETNAME'!C55-'SHEETNAME'!$C$47	$='SHEETNAME'!C70-'SHEETNAME'!$C$62	$='SHEETNAME'!C85-'SHEETNAME'!$C$77	$='SHEETNAME'!C100-'SHEETNAME'!$C$92	$='SHEETNAME'!C115-'SHEETNAME'!$C$107	$='SHEETNAME'!C130-'SHEETNAME'!$C$122	$='SHEETNAME'!C145-'SHEETNAME'!$C$137	#DIV/0!	#DIV/0!
ΔRANGE
Time	Rat 1	Rat 2	Rat 3	Rat 4	Rat 5	Rat 6	Rat 7	Rat 8	Rat 9	Rat 10	Mean	SEM
0	$='SHEETNAME'!D2-'SHEETNAME'!$D$2	$='SHEETNAME'!D17-'SHEETNAME'!$D$17	$='SHEETNAME'!D32-'SHEETNAME'!$D$32	$='SHEETNAME'!D47-'SHEETNAME'!$D$47	$='SHEETNAME'!D62-'SHEETNAME'!$D$62	$='SHEETNAME'!D77-'SHEETNAME'!$D$77	$='SHEETNAME'!D92-'SHEETNAME'!$D$92	$='SHEETNAME'!D107-'SHEETNAME'!$D$107	$='SHEETNAME'!D122-'SHEETNAME'!$D$122	$='SHEETNAME'!D137-'SHEETNAME'!$D$137	#DIV/0!	#DIV/0!
15	$='SHEETNAME'!D3-'SHEETNAME'!$D$2	$='SHEETNAME'!D18-'SHEETNAME'!$D$17	$='SHEETNAME'!D33-'SHEETNAME'!$D$32	$='SHEETNAME'!D48-'SHEETNAME'!$D$47	$='SHEETNAME'!D63-'SHEETNAME'!$D$62	$='SHEETNAME'!D78-'SHEETNAME'!$D$77	$='SHEETNAME'!D93-'SHEETNAME'!$D$92	$='SHEETNAME'!D108-'SHEETNAME'!$D$107	$='SHEETNAME'!D123-'SHEETNAME'!$D$122	$='SHEETNAME'!D138-'SHEETNAME'!$D$137	#DIV/0!	#DIV/0!
30	$='SHEETNAME'!D4-'SHEETNAME'!$D$2	$='SHEETNAME'!D19-'SHEETNAME'!$D$17	$='SHEETNAME'!D34-'SHEETNAME'!$D$32	$='SHEETNAME'!D49-'SHEETNAME'!$D$47	$='SHEETNAME'!D64-'SHEETNAME'!$D$62	$='SHEETNAME'!D79-'SHEETNAME'!$D$77	$='SHEETNAME'!D94-'SHEETNAME'!$D$92	$='SHEETNAME'!D109-'SHEETNAME'!$D$107	$='SHEETNAME'!D124-'SHEETNAME'!$D$122	$='SHEETNAME'!D139-'SHEETNAME'!$D$137	#DIV/0!	#DIV/0!
45	$='SHEETNAME'!D5-'SHEETNAME'!$D$2	$='SHEETNAME'!D20-'SHEETNAME'!$D$17	$='SHEETNAME'!D35-'SHEETNAME'!$D$32	$='SHEETNAME'!D50-'SHEETNAME'!$D$47	$='SHEETNAME'!D65-'SHEETNAME'!$D$62	$='SHEETNAME'!D80-'SHEETNAME'!$D$77	$='SHEETNAME'!D95-'SHEETNAME'!$D$92	$='SHEETNAME'!D110-'SHEETNAME'!$D$107	$='SHEETNAME'!D125-'SHEETNAME'!$D$122	$='SHEETNAME'!D140-'SHEETNAME'!$D$137	#DIV/0!	#DIV/0!
60	$='SHEETNAME'!D6-'SHEETNAME'!$D$2	$='SHEETNAME'!D21-'SHEETNAME'!$D$17	$='SHEETNAME'!D36-'SHEETNAME'!$D$32	$='SHEETNAME'!D51-'SHEETNAME'!$D$47	$='SHEETNAME'!D66-'SHEETNAME'!$D$62	$='SHEETNAME'!D81-'SHEETNAME'!$D$77	$='SHEETNAME'!D96-'SHEETNAME'!$D$92	$='SHEETNAME'!D111-'SHEETNAME'!$D$107	$='SHEETNAME'!D126-'SHEETNAME'!$D$122	$='SHEETNAME'!D141-'SHEETNAME'!$D$137	#DIV/0!	#DIV/0!
75	$='SHEETNAME'!D7-'SHEETNAME'!$D$2	$='SHEETNAME'!D22-'SHEETNAME'!$D$17	$='SHEETNAME'!D37-'SHEETNAME'!$D$32	$='SHEETNAME'!D52-'SHEETNAME'!$D$47	$='SHEETNAME'!D67-'SHEETNAME'!$D$62	$='SHEETNAME'!D82-'SHEETNAME'!$D$77	$='SHEETNAME'!D97-'SHEETNAME'!$D$92	$='SHEETNAME'!D112-'SHEETNAME'!$D$107	$='SHEETNAME'!D127-'SHEETNAME'!$D$122	$='SHEETNAME'!D142-'SHEETNAME'!$D$137	#DIV/0!	#DIV/0!
90	$='SHEETNAME'!D8-'SHEETNAME'!$D$2	$='SHEETNAME'!D23-'SHEETNAME'!$D$17	$='SHEETNAME'!D38-'SHEETNAME'!$D$32	$='SHEETNAME'!D53-'SHEETNAME'!$D$47	$='SHEETNAME'!D68-'SHEETNAME'!$D$62	$='SHEETNAME'!D83-'SHEETNAME'!$D$77	$='SHEETNAME'!D98-'SHEETNAME'!$D$92	$='SHEETNAME'!D113-'SHEETNAME'!$D$107	$='SHEETNAME'!D128-'SHEETNAME'!$D$122	$='SHEETNAME'!D143-'SHEETNAME'!$D$137	#DIV/0!	#DIV/0!
105	$='SHEETNAME'!D9-'SHEETNAME'!$D$2	$='SHEETNAME'!D24-'SHEETNAME'!$D$17	$='SHEETNAME'!D39-'SHEETNAME'!$D$32	$='SHEETNAME'!D54-'SHEETNAME'!$D$47	$='SHEETNAME'!D69-'SHEETNAME'!$D$62	$='SHEETNAME'!D84-'SHEETNAME'!$D$77	$='SHEETNAME'!D99-'SHEETNAME'!$D$92	$='SHEETNAME'!D114-'SHEETNAME'!$D$107	$='SHEETNAME'!D129-'SHEETNAME'!$D$122	$='SHEETNAME'!D144-'SHEETNAME'!$D$137	#DIV/0!	#DIV/0!
120	$='SHEETNAME'!D10-'SHEETNAME'!$D$2	$='SHEETNAME'!D25-'SHEETNAME'!$D$17	$='SHEETNAME'!D40-'SHEETNAME'!$D$32	$='SHEETNAME'!D55-'SHEETNAME'!$D$47	$='SHEETNAME'!D70-'SHEETNAME'!$D$62	$='SHEETNAME'!D85-'SHEETNAME'!$D$77	$='SHEETNAME'!D100-'SHEETNAME'!$D$92	$='SHEETNAME'!D115-'SHEETNAME'!$D$107	$='SHEETNAME'!D130-'SHEETNAME'!$D$122	$='SHEETNAME'!D145-'SHEETNAME'!$D$137	#DIV/0!	#DIV/0!
Δaverage HR
Time	Rat 1	Rat 2	Rat 3	Rat 4	Rat 5	Rat 6	Rat 7	Rat 8	Rat 9	Rat 10	Mean	SEM
0	$='SHEETNAME'!E2-'SHEETNAME'!$E$2	$='SHEETNAME'!E17-'SHEETNAME'!$E$17	$='SHEETNAME'!E32-'SHEETNAME'!$E$32	$='SHEETNAME'!E47-'SHEETNAME'!$E$47	$='SHEETNAME'!E62-'SHEETNAME'!$E$62	$='SHEETNAME'!E77-'SHEETNAME'!$E$77	$='SHEETNAME'!E92-'SHEETNAME'!$E$92	$='SHEETNAME'!E107-'SHEETNAME'!$E$107	$='SHEETNAME'!E122-'SHEETNAME'!$E$122	$='SHEETNAME'!E137-'SHEETNAME'!$E$137	#DIV/0!	#DIV/0!
15	$='SHEETNAME'!E3-'SHEETNAME'!$E$2	$='SHEETNAME'!E18-'SHEETNAME'!$E$17	$='SHEETNAME'!E33-'SHEETNAME'!$E$32	$='SHEETNAME'!E48-'SHEETNAME'!$E$47	$='SHEETNAME'!E63-'SHEETNAME'!$E$62	$='SHEETNAME'!E78-'SHEETNAME'!$E$77	$='SHEETNAME'!E93-'SHEETNAME'!$E$92	$='SHEETNAME'!E108-'SHEETNAME'!$E$107	$='SHEETNAME'!E123-'SHEETNAME'!$E$122	$='SHEETNAME'!E138-'SHEETNAME'!$E$137	#DIV/0!	#DIV/0!
30	$='SHEETNAME'!E4-'SHEETNAME'!$E$2	$='SHEETNAME'!E19-'SHEETNAME'!$E$17	$='SHEETNAME'!E34-'SHEETNAME'!$E$32	$='SHEETNAME'!E49-'SHEETNAME'!$E$47	$='SHEETNAME'!E64-'SHEETNAME'!$E$62	$='SHEETNAME'!E79-'SHEETNAME'!$E$77	$='SHEETNAME'!E94-'SHEETNAME'!$E$92	$='SHEETNAME'!E109-'SHEETNAME'!$E$107	$='SHEETNAME'!E124-'SHEETNAME'!$E$122	$='SHEETNAME'!E139-'SHEETNAME'!$E$137	#DIV/0!	#DIV/0!
45	$='SHEETNAME'!E5-'SHEETNAME'!$E$2	$='SHEETNAME'!E20-'SHEETNAME'!$E$17	$='SHEETNAME'!E35-'SHEETNAME'!$E$32	$='SHEETNAME'!E50-'SHEETNAME'!$E$47	$='SHEETNAME'!E65-'SHEETNAME'!$E$62	$='SHEETNAME'!E80-'SHEETNAME'!$E$77	$='SHEETNAME'!E95-'SHEETNAME'!$E$92	$='SHEETNAME'!E110-'SHEETNAME'!$E$107	$='SHEETNAME'!E125-'SHEETNAME'!$E$122	$='SHEETNAME'!E140-'SHEETNAME'!$E$137	#DIV/0!	#DIV/0!
60	$='SHEETNAME'!E6-'SHEETNAME'!$E$2	$='SHEETNAME'!E21-'SHEETNAME'!$E$17	$='SHEETNAME'!E36-'SHEETNAME'!$E$32	$='SHEETNAME'!E51-'SHEETNAME'!$E$47	$='SHEETNAME'!E66-'SHEETNAME'!$E$62	$='SHEETNAME'!E81-'SHEETNAME'!$E$77	$='SHEETNAME'!E96-'SHEETNAME'!$E$92	$='SHEETNAME'!E111-'SHEETNAME'!$E$107	$='SHEETNAME'!E126-'SHEETNAME'!$E$122	$='SHEETNAME'!E141-'SHEETNAME'!$E$137	#DIV/0!	#DIV/0!
75	$='SHEETNAME'!E7-'SHEETNAME'!$E$2	$='SHEETNAME'!E22-'SHEETNAME'!$E$17	$='SHEETNAME'!E37-'SHEETNAME'!$E$32	$='SHEETNAME'!E52-'SHEETNAME'!$E$47	$='SHEETNAME'!E67-'SHEETNAME'!$E$62	$='SHEETNAME'!E82-'SHEETNAME'!$E$77	$='SHEETNAME'!E97-'SHEETNAME'!$E$92	$='SHEETNAME'!E112-'SHEETNAME'!$E$107	$='SHEETNAME'!E127-'SHEETNAME'!$E$122	$='SHEETNAME'!E142-'SHEETNAME'!$E$137	#DIV/0!	#DIV/0!
90	$='SHEETNAME'!E8-'SHEETNAME'!$E$2	$='SHEETNAME'!E23-'SHEETNAME'!$E$17	$='SHEETNAME'!E38-'SHEETNAME'!$E$32	$='SHEETNAME'!E53-'SHEETNAME'!$E$47	$='SHEETNAME'!E68-'SHEETNAME'!$E$62	$='SHEETNAME'!E83-'SHEETNAME'!$E$77	$='SHEETNAME'!E98-'SHEETNAME'!$E$92	$='SHEETNAME'!E113-'SHEETNAME'!$E$107	$='SHEETNAME'!E128-'SHEETNAME'!$E$122	$='SHEETNAME'!E143-'SHEETNAME'!$E$137	#DIV/0!	#DIV/0!
105	$='SHEETNAME'!E9-'SHEETNAME'!$E$2	$='SHEETNAME'!E24-'SHEETNAME'!$E$17	$='SHEETNAME'!E39-'SHEETNAME'!$E$32	$='SHEETNAME'!E54-'SHEETNAME'!$E$47	$='SHEETNAME'!E69-'SHEETNAME'!$E$62	$='SHEETNAME'!E84-'SHEETNAME'!$E$77	$='SHEETNAME'!E99-'SHEETNAME'!$E$92	$='SHEETNAME'!E114-'SHEETNAME'!$E$107	$='SHEETNAME'!E129-'SHEETNAME'!$E$122	$='SHEETNAME'!E144-'SHEETNAME'!$E$137	#DIV/0!	#DIV/0!
120	$='SHEETNAME'!E10-'SHEETNAME'!$E$2	$='SHEETNAME'!E25-'SHEETNAME'!$E$17	$='SHEETNAME'!E40-'SHEETNAME'!$E$32	$='SHEETNAME'!E55-'SHEETNAME'!$E$47	$='SHEETNAME'!E70-'SHEETNAME'!$E$62	$='SHEETNAME'!E85-'SHEETNAME'!$E$77	$='SHEETNAME'!E100-'SHEETNAME'!$E$92	$='SHEETNAME'!E115-'SHEETNAME'!$E$107	$='SHEETNAME'!E130-'SHEETNAME'!$E$122	$='SHEETNAME'!E145-'SHEETNAME'!$E$137	#DIV/0!	#DIV/0!
Δtotal power
Time	Rat 1	Rat 2	Rat 3	Rat 4	Rat 5	Rat 6	Rat 7	Rat 8	Rat 9	Rat 10	Mean	SEM
0	$='SHEETNAME'!F2-'SHEETNAME'!$F$2	$='SHEETNAME'!F17-'SHEETNAME'!$F$17	$='SHEETNAME'!F32-'SHEETNAME'!$F$32	$='SHEETNAME'!F47-'SHEETNAME'!$F$47	$='SHEETNAME'!F62-'SHEETNAME'!$F$62	$='SHEETNAME'!F77-'SHEETNAME'!$F$77	$='SHEETNAME'!F92-'SHEETNAME'!$F$92	$='SHEETNAME'!F107-'SHEETNAME'!$F$107	$='SHEETNAME'!F122-'SHEETNAME'!$F$122	$='SHEETNAME'!F137-'SHEETNAME'!$F$137	#DIV/0!	#DIV/0!
15	$='SHEETNAME'!F3-'SHEETNAME'!$F$2	$='SHEETNAME'!F18-'SHEETNAME'!$F$17	$='SHEETNAME'!F33-'SHEETNAME'!$F$32	$='SHEETNAME'!F48-'SHEETNAME'!$F$47	$='SHEETNAME'!F63-'SHEETNAME'!$F$62	$='SHEETNAME'!F78-'SHEETNAME'!$F$77	$='SHEETNAME'!F93-'SHEETNAME'!$F$92	$='SHEETNAME'!F108-'SHEETNAME'!$F$107	$='SHEETNAME'!F123-'SHEETNAME'!$F$122	$='SHEETNAME'!F138-'SHEETNAME'!$F$137	#DIV/0!	#DIV/0!
30	$='SHEETNAME'!F4-'SHEETNAME'!$F$2	$='SHEETNAME'!F19-'SHEETNAME'!$F$17	$='SHEETNAME'!F34-'SHEETNAME'!$F$32	$='SHEETNAME'!F49-'SHEETNAME'!$F$47	$='SHEETNAME'!F64-'SHEETNAME'!$F$62	$='SHEETNAME'!F79-'SHEETNAME'!$F$77	$='SHEETNAME'!F94-'SHEETNAME'!$F$92	$='SHEETNAME'!F109-'SHEETNAME'!$F$107	$='SHEETNAME'!F124-'SHEETNAME'!$F$122	$='SHEETNAME'!F139-'SHEETNAME'!$F$137	#DIV/0!	#DIV/0!
45	$='SHEETNAME'!F5-'SHEETNAME'!$F$2	$='SHEETNAME'!F20-'SHEETNAME'!$F$17	$='SHEETNAME'!F35-'SHEETNAME'!$F$32	$='SHEETNAME'!F50-'SHEETNAME'!$F$47	$='SHEETNAME'!F65-'SHEETNAME'!$F$62	$='SHEETNAME'!F80-'SHEETNAME'!$F$77	$='SHEETNAME'!F95-'SHEETNAME'!$F$92	$='SHEETNAME'!F110-'SHEETNAME'!$F$107	$='SHEETNAME'!F125-'SHEETNAME'!$F$122	$='SHEETNAME'!F140-'SHEETNAME'!$F$137	#DIV/0!	#DIV/0!
60	$='SHEETNAME'!F6-'SHEETNAME'!$F$2	$='SHEETNAME'!F21-'SHEETNAME'!$F$17	$='SHEETNAME'!F36-'SHEETNAME'!$F$32	$='SHEETNAME'!F51-'SHEETNAME'!$F$47	$='SHEETNAME'!F66-'SHEETNAME'!$F$62	$='SHEETNAME'!F81-'SHEETNAME'!$F$77	$='SHEETNAME'!F96-'SHEETNAME'!$F$92	$='SHEETNAME'!F111-'SHEETNAME'!$F$107	$='SHEETNAME'!F126-'SHEETNAME'!$F$122	$='SHEETNAME'!F141-'SHEETNAME'!$F$137	#DIV/0!	#DIV/0!
75	$='SHEETNAME'!F7-'SHEETNAME'!$F$2	$='SHEETNAME'!F22-'SHEETNAME'!$F$17	$='SHEETNAME'!F37-'SHEETNAME'!$F$32	$='SHEETNAME'!F52-'SHEETNAME'!$F$47	$='SHEETNAME'!F67-'SHEETNAME'!$F$62	$='SHEETNAME'!F82-'SHEETNAME'!$F$77	$='SHEETNAME'!F97-'SHEETNAME'!$F$92	$='SHEETNAME'!F112-'SHEETNAME'!$F$107	$='SHEETNAME'!F127-'SHEETNAME'!$F$122	$='SHEETNAME'!F142-'SHEETNAME'!$F$137	#DIV/0!	#DIV/0!
90	$='SHEETNAME'!F8-'SHEETNAME'!$F$2	$='SHEETNAME'!F23-'SHEETNAME'!$F$17	$='SHEETNAME'!F38-'SHEETNAME'!$F$32	$='SHEETNAME'!F53-'SHEETNAME'!$F$47	$='SHEETNAME'!F68-'SHEETNAME'!$F$62	$='SHEETNAME'!F83-'SHEETNAME'!$F$77	$='SHEETNAME'!F98-'SHEETNAME'!$F$92	$='SHEETNAME'!F113-'SHEETNAME'!$F$107	$='SHEETNAME'!F128-'SHEETNAME'!$F$122	$='SHEETNAME'!F143-'SHEETNAME'!$F$137	#DIV/0!	#DIV/0!
105	$='SHEETNAME'!F9-'SHEETNAME'!$F$2	$='SHEETNAME'!F24-'SHEETNAME'!$F$17	$='SHEETNAME'!F39-'SHEETNAME'!$F$32	$='SHEETNAME'!F54-'SHEETNAME'!$F$47	$='SHEETNAME'!F69-'SHEETNAME'!$F$62	$='SHEETNAME'!F84-'SHEETNAME'!$F$77	$='SHEETNAME'!F99-'SHEETNAME'!$F$92	$='SHEETNAME'!F114-'SHEETNAME'!$F$107	$='SHEETNAME'!F129-'SHEETNAME'!$F$122	$='SHEETNAME'!F144-'SHEETNAME'!$F$137	#DIV/0!	#DIV/0!
120	$='SHEETNAME'!F10-'SHEETNAME'!$F$2	$='SHEETNAME'!F25-'SHEETNAME'!$F$17	$='SHEETNAME'!F40-'SHEETNAME'!$F$32	$='SHEETNAME'!F55-'SHEETNAME'!$F$47	$='SHEETNAME'!F70-'SHEETNAME'!$F$62	$='SHEETNAME'!F85-'SHEETNAME'!$F$77	$='SHEETNAME'!F100-'SHEETNAME'!$F$92	$='SHEETNAME'!F115-'SHEETNAME'!$F$107	$='SHEETNAME'!F130-'SHEETNAME'!$F$122	$='SHEETNAME'!F145-'SHEETNAME'!$F$137	#DIV/0!	#DIV/0!
ΔVLF
time	rat1	rat2	rat3	rat4	Rat 5	Rat 6	Rat 7	Rat 8	Rat 9	Rat 10	Mean	SEM
0	$='SHEETNAME'!G2-'SHEETNAME'!$G$2	$='SHEETNAME'!G17-'SHEETNAME'!$G$17	$='SHEETNAME'!G32-'SHEETNAME'!$G$32	$='SHEETNAME'!G47-'SHEETNAME'!$G$47	$='SHEETNAME'!G62-'SHEETNAME'!$G$62	$='SHEETNAME'!G77-'SHEETNAME'!$G$77	$='SHEETNAME'!G92-'SHEETNAME'!$G$92	$='SHEETNAME'!G107-'SHEETNAME'!$G$107	$='SHEETNAME'!G122-'SHEETNAME'!$G$122	$='SHEETNAME'!G137-'SHEETNAME'!$G$137	#DIV/0!	#DIV/0!
15	$='SHEETNAME'!G3-'SHEETNAME'!$G$2	$='SHEETNAME'!G18-'SHEETNAME'!$G$17	$='SHEETNAME'!G33-'SHEETNAME'!$G$32	$='SHEETNAME'!G48-'SHEETNAME'!$G$47	$='SHEETNAME'!G63-'SHEETNAME'!$G$62	$='SHEETNAME'!G78-'SHEETNAME'!$G$77	$='SHEETNAME'!G93-'SHEETNAME'!$G$92	$='SHEETNAME'!G108-'SHEETNAME'!$G$107	$='SHEETNAME'!G123-'SHEETNAME'!$G$122	$='SHEETNAME'!G138-'SHEETNAME'!$G$137	#DIV/0!	#DIV/0!
30	$='SHEETNAME'!G4-'SHEETNAME'!$G$2	$='SHEETNAME'!G19-'SHEETNAME'!$G$17	$='SHEETNAME'!G34-'SHEETNAME'!$G$32	$='SHEETNAME'!G49-'SHEETNAME'!$G$47	$='SHEETNAME'!G64-'SHEETNAME'!$G$62	$='SHEETNAME'!G79-'SHEETNAME'!$G$77	$='SHEETNAME'!G94-'SHEETNAME'!$G$92	$='SHEETNAME'!G109-'SHEETNAME'!$G$107	$='SHEETNAME'!G124-'SHEETNAME'!$G$122	$='SHEETNAME'!G139-'SHEETNAME'!$G$137	#DIV/0!	#DIV/0!
45	$='SHEETNAME'!G5-'SHEETNAME'!$G$2	$='SHEETNAME'!G20-'SHEETNAME'!$G$17	$='SHEETNAME'!G35-'SHEETNAME'!$G$32	$='SHEETNAME'!G50-'SHEETNAME'!$G$47	$='SHEETNAME'!G65-'SHEETNAME'!$G$62	$='SHEETNAME'!G80-'SHEETNAME'!$G$77	$='SHEETNAME'!G95-'SHEETNAME'!$G$92	$='SHEETNAME'!G110-'SHEETNAME'!$G$107	$='SHEETNAME'!G125-'SHEETNAME'!$G$122	$='SHEETNAME'!G140-'SHEETNAME'!$G$137	#DIV/0!	#DIV/0!
60	$='SHEETNAME'!G6-'SHEETNAME'!$G$2	$='SHEETNAME'!G21-'SHEETNAME'!$G$17	$='SHEETNAME'!G36-'SHEETNAME'!$G$32	$='SHEETNAME'!G51-'SHEETNAME'!$G$47	$='SHEETNAME'!G66-'SHEETNAME'!$G$62	$='SHEETNAME'!G81-'SHEETNAME'!$G$77	$='SHEETNAME'!G96-'SHEETNAME'!$G$92	$='SHEETNAME'!G111-'SHEETNAME'!$G$107	$='SHEETNAME'!G126-'SHEETNAME'!$G$122	$='SHEETNAME'!G141-'SHEETNAME'!$G$137	#DIV/0!	#DIV/0!
75	$='SHEETNAME'!G7-'SHEETNAME'!$G$2	$='SHEETNAME'!G22-'SHEETNAME'!$G$17	$='SHEETNAME'!G37-'SHEETNAME'!$G$32	$='SHEETNAME'!G52-'SHEETNAME'!$G$47	$='SHEETNAME'!G67-'SHEETNAME'!$G$62	$='SHEETNAME'!G82-'SHEETNAME'!$G$77	$='SHEETNAME'!G97-'SHEETNAME'!$G$92	$='SHEETNAME'!G112-'SHEETNAME'!$G$107	$='SHEETNAME'!G127-'SHEETNAME'!$G$122	$='SHEETNAME'!G142-'SHEETNAME'!$G$137	#DIV/0!	#DIV/0!
90	$='SHEETNAME'!G8-'SHEETNAME'!$G$2	$='SHEETNAME'!G23-'SHEETNAME'!$G$17	$='SHEETNAME'!G38-'SHEETNAME'!$G$32	$='SHEETNAME'!G53-'SHEETNAME'!$G$47	$='SHEETNAME'!G68-'SHEETNAME'!$G$62	$='SHEETNAME'!G83-'SHEETNAME'!$G$77	$='SHEETNAME'!G98-'SHEETNAME'!$G$92	$='SHEETNAME'!G113-'SHEETNAME'!$G$107	$='SHEETNAME'!G128-'SHEETNAME'!$G$122	$='SHEETNAME'!G143-'SHEETNAME'!$G$137	#DIV/0!	#DIV/0!
105	$='SHEETNAME'!G9-'SHEETNAME'!$G$2	$='SHEETNAME'!G24-'SHEETNAME'!$G$17	$='SHEETNAME'!G39-'SHEETNAME'!$G$32	$='SHEETNAME'!G54-'SHEETNAME'!$G$47	$='SHEETNAME'!G69-'SHEETNAME'!$G$62	$='SHEETNAME'!G84-'SHEETNAME'!$G$77	$='SHEETNAME'!G99-'SHEETNAME'!$G$92	$='SHEETNAME'!G114-'SHEETNAME'!$G$107	$='SHEETNAME'!G129-'SHEETNAME'!$G$122	$='SHEETNAME'!G144-'SHEETNAME'!$G$137	#DIV/0!	#DIV/0!
120	$='SHEETNAME'!G10-'SHEETNAME'!$G$2	$='SHEETNAME'!G25-'SHEETNAME'!$G$17	$='SHEETNAME'!G40-'SHEETNAME'!$G$32	$='SHEETNAME'!G55-'SHEETNAME'!$G$47	$='SHEETNAME'!G70-'SHEETNAME'!$G$62	$='SHEETNAME'!G85-'SHEETNAME'!$G$77	$='SHEETNAME'!G100-'SHEETNAME'!$G$92	$='SHEETNAME'!G115-'SHEETNAME'!$G$107	$='SHEETNAME'!G130-'SHEETNAME'!$G$122	$='SHEETNAME'!G145-'SHEETNAME'!$G$137	#DIV/0!	#DIV/0!
ΔLF ms2
Time	Rat 1	Rat 2	Rat 3	Rat 4	Rat 5	Rat 6	Rat 7	Rat 8	Rat 9	Rat 10	Mean	SEM
0	$='SHEETNAME'!H2-'SHEETNAME'!$H$2	$='SHEETNAME'!H17-'SHEETNAME'!$H$17	$='SHEETNAME'!H32-'SHEETNAME'!$H$32	$='SHEETNAME'!H47-'SHEETNAME'!$H$47	$='SHEETNAME'!H62-'SHEETNAME'!$H$62	$='SHEETNAME'!H77-'SHEETNAME'!$H$77	$='SHEETNAME'!H92-'SHEETNAME'!$H$92	$='SHEETNAME'!H107-'SHEETNAME'!$H$107	$='SHEETNAME'!H122-'SHEETNAME'!$H$122	$='SHEETNAME'!H137-'SHEETNAME'!$H$137	#DIV/0!	#DIV/0!
15	$='SHEETNAME'!H3-'SHEETNAME'!$H$2	$='SHEETNAME'!H18-'SHEETNAME'!$H$17	$='SHEETNAME'!H33-'SHEETNAME'!$H$32	$='SHEETNAME'!H48-'SHEETNAME'!$H$47	$='SHEETNAME'!H63-'SHEETNAME'!$H$62	$='SHEETNAME'!H78-'SHEETNAME'!$H$77	$='SHEETNAME'!H93-'SHEETNAME'!$H$92	$='SHEETNAME'!H108-'SHEETNAME'!$H$107	$='SHEETNAME'!H123-'SHEETNAME'!$H$122	$='SHEETNAME'!H138-'SHEETNAME'!$H$137	#DIV/0!	#DIV/0!
30	$='SHEETNAME'!H4-'SHEETNAME'!$H$2	$='SHEETNAME'!H19-'SHEETNAME'!$H$17	$='SHEETNAME'!H34-'SHEETNAME'!$H$32	$='SHEETNAME'!H49-'SHEETNAME'!$H$47	$='SHEETNAME'!H64-'SHEETNAME'!$H$62	$='SHEETNAME'!H79-'SHEETNAME'!$H$77	$='SHEETNAME'!H94-'SHEETNAME'!$H$92	$='SHEETNAME'!H109-'SHEETNAME'!$H$107	$='SHEETNAME'!H124-'SHEETNAME'!$H$122	$='SHEETNAME'!H139-'SHEETNAME'!$H$137	#DIV/0!	#DIV/0!
45	$='SHEETNAME'!H5-'SHEETNAME'!$H$2	$='SHEETNAME'!H20-'SHEETNAME'!$H$17	$='SHEETNAME'!H35-'SHEETNAME'!$H$32	$='SHEETNAME'!H50-'SHEETNAME'!$H$47	$='SHEETNAME'!H65-'SHEETNAME'!$H$62	$='SHEETNAME'!H80-'SHEETNAME'!$H$77	$='SHEETNAME'!H95-'SHEETNAME'!$H$92	$='SHEETNAME'!H110-'SHEETNAME'!$H$107	$='SHEETNAME'!H125-'SHEETNAME'!$H$122	$='SHEETNAME'!H140-'SHEETNAME'!$H$137	#DIV/0!	#DIV/0!
60	$='SHEETNAME'!H6-'SHEETNAME'!$H$2	$='SHEETNAME'!H21-'SHEETNAME'!$H$17	$='SHEETNAME'!H36-'SHEETNAME'!$H$32	$='SHEETNAME'!H51-'SHEETNAME'!$H$47	$='SHEETNAME'!H66-'SHEETNAME'!$H$62	$='SHEETNAME'!H81-'SHEETNAME'!$H$77	$='SHEETNAME'!H96-'SHEETNAME'!$H$92	$='SHEETNAME'!H111-'SHEETNAME'!$H$107	$='SHEETNAME'!H126-'SHEETNAME'!$H$122	$='SHEETNAME'!H141-'SHEETNAME'!$H$137	#DIV/0!	#DIV/0!
75	$='SHEETNAME'!H7-'SHEETNAME'!$H$2	$='SHEETNAME'!H22-'SHEETNAME'!$H$17	$='SHEETNAME'!H37-'SHEETNAME'!$H$32	$='SHEETNAME'!H52-'SHEETNAME'!$H$47	$='SHEETNAME'!H67-'SHEETNAME'!$H$62	$='SHEETNAME'!H82-'SHEETNAME'!$H$77	$='SHEETNAME'!H97-'SHEETNAME'!$H$92	$='SHEETNAME'!H112-'SHEETNAME'!$H$107	$='SHEETNAME'!H127-'SHEETNAME'!$H$122	$='SHEETNAME'!H142-'SHEETNAME'!$H$137	#DIV/0!	#DIV/0!
90	$='SHEETNAME'!H8-'SHEETNAME'!$H$2	$='SHEETNAME'!H23-'SHEETNAME'!$H$17	$='SHEETNAME'!H38-'SHEETNAME'!$H$32	$='SHEETNAME'!H53-'SHEETNAME'!$H$47	$='SHEETNAME'!H68-'SHEETNAME'!$H$62	$='SHEETNAME'!H83-'SHEETNAME'!$H$77	$='SHEETNAME'!H98-'SHEETNAME'!$H$92	$='SHEETNAME'!H113-'SHEETNAME'!$H$107	$='SHEETNAME'!H128-'SHEETNAME'!$H$122	$='SHEETNAME'!H143-'SHEETNAME'!$H$137	#DIV/0!	#DIV/0!
105	$='SHEETNAME'!H9-'SHEETNAME'!$H$2	$='SHEETNAME'!H24-'SHEETNAME'!$H$17	$='SHEETNAME'!H39-'SHEETNAME'!$H$32	$='SHEETNAME'!H54-'SHEETNAME'!$H$47	$='SHEETNAME'!H69-'SHEETNAME'!$H$62	$='SHEETNAME'!H84-'SHEETNAME'!$H$77	$='SHEETNAME'!H99-'SHEETNAME'!$H$92	$='SHEETNAME'!H114-'SHEETNAME'!$H$107	$='SHEETNAME'!H129-'SHEETNAME'!$H$122	$='SHEETNAME'!H144-'SHEETNAME'!$H$137	#DIV/0!	#DIV/0!
120	$='SHEETNAME'!H10-'SHEETNAME'!$H$2	$='SHEETNAME'!H25-'SHEETNAME'!$H$17	$='SHEETNAME'!H40-'SHEETNAME'!$H$32	$='SHEETNAME'!H55-'SHEETNAME'!$H$47	$='SHEETNAME'!H70-'SHEETNAME'!$H$62	$='SHEETNAME'!H85-'SHEETNAME'!$H$77	$='SHEETNAME'!H100-'SHEETNAME'!$H$92	$='SHEETNAME'!H115-'SHEETNAME'!$H$107	$='SHEETNAME'!H130-'SHEETNAME'!$H$122	$='SHEETNAME'!H145-'SHEETNAME'!$H$137	#DIV/0!	#DIV/0!
ΔHFms2
time	rat1	rat2	rat3	rat4	Rat 5	Rat 6	Rat 7	Rat 8	Rat 9	Rat 10	Mean	SEM
0	$='SHEETNAME'!I2-'SHEETNAME'!$I$2	$='SHEETNAME'!I17-'SHEETNAME'!$I$17	$='SHEETNAME'!I32-'SHEETNAME'!$I$32	$='SHEETNAME'!I47-'SHEETNAME'!$I$47	$='SHEETNAME'!I62-'SHEETNAME'!$I$62	$='SHEETNAME'!I77-'SHEETNAME'!$I$77	$='SHEETNAME'!I92-'SHEETNAME'!$I$92	$='SHEETNAME'!I107-'SHEETNAME'!$I$107	$='SHEETNAME'!I122-'SHEETNAME'!$I$122	$='SHEETNAME'!I137-'SHEETNAME'!$I$137	#DIV/0!	#DIV/0!
15	$='SHEETNAME'!I3-'SHEETNAME'!$I$2	$='SHEETNAME'!I18-'SHEETNAME'!$I$17	$='SHEETNAME'!I33-'SHEETNAME'!$I$32	$='SHEETNAME'!I48-'SHEETNAME'!$I$47	$='SHEETNAME'!I63-'SHEETNAME'!$I$62	$='SHEETNAME'!I78-'SHEETNAME'!$I$77	$='SHEETNAME'!I93-'SHEETNAME'!$I$92	$='SHEETNAME'!I108-'SHEETNAME'!$I$107	$='SHEETNAME'!I123-'SHEETNAME'!$I$122	$='SHEETNAME'!I138-'SHEETNAME'!$I$137	#DIV/0!	#DIV/0!
30	$='SHEETNAME'!I4-'SHEETNAME'!$I$2	$='SHEETNAME'!I19-'SHEETNAME'!$I$17	$='SHEETNAME'!I34-'SHEETNAME'!$I$32	$='SHEETNAME'!I49-'SHEETNAME'!$I$47	$='SHEETNAME'!I64-'SHEETNAME'!$I$62	$='SHEETNAME'!I79-'SHEETNAME'!$I$77	$='SHEETNAME'!I94-'SHEETNAME'!$I$92	$='SHEETNAME'!I109-'SHEETNAME'!$I$107	$='SHEETNAME'!I124-'SHEETNAME'!$I$122	$='SHEETNAME'!I139-'SHEETNAME'!$I$137	#DIV/0!	#DIV/0!
45	$='SHEETNAME'!I5-'SHEETNAME'!$I$2	$='SHEETNAME'!I20-'SHEETNAME'!$I$17	$='SHEETNAME'!I35-'SHEETNAME'!$I$32	$='SHEETNAME'!I50-'SHEETNAME'!$I$47	$='SHEETNAME'!I65-'SHEETNAME'!$I$62	$='SHEETNAME'!I80-'SHEETNAME'!$I$77	$='SHEETNAME'!I95-'SHEETNAME'!$I$92	$='SHEETNAME'!I110-'SHEETNAME'!$I$107	$='SHEETNAME'!I125-'SHEETNAME'!$I$122	$='SHEETNAME'!I140-'SHEETNAME'!$I$137	#DIV/0!	#DIV/0!
60	$='SHEETNAME'!I6-'SHEETNAME'!$I$2	$='SHEETNAME'!I21-'SHEETNAME'!$I$17	$='SHEETNAME'!I36-'SHEETNAME'!$I$32	$='SHEETNAME'!I51-'SHEETNAME'!$I$47	$='SHEETNAME'!I66-'SHEETNAME'!$I$62	$='SHEETNAME'!I81-'SHEETNAME'!$I$77	$='SHEETNAME'!I96-'SHEETNAME'!$I$92	$='SHEETNAME'!I111-'SHEETNAME'!$I$107	$='SHEETNAME'!I126-'SHEETNAME'!$I$122	$='SHEETNAME'!I141-'SHEETNAME'!$I$137	#DIV/0!	#DIV/0!
75	$='SHEETNAME'!I7-'SHEETNAME'!$I$2	$='SHEETNAME'!I22-'SHEETNAME'!$I$17	$='SHEETNAME'!I37-'SHEETNAME'!$I$32	$='SHEETNAME'!I52-'SHEETNAME'!$I$47	$='SHEETNAME'!I67-'SHEETNAME'!$I$62	$='SHEETNAME'!I82-'SHEETNAME'!$I$77	$='SHEETNAME'!I97-'SHEETNAME'!$I$92	$='SHEETNAME'!I112-'SHEETNAME'!$I$107	$='SHEETNAME'!I127-'SHEETNAME'!$I$122	$='SHEETNAME'!I142-'SHEETNAME'!$I$137	#DIV/0!	#DIV/0!
90	$='SHEETNAME'!I8-'SHEETNAME'!$I$2	$='SHEETNAME'!I23-'SHEETNAME'!$I$17	$='SHEETNAME'!I38-'SHEETNAME'!$I$32	$='SHEETNAME'!I53-'SHEETNAME'!$I$47	$='SHEETNAME'!I68-'SHEETNAME'!$I$62	$='SHEETNAME'!I83-'SHEETNAME'!$I$77	$='SHEETNAME'!I98-'SHEETNAME'!$I$92	$='SHEETNAME'!I113-'SHEETNAME'!$I$107	$='SHEETNAME'!I128-'SHEETNAME'!$I$122	$='SHEETNAME'!I143-'SHEETNAME'!$I$137	#DIV/0!	#DIV/0!
105	$='SHEETNAME'!I9-'SHEETNAME'!$I$2	$='SHEETNAME'!I24-'SHEETNAME'!$I$17	$='SHEETNAME'!I39-'SHEETNAME'!$I$32	$='SHEETNAME'!I54-'SHEETNAME'!$I$47	$='SHEETNAME'!I69-'SHEETNAME'!$I$62	$='SHEETNAME'!I84-'SHEETNAME'!$I$77	$='SHEETNAME'!I99-'SHEETNAME'!$I$92	$='SHEETNAME'!I114-'SHEETNAME'!$I$107	$='SHEETNAME'!I129-'SHEETNAME'!$I$122	$='SHEETNAME'!I144-'SHEETNAME'!$I$137	#DIV/0!	#DIV/0!
120	$='SHEETNAME'!I10-'SHEETNAME'!$I$2	$='SHEETNAME'!I25-'SHEETNAME'!$I$17	$='SHEETNAME'!I40-'SHEETNAME'!$I$32	$='SHEETNAME'!I55-'SHEETNAME'!$I$47	$='SHEETNAME'!I70-'SHEETNAME'!$I$62	$='SHEETNAME'!I85-'SHEETNAME'!$I$77	$='SHEETNAME'!I100-'SHEETNAME'!$I$92	$='SHEETNAME'!I115-'SHEETNAME'!$I$107	$='SHEETNAME'!I130-'SHEETNAME'!$I$122	$='SHEETNAME'!I145-'SHEETNAME'!$I$137	#DIV/0!	#DIV/0!
ΔLF nu
Time	Rat 1	Rat 2	Rat 3	Rat 4	Rat 5	Rat 6	Rat 7	Rat 8	Rat 9	Rat 10	Mean	SEM
0	$='SHEETNAME'!J2-'SHEETNAME'!$J$2	$='SHEETNAME'!J17-'SHEETNAME'!$J$17	$='SHEETNAME'!J32-'SHEETNAME'!$J$32	$='SHEETNAME'!J47-'SHEETNAME'!$J$47	$='SHEETNAME'!J62-'SHEETNAME'!$J$62	$='SHEETNAME'!J77-'SHEETNAME'!$J$77	$='SHEETNAME'!J92-'SHEETNAME'!$J$92	$='SHEETNAME'!J107-'SHEETNAME'!$J$107	$='SHEETNAME'!J122-'SHEETNAME'!$J$122	$='SHEETNAME'!J137-'SHEETNAME'!$J$137	#DIV/0!	#DIV/0!
15	$='SHEETNAME'!J3-'SHEETNAME'!$J$2	$='SHEETNAME'!J18-'SHEETNAME'!$J$17	$='SHEETNAME'!J33-'SHEETNAME'!$J$32	$='SHEETNAME'!J48-'SHEETNAME'!$J$47	$='SHEETNAME'!J63-'SHEETNAME'!$J$62	$='SHEETNAME'!J78-'SHEETNAME'!$J$77	$='SHEETNAME'!J93-'SHEETNAME'!$J$92	$='SHEETNAME'!J108-'SHEETNAME'!$J$107	$='SHEETNAME'!J123-'SHEETNAME'!$J$122	$='SHEETNAME'!J138-'SHEETNAME'!$J$137	#DIV/0!	#DIV/0!
30	$='SHEETNAME'!J4-'SHEETNAME'!$J$2	$='SHEETNAME'!J19-'SHEETNAME'!$J$17	$='SHEETNAME'!J34-'SHEETNAME'!$J$32	$='SHEETNAME'!J49-'SHEETNAME'!$J$47	$='SHEETNAME'!J64-'SHEETNAME'!$J$62	$='SHEETNAME'!J79-'SHEETNAME'!$J$77	$='SHEETNAME'!J94-'SHEETNAME'!$J$92	$='SHEETNAME'!J109-'SHEETNAME'!$J$107	$='SHEETNAME'!J124-'SHEETNAME'!$J$122	$='SHEETNAME'!J139-'SHEETNAME'!$J$137	#DIV/0!	#DIV/0!
45	$='SHEETNAME'!J5-'SHEETNAME'!$J$2	$='SHEETNAME'!J20-'SHEETNAME'!$J$17	$='SHEETNAME'!J35-'SHEETNAME'!$J$32	$='SHEETNAME'!J50-'SHEETNAME'!$J$47	$='SHEETNAME'!J65-'SHEETNAME'!$J$62	$='SHEETNAME'!J80-'SHEETNAME'!$J$77	$='SHEETNAME'!J95-'SHEETNAME'!$J$92	$='SHEETNAME'!J110-'SHEETNAME'!$J$107	$='SHEETNAME'!J125-'SHEETNAME'!$J$122	$='SHEETNAME'!J140-'SHEETNAME'!$J$137	#DIV/0!	#DIV/0!
60	$='SHEETNAME'!J6-'SHEETNAME'!$J$2	$='SHEETNAME'!J21-'SHEETNAME'!$J$17	$='SHEETNAME'!J36-'SHEETNAME'!$J$32	$='SHEETNAME'!J51-'SHEETNAME'!$J$47	$='SHEETNAME'!J66-'SHEETNAME'!$J$62	$='SHEETNAME'!J81-'SHEETNAME'!$J$77	$='SHEETNAME'!J96-'SHEETNAME'!$J$92	$='SHEETNAME'!J111-'SHEETNAME'!$J$107	$='SHEETNAME'!J126-'SHEETNAME'!$J$122	$='SHEETNAME'!J141-'SHEETNAME'!$J$137	#DIV/0!	#DIV/0!
75	$='SHEETNAME'!J7-'SHEETNAME'!$J$2	$='SHEETNAME'!J22-'SHEETNAME'!$J$17	$='SHEETNAME'!J37-'SHEETNAME'!$J$32	$='SHEETNAME'!J52-'SHEETNAME'!$J$47	$='SHEETNAME'!J67-'SHEETNAME'!$J$62	$='SHEETNAME'!J82-'SHEETNAME'!$J$77	$='SHEETNAME'!J97-'SHEETNAME'!$J$92	$='SHEETNAME'!J112-'SHEETNAME'!$J$107	$='SHEETNAME'!J127-'SHEETNAME'!$J$122	$='SHEETNAME'!J142-'SHEETNAME'!$J$137	#DIV/0!	#DIV/0!
90	$='SHEETNAME'!J8-'SHEETNAME'!$J$2	$='SHEETNAME'!J23-'SHEETNAME'!$J$17	$='SHEETNAME'!J38-'SHEETNAME'!$J$32	$='SHEETNAME'!J53-'SHEETNAME'!$J$47	$='SHEETNAME'!J68-'SHEETNAME'!$J$62	$='SHEETNAME'!J83-'SHEETNAME'!$J$77	$='SHEETNAME'!J98-'SHEETNAME'!$J$92	$='SHEETNAME'!J113-'SHEETNAME'!$J$107	$='SHEETNAME'!J128-'SHEETNAME'!$J$122	$='SHEETNAME'!J143-'SHEETNAME'!$J$137	#DIV/0!	#DIV/0!
105	$='SHEETNAME'!J9-'SHEETNAME'!$J$2	$='SHEETNAME'!J24-'SHEETNAME'!$J$17	$='SHEETNAME'!J39-'SHEETNAME'!$J$32	$='SHEETNAME'!J54-'SHEETNAME'!$J$47	$='SHEETNAME'!J69-'SHEETNAME'!$J$62	$='SHEETNAME'!J84-'SHEETNAME'!$J$77	$='SHEETNAME'!J99-'SHEETNAME'!$J$92	$='SHEETNAME'!J114-'SHEETNAME'!$J$107	$='SHEETNAME'!J129-'SHEETNAME'!$J$122	$='SHEETNAME'!J144-'SHEETNAME'!$J$137	#DIV/0!	#DIV/0!
120	$='SHEETNAME'!J10-'SHEETNAME'!$J$2	$='SHEETNAME'!J25-'SHEETNAME'!$J$17	$='SHEETNAME'!J40-'SHEETNAME'!$J$32	$='SHEETNAME'!J55-'SHEETNAME'!$J$47	$='SHEETNAME'!J70-'SHEETNAME'!$J$62	$='SHEETNAME'!J85-'SHEETNAME'!$J$77	$='SHEETNAME'!J100-'SHEETNAME'!$J$92	$='SHEETNAME'!J115-'SHEETNAME'!$J$107	$='SHEETNAME'!J130-'SHEETNAME'!$J$122	$='SHEETNAME'!J145-'SHEETNAME'!$J$137	#DIV/0!	#DIV/0!
ΔHFnu
Time	Rat 1	Rat 2	Rat 3	Rat 4	Rat 5	Rat 6	Rat 7	Rat 8	Rat 9	Rat 10	Mean	SEM
0	$='SHEETNAME'!K2-'SHEETNAME'!$K$2	$='SHEETNAME'!K17-'SHEETNAME'!$K$17	$='SHEETNAME'!K32-'SHEETNAME'!$K$32	$='SHEETNAME'!K47-'SHEETNAME'!$K$47	$='SHEETNAME'!K62-'SHEETNAME'!$K$62	$='SHEETNAME'!K77-'SHEETNAME'!$K$77	$='SHEETNAME'!K92-'SHEETNAME'!$K$92	$='SHEETNAME'!K107-'SHEETNAME'!$K$107	$='SHEETNAME'!K122-'SHEETNAME'!$K$122	$='SHEETNAME'!K137-'SHEETNAME'!$K$137	#DIV/0!	#DIV/0!
15	$='SHEETNAME'!K3-'SHEETNAME'!$K$2	$='SHEETNAME'!K18-'SHEETNAME'!$K$17	$='SHEETNAME'!K33-'SHEETNAME'!$K$32	$='SHEETNAME'!K48-'SHEETNAME'!$K$47	$='SHEETNAME'!K63-'SHEETNAME'!$K$62	$='SHEETNAME'!K78-'SHEETNAME'!$K$77	$='SHEETNAME'!K93-'SHEETNAME'!$K$92	$='SHEETNAME'!K108-'SHEETNAME'!$K$107	$='SHEETNAME'!K123-'SHEETNAME'!$K$122	$='SHEETNAME'!K138-'SHEETNAME'!$K$137	#DIV/0!	#DIV/0!
30	$='SHEETNAME'!K4-'SHEETNAME'!$K$2	$='SHEETNAME'!K19-'SHEETNAME'!$K$17	$='SHEETNAME'!K34-'SHEETNAME'!$K$32	$='SHEETNAME'!K49-'SHEETNAME'!$K$47	$='SHEETNAME'!K64-'SHEETNAME'!$K$62	$='SHEETNAME'!K79-'SHEETNAME'!$K$77	$='SHEETNAME'!K94-'SHEETNAME'!$K$92	$='SHEETNAME'!K109-'SHEETNAME'!$K$107	$='SHEETNAME'!K124-'SHEETNAME'!$K$122	$='SHEETNAME'!K139-'SHEETNAME'!$K$137	#DIV/0!	#DIV/0!
45	$='SHEETNAME'!K5-'SHEETNAME'!$K$2	$='SHEETNAME'!K20-'SHEETNAME'!$K$17	$='SHEETNAME'!K35-'SHEETNAME'!$K$32	$='SHEETNAME'!K50-'SHEETNAME'!$K$47	$='SHEETNAME'!K65-'SHEETNAME'!$K$62	$='SHEETNAME'!K80-'SHEETNAME'!$K$77	$='SHEETNAME'!K95-'SHEETNAME'!$K$92	$='SHEETNAME'!K110-'SHEETNAME'!$K$107	$='SHEETNAME'!K125-'SHEETNAME'!$K$122	$='SHEETNAME'!K140-'SHEETNAME'!$K$137	#DIV/0!	#DIV/0!
60	$='SHEETNAME'!K6-'SHEETNAME'!$K$2	$='SHEETNAME'!K21-'SHEETNAME'!$K$17	$='SHEETNAME'!K36-'SHEETNAME'!$K$32	$='SHEETNAME'!K51-'SHEETNAME'!$K$47	$='SHEETNAME'!K66-'SHEETNAME'!$K$62	$='SHEETNAME'!K81-'SHEETNAME'!$K$77	$='SHEETNAME'!K96-'SHEETNAME'!$K$92	$='SHEETNAME'!K111-'SHEETNAME'!$K$107	$='SHEETNAME'!K126-'SHEETNAME'!$K$122	$='SHEETNAME'!K141-'SHEETNAME'!$K$137	#DIV/0!	#DIV/0!
75	$='SHEETNAME'!K7-'SHEETNAME'!$K$2	$='SHEETNAME'!K22-'SHEETNAME'!$K$17	$='SHEETNAME'!K37-'SHEETNAME'!$K$32	$='SHEETNAME'!K52-'SHEETNAME'!$K$47	$='SHEETNAME'!K67-'SHEETNAME'!$K$62	$='SHEETNAME'!K82-'SHEETNAME'!$K$77	$='SHEETNAME'!K97-'SHEETNAME'!$K$92	$='SHEETNAME'!K112-'SHEETNAME'!$K$107	$='SHEETNAME'!K127-'SHEETNAME'!$K$122	$='SHEETNAME'!K142-'SHEETNAME'!$K$137	#DIV/0!	#DIV/0!
90	$='SHEETNAME'!K8-'SHEETNAME'!$K$2	$='SHEETNAME'!K23-'SHEETNAME'!$K$17	$='SHEETNAME'!K38-'SHEETNAME'!$K$32	$='SHEETNAME'!K53-'SHEETNAME'!$K$47	$='SHEETNAME'!K68-'SHEETNAME'!$K$62	$='SHEETNAME'!K83-'SHEETNAME'!$K$77	$='SHEETNAME'!K98-'SHEETNAME'!$K$92	$='SHEETNAME'!K113-'SHEETNAME'!$K$107	$='SHEETNAME'!K128-'SHEETNAME'!$K$122	$='SHEETNAME'!K143-'SHEETNAME'!$K$137	#DIV/0!	#DIV/0!
105	$='SHEETNAME'!K9-'SHEETNAME'!$K$2	$='SHEETNAME'!K24-'SHEETNAME'!$K$17	$='SHEETNAME'!K39-'SHEETNAME'!$K$32	$='SHEETNAME'!K54-'SHEETNAME'!$K$47	$='SHEETNAME'!K69-'SHEETNAME'!$K$62	$='SHEETNAME'!K84-'SHEETNAME'!$K$77	$='SHEETNAME'!K99-'SHEETNAME'!$K$92	$='SHEETNAME'!K114-'SHEETNAME'!$K$107	$='SHEETNAME'!K129-'SHEETNAME'!$K$122	$='SHEETNAME'!K144-'SHEETNAME'!$K$137	#DIV/0!	#DIV/0!
120	$='SHEETNAME'!K10-'SHEETNAME'!$K$2	$='SHEETNAME'!K25-'SHEETNAME'!$K$17	$='SHEETNAME'!K40-'SHEETNAME'!$K$32	$='SHEETNAME'!K55-'SHEETNAME'!$K$47	$='SHEETNAME'!K70-'SHEETNAME'!$K$62	$='SHEETNAME'!K85-'SHEETNAME'!$K$77	$='SHEETNAME'!K100-'SHEETNAME'!$K$92	$='SHEETNAME'!K115-'SHEETNAME'!$K$107	$='SHEETNAME'!K130-'SHEETNAME'!$K$122	$='SHEETNAME'!K145-'SHEETNAME'!$K$137	#DIV/0!	#DIV/0!
ΔLF/HF ratio
Time	Rat 1	Rat 2	Rat 3	Rat 4	Rat 5	Rat 6	Rat 7	Rat 8	Rat 9	Rat 10	Mean	SEM
0	$='SHEETNAME'!L2-'SHEETNAME'!$L$2	$='SHEETNAME'!L17-'SHEETNAME'!$L$17	$='SHEETNAME'!L32-'SHEETNAME'!$L$32	$='SHEETNAME'!L47-'SHEETNAME'!$L$47	$='SHEETNAME'!L62-'SHEETNAME'!$L$62	$='SHEETNAME'!L77-'SHEETNAME'!$L$77	$='SHEETNAME'!L92-'SHEETNAME'!$L$92	$='SHEETNAME'!L107-'SHEETNAME'!$L$107	$='SHEETNAME'!L122-'SHEETNAME'!$L$122	$='SHEETNAME'!L137-'SHEETNAME'!$L$137	#DIV/0!	#DIV/0!
15	$='SHEETNAME'!L3-'SHEETNAME'!$L$2	$='SHEETNAME'!L18-'SHEETNAME'!$L$17	$='SHEETNAME'!L33-'SHEETNAME'!$L$32	$='SHEETNAME'!L48-'SHEETNAME'!$L$47	$='SHEETNAME'!L63-'SHEETNAME'!$L$62	$='SHEETNAME'!L78-'SHEETNAME'!$L$77	$='SHEETNAME'!L93-'SHEETNAME'!$L$92	$='SHEETNAME'!L108-'SHEETNAME'!$L$107	$='SHEETNAME'!L123-'SHEETNAME'!$L$122	$='SHEETNAME'!L138-'SHEETNAME'!$L$137	#DIV/0!	#DIV/0!
30	$='SHEETNAME'!L4-'SHEETNAME'!$L$2	$='SHEETNAME'!L19-'SHEETNAME'!$L$17	$='SHEETNAME'!L34-'SHEETNAME'!$L$32	$='SHEETNAME'!L49-'SHEETNAME'!$L$47	$='SHEETNAME'!L64-'SHEETNAME'!$L$62	$='SHEETNAME'!L79-'SHEETNAME'!$L$77	$='SHEETNAME'!L94-'SHEETNAME'!$L$92	$='SHEETNAME'!L109-'SHEETNAME'!$L$107	$='SHEETNAME'!L124-'SHEETNAME'!$L$122	$='SHEETNAME'!L139-'SHEETNAME'!$L$137	#DIV/0!	#DIV/0!
45	$='SHEETNAME'!L5-'SHEETNAME'!$L$2	$='SHEETNAME'!L20-'SHEETNAME'!$L$17	$='SHEETNAME'!L35-'SHEETNAME'!$L$32	$='SHEETNAME'!L50-'SHEETNAME'!$L$47	$='SHEETNAME'!L65-'SHEETNAME'!$L$62	$='SHEETNAME'!L80-'SHEETNAME'!$L$77	$='SHEETNAME'!L95-'SHEETNAME'!$L$92	$='SHEETNAME'!L110-'SHEETNAME'!$L$107	$='SHEETNAME'!L125-'SHEETNAME'!$L$122	$='SHEETNAME'!L140-'SHEETNAME'!$L$137	#DIV/0!	#DIV/0!
60	$='SHEETNAME'!L6-'SHEETNAME'!$L$2	$='SHEETNAME'!L21-'SHEETNAME'!$L$17	$='SHEETNAME'!L36-'SHEETNAME'!$L$32	$='SHEETNAME'!L51-'SHEETNAME'!$L$47	$='SHEETNAME'!L66-'SHEETNAME'!$L$62	$='SHEETNAME'!L81-'SHEETNAME'!$L$77	$='SHEETNAME'!L96-'SHEETNAME'!$L$92	$='SHEETNAME'!L111-'SHEETNAME'!$L$107	$='SHEETNAME'!L126-'SHEETNAME'!$L$122	$='SHEETNAME'!L141-'SHEETNAME'!$L$137	#DIV/0!	#DIV/0!
75	$='SHEETNAME'!L7-'SHEETNAME'!$L$2	$='SHEETNAME'!L22-'SHEETNAME'!$L$17	$='SHEETNAME'!L37-'SHEETNAME'!$L$32	$='SHEETNAME'!L52-'SHEETNAME'!$L$47	$='SHEETNAME'!L67-'SHEETNAME'!$L$62	$='SHEETNAME'!L82-'SHEETNAME'!$L$77	$='SHEETNAME'!L97-'SHEETNAME'!$L$92	$='SHEETNAME'!L112-'SHEETNAME'!$L$107	$='SHEETNAME'!L127-'SHEETNAME'!$L$122	$='SHEETNAME'!L142-'SHEETNAME'!$L$137	#DIV/0!	#DIV/0!
90	$='SHEETNAME'!L8-'SHEETNAME'!$L$2	$='SHEETNAME'!L23-'SHEETNAME'!$L$17	$='SHEETNAME'!L38-'SHEETNAME'!$L$32	$='SHEETNAME'!L53-'SHEETNAME'!$L$47	$='SHEETNAME'!L68-'SHEETNAME'!$L$62	$='SHEETNAME'!L83-'SHEETNAME'!$L$77	$='SHEETNAME'!L98-'SHEETNAME'!$L$92	$='SHEETNAME'!L113-'SHEETNAME'!$L$107	$='SHEETNAME'!L128-'SHEETNAME'!$L$122	$='SHEETNAME'!L143-'SHEETNAME'!$L$137	#DIV/0!	#DIV/0!
105	$='SHEETNAME'!L9-'SHEETNAME'!$L$2	$='SHEETNAME'!L24-'SHEETNAME'!$L$17	$='SHEETNAME'!L39-'SHEETNAME'!$L$32	$='SHEETNAME'!L54-'SHEETNAME'!$L$47	$='SHEETNAME'!L69-'SHEETNAME'!$L$62	$='SHEETNAME'!L84-'SHEETNAME'!$L$77	$='SHEETNAME'!L99-'SHEETNAME'!$L$92	$='SHEETNAME'!L114-'SHEETNAME'!$L$107	$='SHEETNAME'!L129-'SHEETNAME'!$L$122	$='SHEETNAME'!L144-'SHEETNAME'!$L$137	#DIV/0!	#DIV/0!
120	$='SHEETNAME'!L10-'SHEETNAME'!$L$2	$='SHEETNAME'!L25-'SHEETNAME'!$L$17	$='SHEETNAME'!L40-'SHEETNAME'!$L$32	$='SHEETNAME'!L55-'SHEETNAME'!$L$47	$='SHEETNAME'!L70-'SHEETNAME'!$L$62	$='SHEETNAME'!L85-'SHEETNAME'!$L$77	$='SHEETNAME'!L100-'SHEETNAME'!$L$92	$='SHEETNAME'!L115-'SHEETNAME'!$L$107	$='SHEETNAME'!L130-'SHEETNAME'!$L$122	$='SHEETNAME'!L145-'SHEETNAME'!$L$137	#DIV/0!	#DIV/0!

## Sheet: Delta HRV
CLP+IC Fasudil+ MS 10MG/KG															CLP+IC DPI+ MS10MG/KG															CLP+ IC Wortmannin+ MS10mg/KG															CLP+ IC SP+ MS10 mg/kg
ΔSDNN															ΔSDNN															ΔSDNN															ΔSDNN
Time	Rat 1	Rat 2	Rat 3	Rat 4	Rat 5	Rat 6	Rat 7				Mean	SEM	STDEV		Time	Rat 1	Rat 2	Rat 3	Rat 4	Rat 5	Rat 6	Rat 7				Mean	SEM	STDEV		Time	Rat 1	Rat 2	Rat 3	Rat 4	Rat 5	Rat 6	Rat 7	Rat 8			Mean	SEM	STDEV		Time	Rat 1	Rat 2	Rat 3	Rat 4
0	0	0	0	0	0	0	0				0	0	0		0	0	0	0	0	0	0	0				0	0	0		0	0	0	0	0	0	0	0	0			0	0	0		0	0	0	0	0
15	0.0917	-1.1025	0.821	0.9497	-0.4538	-0.4907	-0.8392				-0.146257	0.300837	0.79594		15	-0.3973	-0.9151	1.7544	0.188	0.1843	-0.2393	0.3404				0.130771	0.316074	0.836253		15	0.8353	1.1724	-0.1507	0.4479	-0.0913	-1.0991	-0.9631	-0.7144			-0.070375	0.296113	0.837534		15	-0.2683	-0.0098	0.7226	0.0958
30	-0.1314	-0.1372	0.3631	-0.3835	-0.6782	0.2875	0.3226				-0.0510143	0.149878	0.396541		30	-0.1237	-0.9884	0.1938	-0.1893	-0.1358	-0.0929	-0.0266				-0.1947	0.140412	0.371495		30	0.3297	1.4008	-0.3072	-0.2405	-0.6013	-0.5109	-0.0372	-0.6642			-0.07885	0.240481	0.680183		30	-0.2252	-0.4252	-0.0079	-0.4757
45	0.26	-0.1852	0.8485	-0.4407	0.2496	-0.8621	0.5561				0.0608857	0.223867	0.592295		45	-0.4622	-0.6955	-0.4976	-0.2266	0.0979	-0.1921	0.0151				-0.280143	0.108415	0.286838		45	0.6237	0.4553	-0.0131	0.2152	-0.224	-1.7653	-0.1103	-0.1127			-0.1164	0.257935	0.729552		45	-0.369	-0.7369	-0.2665	-0.1909
60	-0.0176	-0.8408	0.8525	-1.6077	0.0496	-0.329	-0.3898				-0.326114	0.290193	0.767778		60	-0.5571	-0.4354	-0.8454	-0.3663	-0.1513	-0.182	0.1319				-0.343657	0.119076	0.315046		60	0.5895	-0.1348	0.0592	0.0567	-1.2925	-1.9596	-0.4666	-0.0843			-0.40405	0.292824	0.82823		60	-0.4586	-0.1599	0.1694	0.1926
75	-0.3153	-0.5325	0.0476	-1.2653	-0.2423	-0.3197	-0.3076				-0.4193	0.155155	0.410501		75	-0.1731	-1.0733	-0.4118	-0.4149	0.1071	-0.1555	0.1173				-0.286314	0.154244	0.408092		75	1.06	-0.3336	-0.126	-0.0055	-0.8156	-1.9751	0.4975	0.3181			-0.172525	0.325346	0.920217		75	-0.4782	-0.0106	0.3327	-0.2132
90	-0.5684	-0.7548	0.5308	-1.1224	-0.4675	0.3329	-0.0927				-0.306014	0.224499	0.593968		90	-0.6632	-1.0314	-0.6067	-0.1381	-0.1667	-0.246	-0.0204				-0.410357	0.138078	0.365319		90	0.7371	-0.1615	0.138	0.4182	-0.3974	-1.7049	0.3126	-1.1781			-0.2295	0.295569	0.835996		90	0.1578	-0.0608	0.4145	-0.3755
105	0.1347	-0.8692	-0.2801	-1.5084	-0.0693	0.3826	-0.6011				-0.401543	0.244522	0.646945		105	-0.3223	-0.6442	0.0524	0.2344	0.1656	-0.1213	0.1				-0.0764857	0.118296	0.312982		105	-0.0256	-0.4268		0.116	-1.5606	-1.1132	0.3812	-0.775			-0.486286	0.265544	0.702564		105	-0.5019	-0.047	0.3576	0.0171
120	-0.5869	-0.6348	-0.132	-1.2405	-0.3653	0.047	-0.216				-0.446929	0.160933	0.425789		120	0.1096	0.4643	0.2885	0.2363	0.3207	-0.0559	-0.0518				0.187386	0.0739239	0.195584		120	0.7705	-0.2789		0.4305	-0.2384	-1.3854	0.0718	-0.9182			-0.221157	0.28195	0.74597		120	0.2248	-0.3641	0.1053	-0.615
ΔRMSSD															ΔRMSSD															ΔRMSSD															ΔRMSSD
Time	Rat 1	Rat 2	Rat 3	Rat 4	Rat 5	Rat 6	Rat 7				Mean	SEM	STDEV		Time	Rat 1	Rat 2	Rat 3	Rat 4	Rat 5	Rat 6	Rat 7				Mean	SEM	STDEV		Time	Rat 1	Rat 2	Rat 3	Rat 4	Rat 5	Rat 6	Rat 7	Rat 8			Mean	SEM	STDEV		Time	Rat 1	Rat 2	Rat 3	Rat 4
0	0	0	0	0	0	0	0				0	0	0		0	0	0	0	0	0	0	0				0	0	0		0	0	0	0	0	0	0	0	0			0	0	0		0	0	0	0	0
15	2.0683	0.4011	2.0316	1.8232	-0.4852	-2.7178	-0.1226				0.428371	0.65905	1.74368		15	-1.047	-1.7531	3.9067	0.0297	0.2245	-0.5402	0.1364				0.136714	0.684223	1.81028		15	1.5705	1.8624	-0.16	1.5046	1.5646	-1.2017	-1.4371	-1.5151			0.273525	0.532493	1.50612		15	0.1507	-0.6833	1.1506	1.0486
30	0.5414	2.4302	1.617	0.2625	-0.5934	-1.8878	-0.0303				0.334229	0.534911	1.41524		30	-0.3688	-1.9781	1.5808	0.1565	-0.3854	-0.4692	0.1277				-0.190929	0.399468	1.05689		30	0.8602	2.8962	-0.3773	-0.0849	1.0984	-0.524	-0.1811	-1.309			0.297312	0.458991	1.29822		30	-0.2618	-0.5692	-0.0441	-0.3873
45	2.3776	1.9436	1.918	-0.5659	0.0906	-2.8924	0.0603				0.418829	0.69999	1.852		45	-1.7335	-1.9298	0.6067	0.0353	-0.1858	-0.027	0.2877				-0.420914	0.377218	0.998025		45	1.4594	1.0267	-0.0606	0.7883	1.1249	-1.0038	-0.2432	-0.2177			0.35925	0.303436	0.858247		45	-0.0279	-0.4535	-0.166	-0.8589
60	1.455	1.0104	1.3421	-1.5153	-0.3272	-2.7617	-0.2182				-0.144986	0.595015	1.57426		60	-1.4328	-1.9555	0.1532	-0.031	-0.2807	-0.0041	0.2961				-0.464971	0.3293	0.871247		60	1.9763	0.4691	0.1565	-0.2663	0.173	-1.1582	-0.9798	0.7114			0.13525	0.351333	0.993719		60	0.0413	-0.5434	0.6185	-0.7557
75	0.6061	-0.4037	-0.1097	-1.3705	-0.3912	-2.6771	-0.2406				-0.655243	0.402167	1.06404		75	-1.4455	-2.1981	-0.0921	-0.0131	-0.1943	0.0295	0.214				-0.528514	0.347059	0.918232		75	2.1844	-0.2252	0.1035	-0.5002	0.1637	-1.1534	1.168	-1.5871			0.0192125	0.429296	1.21423		75	0.1622	-0.4363	0.8904	-0.3858
90	-0.9426	1.0145	0.2116	-1.2133	-0.4797	-1.8641	-0.2401				-0.501957	0.359678	0.95162		90	-1.5375	-2.4314	-0.2785	0.0509	-0.261	-0.0197	0.3206				-0.5938	0.379814	1.00489		90	-0.2922	-0.2457	0.0316	-0.5094	0.3844	-0.865	-0.2288	-1.8614			-0.448313	0.239475	0.677338		90	0.23	-0.5925	1.4046	-0.6346
105	-0.8288	-0.9136	-0.6073	-1.8278	-0.4285	-1.8682	-0.0623				-0.933786	0.258439	0.683766		105	-1.8426	-2.4927	0.157	0.1124	-0.3733	0.1617	0.3886				-0.555557	0.431001	1.14032		105	-0.3557	0.0957		-0.4039	-0.6049	-0.5476	0.1287	-1.6069			-0.470657	0.218907	0.579173		105	0.0258	-0.3942	1.2777	-0.125
120	-0.6392	-1.5838	-0.0789	-1.2785	-0.3286	-1.66	-0.0118				-0.797257	0.266019	0.703819		120	-0.7422	-0.7017	1.9733	-0.0393	-0.092	0.0466	0.3346				0.111329	0.344153	0.910543		120	0.8116	0.235		-0.9045	-0.0662	-0.6433	-0.8794	-1.4253			-0.4103	0.291819	0.772081		120	-0.0637	-0.4078	0.7072	0.0896
ΔRANGE															ΔRANGE															ΔRANGE															ΔRANGE
Time	Rat 1	Rat 2	Rat 3	Rat 4	Rat 5	Rat 6	Rat 7				Mean	SEM	STDEV		Time	Rat 1	Rat 2	Rat 3	Rat 4	Rat 5	Rat 6	Rat 7				Mean	SEM	STDEV		Time	Rat 1	Rat 2	Rat 3	Rat 4	Rat 5	Rat 6	Rat 7	Rat 8			Mean	SEM	STDEV		Time	Rat 1	Rat 2	Rat 3	Rat 4
0	0	0	0	0	0	0	0				0	0	0		0	0	0	0	0	0	0	0				0	0	0		0	0	0	0	0	0	0	0	0			0	0	0		0	0	0	0	0
15	-4.2414	-16.5269	-11.0371	7.3906	-9.0541	-23.8996	-12.7639				-10.0189	3.71932	9.8404		15	-5.4993	-4.8549	14.0368	0.6116	14.2292	1.3204	1.2869				3.01867	3.06012	8.09631		15	1.9117	0.6527	-5.3726	-0.2584	1.256	-9.0129	-0.3476	-3.3576			-1.81609	1.34185	3.79532		15	0.8361	-8.3043	1.5672	9.0064
30	-5.734	-11.2575	-15.9391	2.0832	-11.0547	-20.9646	-8.1102				-10.1396	2.78528	7.36915		30	-4.7853	-5.4785	1.9823	-0.7629	-5.8922	-2.5165	-0.0618				-2.50213	1.14075	3.01813		30	13.98	1.6857	-10.8172	-2.0391	-5.3405	-4.7467	2.4312	-2.6663			-0.939112	2.59281	7.33357		30	-0.2441	5.327	6.9229	6.6837
45	-5.2993	-20.8775	-12.0527	2.2739	-6.0467	-24.2786	-5.9829				-10.3234	3.55297	9.40027		45	-4.0644	-3.129	-0.0879	-1.2532	19.0593	-2.9206	11.8555				2.77996	3.40214	9.00121		45	-12.8502	11.8785	-7.8109	-2.2378	-1.6909	-11.726	0.6315	-1.997			-3.22535	2.78313	7.87189		45	-1.533	-12.9783	-1.9698	2.0739
60	-5.8629	-24.2157	-9.5006	-1.6695	-7.3871	-23.1514	-6.7585				-11.2208	3.34062	8.83845		60	-1.7068	-3.5941	-2.55	-0.2199	-11.024	-2.2843	1.4582				-2.84584	1.5005	3.96994		60	-14.2782	-6.961	-6.8301	-2.4564	-7.1786	-11.1623	-1.2932	-0.3276			-6.31093	1.71284	4.84463		60	-2.6142	-4.877	0.6806	4.0224
75	-5.847	-22.0454	-4.8463	-1.7008	-8.9575	-22.402	-9.9933				-10.8275	3.11632	8.245		75	-1.8025	-6.0605	1.4596	2.8816	-8.0575	9.8112	1.3162				-0.0645571	2.25356	5.96237		75	-8.978	-7.5545	-9.4785	-3.1306	-3.3452	-12.968	6.8184	2.2214			-4.55187	2.32358	6.57208		75	-0.9763	-8.9721	-1.0341	6.2284
90	-7.4368	-9.4609	-4.4942	-4.9539	-11.0777	-12.1439	-6.8504				-8.05969	1.11229	2.94283		90	-5.6017	-6.4588	-1.2946	6.5922	-1.7039	3.7906	0.3463				-0.618557	1.77912	4.70712		90	-8.3276	5.5277	-7.1468	-0.0606	-1.8161	-9.5011	4.5736	-5.8369			-2.82347	2.05185	5.80351		90	3.2959	3.8325	0.4055	3.7598
105	-6.5797	-23.075	-16.8226	-2.0864	-6.5036	-14.8844	-9.4911				-11.349	2.74048	7.25063		105	-5.1877	-5.9377	3.0396	1.6792	9.2972	-3.4368	7.2462				0.957143	2.28125	6.03561		105	-12.0987	-8.7718		-0.3505	-9.7258	-4.7916	3.2409	-1.7854			-4.89756	2.10885	5.5795		105	-2.1272	-5.5888	-2.2577	5.6412
120	-7.5205	-19.3708	-15.0188	-5.2877	-11.4158	-18.9949	-10.2619				-12.5529	2.06279	5.45762		120	1.4269	55.1397	3.4349	2.8542	-1.12	-2.6106	-0.0534				8.43881	7.82539	20.704		120	-5.2026	-4.0802		-3.4768	-1.6196	-0.8437	5.5108	3.8934			-0.831243	1.54171	4.07899		120	-0.3456	-10.0662	3.2115	3.2197
Δaverage HR															Δaverage HR															Δaverage HR															Δaverage HR
Time	Rat 1	Rat 2	Rat 3	Rat 4	Rat 5	Rat 6	Rat 7				Mean	SEM	STDEV		Time	Rat 1	Rat 2	Rat 3	Rat 4	Rat 5	Rat 6	Rat 7				Mean	SEM	STDEV		Time	Rat 1	Rat 2	Rat 3	Rat 4	Rat 5	Rat 6	Rat 7	Rat 8			Mean	SEM	STDEV		Time	Rat 1	Rat 2	Rat 3	Rat 4
0	0	0	0	0	0	0	0				0	0	0		0	0	0	0	0	0	0	0				0	0	0		0	0	0	0	0	0	0	0	0			0	0	0		0	0	0	0	0
15	-38.5808	31.2205	-131.087	8.2809	53.1683	-13.2797	45.9432				-6.33351	24.1763	63.9645		15	34.4656	-143.323	-75.8106	-1.9446	-73.7189	-4.4668	-48.3509				-44.7356	22.5007	59.5312		15	61.0553	-138.033	-27.6079	33.8873	6.9263	61.7488	42.8594	-17.9624			2.85922	23.3936	66.167		15	-17.7268	55.1669	41.4437	-43.5733
30	-28.8568	-20.1382	-133.073	38.7782	67.9531	-9.7911	25.3317				-8.54233	24.541	64.9293		30	20.5959	-156.321	-52.2055	15.1761	-77.6902	17.2121	-34.1576				-38.1985	24.4467	64.6799		30	5.005	-111.945	-41.8611	42.043	16.3985	25.2283	27.1891	47.5255			1.19796	18.8833	53.41		30	-18.8657	110.626	43.4067	53.0792
45	-42.6845	9.2026	-68.3115	29.5331	34.504	-10.8455	33.0684				-2.21906	15.285	40.4403		45	45.7232	-158.818	-34.7759	39.5714	-91.7902	24.2223	-26.6208				-28.9269	28.4323	75.2247		45	3.3144	-95.9449	-72.6065	35.0125	105.245	-5.9792	-0.7201	27.8985			-0.472575	22.2017	62.7959		45	-23.2828	132.486	37.4784	42.5193
60	-31.0587	6.1859	-47.761	51.2119	47.1891	-17.2338	41.8743				7.2011	15.2916	40.4577		60	-38.0042	-123.551	-4.1205	53.1157	-101.041	35.8981	-20.3236				-28.2896	24.8119	65.6461		60	29.215	-90.2834	-89.3391	35.5114	99.0817	-19.6461	17.8508	28.8883			1.40982	22.9859	65.0138		60	-29.9909	126.647	11.3353	66.8723
75	-40.6222	46.2812	-1.635	47.0283	59.0642	-26.6145	33.296				16.6854	14.9309	39.5035		75	3.1094	-98.4455	4.8056	58.165	-105.454	48.693	-14.2816				-14.7727	24.5315	64.9044		75	36.4505	-89.2733	-97.1317	34.2214	97.4245	-18.9739	-23.4665	46.0735			-1.83444	24.0543	68.0358		75	-36.1502	104.164	-0.0648	46.3485
90	-32.8973	-8.4956	-15.0658	31.7854	55.1336	-35.7013	34.807				4.22371	13.6213	36.0385		90	-46.6154	-79.1643	-0.8406	68.1922	-101.979	48.8359	-12.9863				-17.7939	23.8186	63.0182		90	32.7893	-83.4477	-92.4384	30.2126	80.8456	-18.8325	-13.987	43.4074			-2.68134	21.7162	61.4228		90	-42.6169	93.5616	0.2504	52.1441
105	-29.4164	33.6873	5.0143	36.1119	59.4618	-35.7174	35.5248				14.9523	13.6607	36.1428		105	16.4425	-83.858	-1.8795	45.39	-102.702	40.4383	-13.4971				-14.238	21.9916	58.1842		105	29.9817	-83.2912		49.1907	68.2289	-18.802	-29.6005	48.772			9.21137	20.6592	54.6591		105	-38.3338	81.8334	-17.733	12.3684
120	-33.9854	10.2666	-11.3653	30.8823	55.2603	-36.7254	29.5505				6.26909	13.2232	34.9854		120	-39.3284	-70.1066	-48.0138	47.1893	-108.001	41.6701	-13.2962				-27.1267	21.5032	56.8921		120	45.7773	-81.6582		33.7301	67.1642	-30.3311	-2.1464	-3.3428			4.17044	19.0403	50.3759		120	-33.5723	87.7546	2.7005	6.1471
Δtotal power															Δtotal power															Δtotal power															Δtotal power
Time	Rat 1	Rat 2	Rat 3	Rat 4	Rat 5	Rat 6	Rat 7				Mean	SEM	STDEV		Time	Rat 1	Rat 2	Rat 3	Rat 4	Rat 5	Rat 6	Rat 7				Mean	SEM	STDEV		Time	Rat 1	Rat 2	Rat 3	Rat 4	Rat 5	Rat 6	Rat 7	Rat 8			Mean	SEM	STDEV		Time	Rat 1	Rat 2	Rat 3	Rat 4
0	0	0	0	0	0	0	0				0	0	0		0	0	0	0	0	0	0	0				0	0	0		0	0	0	0	0	0	0	0	0			0	0	0		0	0	0	0	0
15	1.6345	-0.7911	3.9967	7.2812	-1.1138	-6.6984	-1.5887				0.388629	1.68934	4.46958		15	-1.6857	-2.1776	10.0458	-0.2477	-0.4842	-0.3839	0.1593				0.746571	1.58166	4.18467		15	4.6634	4.1786	-0.2616	0.9334	-1.3872	-2.9381	-3.9459	-5.5429			-0.537537	1.30032	3.67786		15	0.149	-1.0945	3.8229	0.8215
30	-2.2373	9.4654	-0.0675	-0.2779	-1.3332	-3.0292	0.554				0.439186	1.57806	4.17515		30	-0.0474	-2.2554	1.3155	-0.1659	-0.9707	-0.3179	0.0067				-0.347871	0.409512	1.08347		30	1.2282	5.5082	-0.5988	0.1089	-2.7669	0.611	-0.5942	-2.0208			0.18445	0.890553	2.51886		30	-0.5305	-1.5961	-0.3078	-2.2873
45	2.1317	2.6863	2.6774	-2.44	0.336	-8.1461	2.3755				-0.0541714	1.51953	4.0203		45	-3.1771	-2.2367	-1.8735	-0.1224	-1.2005	-0.0839	-0.0421				-1.24803	0.46723	1.23617		45	3.9732	1.3134	-0.1507	1.0843	1.3618	-3.9286	-0.8072	0.1621			0.376038	0.796698	2.2534		45	0.0199	-1.2324	-1.233	-1.6637
60	1.231	-1.5067	2.4146	-5.8464	0.6652	-5.7172	-0.5627				-1.33174	1.24238	3.28702		60	-2.9681	-1.9901	-2.7161	-0.2568	-1.0626	-0.1594	0.3317				-1.2602	0.496681	1.3141		60	4.5673	-0.2839	-0.0677	-0.3947	-4.1651	-4.2176	-1.3206	-1.2989			-0.89765	0.974884	2.75739		60	-0.0941	-0.4876	0.3424	0.0158
75	-0.5555	3.9057	-1.0278	-5.2161	-0.0931	-6.9368	0.1102				-1.40191	1.3646	3.61039		75	-0.6468	-2.3266	-1.6422	-0.148	-0.3372	-0.1886	0.362				-0.703914	0.357304	0.945339		75	5.7712	-0.939	-0.2302	-1.6304	-3.4206	-4.1618	2.546	0.8227			-0.155263	1.14086	3.22683		75	-0.3164	-0.7392	1.9558	-0.3568
90	-4.4519	-2.4186	0.8174	-3.5423	-0.9265	-2.3828	0.5347				-1.76714	0.753524	1.99364		90	-3.6036	-2.3899	-2.5639	0.0972	0.0378	-0.2371	0.098				-1.22307	0.595149	1.57462		90	1.8862	-0.9178	-0.1852	0.9243	-1.676	-3.7418	2.5948	-5.3466			-0.807762	0.965457	2.73073		90	0.4645	0.7078	1.7948	-1.8776
105	3.9923	-4.0348	-2.4509	-5.7353	-0.8359	-0.4437	-1.3762				-1.55493	1.1648	3.08176		105	-2.1656	-2.2018	-1.2426	0.4727	1.2662	0.0807	0.1319				-0.522643	0.512239	1.35526		105	0.6403	-1.0438		-0.8463	-5.0207	-1.7388	2.1619	-3.4728			-1.33146	0.909883	2.40733		105	-0.4178	-0.1396	0.7997	2.1311
120	-2.9048	1.1359	-1.1582	-5.495	-0.6686	-3.9218	-0.6839				-1.95663	0.855808	2.26425		120	-0.0061	-2.5168	0.7229	0.3743	1.3027	-0.0109	0.0549				-0.0112857	0.455032	1.2039		120	2.534	-1.0193		1.3243	3.0159	-3.0663	0.5659	-4.3129			-0.136914	1.05223	2.78394		120	0.2551	-0.5541	1.2098	-2.1488
ΔVLF															ΔVLF															ΔVLF															ΔVLF
time	rat1	rat2	rat3	rat4	Rat 5	Rat 6	Rat 7				Mean	SEM	STDEV		Time	rat1	rat2	rat3	rat4	Rat 5	Rat 6	Rat 7				Mean	SEM	STDEV		time	Rat 1	Rat 2	Rat 3	Rat 4	Rat 5	Rat 6	Rat 7	Rat 8			Mean	SEM	STDEV		time	rat1	rat2	rat3	rat4
0	0	0	0	0	0	0	0				0	0	0		0	0	0	0	0	0	0	0				0	0	0		0	0	0	0	0	0	0	0	0			0	0	0		0	0	0	0	0
15	-0.7005	-2.218	1.669	3.4051	-0.2928	0.8527	-1.4657				0.178543	0.732388	1.93772		15	0.1039	-0.1087	-1.628	-0.2306	-0.5813	-0.1104	0.0446				-0.358643	0.227716	0.602479		15	-0.203	1.7705	0.0676	-0.3602	-3.7472	-1.7	-1.478	-3.4186			-1.13361	0.652364	1.84516		15	-0.0226	-0.4517	-0.4369	0.0467
30	-0.6664	4.0855	-1.1544	0.5962	-0.3445	1.7673	0.5705				0.693457	0.673032	1.78067		30	0.715	-0.0095	-1.8907	-0.2116	-0.1924	-0.0634	-0.0411				-0.241957	0.299355	0.792019		30	0.2865	1.012	0.0276	1.6557	-4.6351	0.7507	0.2039	0.0342			-0.0830625	0.679858	1.92293		30	-0.3169	-0.8107	-0.0357	-0.6777
45	-0.9382	-1.404	-0.1711	0.5601	0.286	1.806	2.2257				0.337786	0.504572	1.33497		45	1.6015	-0.0373	-2.8461	-0.1115	-0.546	-0.2232	-0.0871				-0.321386	0.495489	1.31094		45	0.9873	0.4294	0.2108	1.1072	-1.9525	-2.8236	-0.7411	0.0347			-0.343475	0.496795	1.40515		45	-0.1223	-0.6609	-0.7125	0.3781
60	1.1354	-0.7992	-0.0671	-1.6201	0.7677	1.9432	-0.5082				0.121671	0.464889	1.22998		60	1.0063	0.2606	-3.055	-0.2262	-0.7158	-0.2198	0.1553				-0.399229	0.486334	1.28672		60	-0.4015	-0.4397	0.1356	1.4658	-4.6867	-2.9999	-0.3682	-2.7698			-1.25805	0.715041	2.02244		60	-0.2961	0.1758	-0.7733	1.8393
75	0.1027	5.3736	-0.3298	-1.0763	0.459	1.1921	0.2416				0.851843	0.798272	2.11203		75	2.9925	0.0756	-1.8397	-0.1099	-0.6348	-0.2104	0.2788				0.0788714	0.552888	1.4628		75	-0.1186	-0.3019	-0.0357	0.8836	-4.1545	-2.9191	-0.0581	2.8212			-0.485388	0.764689	2.16287		75	-0.4694	-0.2592	0.9171	0.7799
90	-0.1606	-2.4002	1.3909	0.0573	-0.171	2.4043	0.5734				0.242014	0.565966	1.4974		90	0.6263	0.0828	-2.3831	0.1188	-0.6207	-0.247	-0.037				-0.351414	0.367605	0.97259		90	2.071	-0.1825	0.1177	3.0024	-2.624	-2.8777	1.8531	-2.9813			-0.202663	0.850532	2.40567		90	0.1747	1.4516	-0.47	-0.2161
105	7.9422	-0.2065	-1.051	-1.2278	-0.0026	4.0771	-1.3212				1.17289	1.33159	3.52307		105	2.4679	0.2882	-1.4817	0.3857	0.5922	-0.2288	0.0306				0.293443	0.445053	1.1775		105	0.6356	-0.5923		1.1774	-4.369	-1.5819	0.9958	-1.338			-0.724629	0.737401	1.95098		105	-0.4055	0.2555	-0.3416	3.0975
120	-0.6494	5.1445	-0.5729	-1.5553	0.103	0.5343	-0.689				0.330743	0.840066	2.22261		120	2.0937	-0.0339	-2.5319	0.369	-0.3026	-0.0188	-0.0808				-0.0721857	0.511612	1.3536		120	-0.2305	-0.5865		4.3771	2.2023	-2.376	1.4606	-2.778			0.295571	0.967209	2.55899		120	0.356	-0.0897	-0.4104	-0.9757
ΔLF ms2															ΔLF ms2															ΔLF ms2															ΔLF ms2
Time	Rat 1	Rat 2	Rat 3	Rat 4	Rat 5	Rat 6	Rat 7				Mean	SEM	STDEV		Time	Rat 1	Rat 2	Rat 3	Rat 4	Rat 5	Rat 6	Rat 7				Mean	SEM	STDEV		Time	Rat 1	Rat 2	Rat 3	Rat 4	Rat 5	Rat 6	Rat 7	Rat 8			Mean	SEM	STDEV		Time	Rat 1	Rat 2	Rat 3	Rat 4
0	0	0	0	0	0	0	0				0	0	0		0	0	0	0	0	0	0	0				0	0	0		0	0	0	0	0	0	0	0	0			0	0	0		0	0	0	0	0
15	-0.9922	-0.2471	0.0548	-0.4668	-0.2973	2.8292	-0.041				0.119943	0.469553	1.24232		15	-0.1295	0.0233	1.184	-0.015	0.0943	-0.0102	0.0396				0.1695	0.17105	0.452557		15	0.8922	0.416	-0.1324	-0.1329	0.1609	-0.1825	-0.3885	-0.037			0.074475	0.14463	0.409074		15	0.1876	-0.0517	0.5989	-0.1563
30	-1.0847	-0.6859	-0.2401	-0.6967	-0.3371	3.4436	-0.0112				0.0554143	0.580245	1.53518		30	-0.247	0.0291	0.1498	-0.0029	0.1154	-0.0378	-0.0045				0.0003	0.0485675	0.128498		30	0.1784	0.1959	-0.1749	-0.3056	0.2331	0.0517	-0.146	-0.0697			-0.0046375	0.0703556	0.198996		30	0.135	-0.0952	-0.1248	-0.5554
45	-1.2481	-0.9378	0.1909	-0.819	-0.054	0.856	0.0654				-0.278086	0.282128	0.74644		45	-0.3184	0.0259	-0.0453	-0.0159	0.2215	-0.0454	-0.0056				-0.0261714	0.0599036	0.15849		45	0.2847	-0.0953	-0.1559	-0.2828	0.525	-0.2217	-0.0435	0.0296			0.0050125	0.0965254	0.273015		45	0.293	-0.0888	-0.1977	-0.5628
60	-1.0559	-1.7403	0.1811	-0.8209	0.1506	2.8399	0.0317				-0.0591143	0.554516	1.46711		60	-0.3253	0.0039	-0.0951	-0.0115	-0.0071	-0.0498	-0.0042				-0.0698714	0.0445575	0.117888		60	0.3338	-0.1678	-0.1539	-0.0683	0.0908	-0.2076	0.353	0.005			0.023125	0.0778767	0.220269		60	0.3	-0.087	0.0312	-0.5376
75	-1.1176	-0.9613	0.0888	-0.8512	-0.1782	2.7493	0.0031				-0.0381571	0.499661	1.32198		75	-0.2094	-0.0048	-0.0298	-0.0142	0.0376	-0.0505	-0.0039				-0.0392857	0.0301333	0.0797253		75	1.2329	-0.1748	-0.1954	-0.2924	0.3129	-0.2253	0.3906	0.0827			0.1414	0.180396	0.510238		75	0.2573	-0.0743	-0.0624	-0.2444
90	-1.1449	-1.5929	0.072	-0.7238	-0.2688	5.301	0.0613				0.243414	0.874766	2.31441		90	-0.3617	-0.0059	-0.1234	-0.0004	0.3189	-0.0507	-0.0043				-0.0325	0.076061	0.201239		90	0.1103	-0.1888	-0.1978	-0.2942	0.277	-0.141	0.4148	0.0134			-0.0007875	0.0888753	0.251377		90	0.0759	-0.0767	-0.0816	-0.367
105	-1.1417	-1.7027	-0.0362	-0.7952	-0.3202	4.2987	-0.0068				0.0422714	0.746503	1.97506		105	-0.4592	-0.0081	-0.1193	0.0151	0.9376	-0.0518	-0.0072				0.0438714	0.161374	0.426956		105	0.3632	-0.2022		-0.1299	-0.1132	0.0283	0.1539	-0.0572			0.00612857	0.0739984	0.195781		105	0.0527	0.0178	-0.0608	-0.2503
120	-0.2507	-1.2733	-0.1296	-0.8734	-0.3436	4.1228	0.0147				0.180986	0.678763	1.79584		120	0.1246	-0.0068	0.0306	0.0164	0.5435	-0.0522	-0.0046				0.0930714	0.0778091	0.205864		120	0.8395	-0.1874		-0.2776	0.3173	-0.1167	0.2945	0.1965			0.1523	0.145914	0.386051		120	-0.0026	-0.063	0.332	-0.4887
ΔHFms2															ΔHFms2															ΔHFms2															ΔHFms2
time	rat1	rat2	rat3	rat4	Rat 5	Rat 6	Rat 7				Mean	SEM	STDEV		Time	rat1	rat2	rat3	rat4	Rat 5	Rat 6	Rat 7				Mean	SEM	STDEV		time	Rat 1	Rat 2	Rat 3	Rat 4	Rat 5	Rat 6	Rat 7	Rat 8			Mean	SEM	STDEV		time	rat1	rat2	rat3	rat4
0	0	0	0	0	0	0	0				0	0	0		0	0	0	0	0	0	0	0				0	0	0		0	0	0	0	0	0	0	0	0			0	0	0		0	0	0	0	0
15	3.3891	0.4598	2.4251	4.2088	-0.5289	-10.3804	-0.1764				-0.0861286	1.84716	4.88713		15	-0.1804	0.0541	9.8332	0.0066	0.1444	-0.2195	0.0903				1.38981	1.40817	3.72566		15	3.7746	2.0433	-0.202	1.379	2.1992	-1.0506	-0.9233	-2.0874			0.6416	0.709903	2.00791		15	-0.016	-0.6022	3.4598	0.9311
30	-0.3943	5.941	1.4791	-0.2724	-0.6508	-8.2402	-0.1689				-0.3295	1.58344	4.18939		30	0.9934	-0.1142	2.9263	0.0525	-0.7521	-0.1827	0.0674				0.427229	0.460119	1.21736		30	0.7633	4.3514	-0.4526	-1.2773	1.635	-0.2142	0.4877	-2.742			0.318913	0.74421	2.10494		30	-0.3486	-0.6841	-0.0835	-1.0806
45	4.4984	4.578	2.7682	-2.2844	0.043	-10.8082	-0.0247				-0.175671	2.01588	5.33352		45	-3.6989	-0.0695	0.9603	-0.0013	-0.7343	0.1885	0.0658				-0.469914	0.569925	1.50788		45	2.7012	1.0304	-0.183	0.2014	2.3285	-0.8788	1.0541	-0.0335			0.777537	0.441228	1.24798		45	-0.1508	-0.4902	-0.204	-1.4891
60	1.0253	0.8092	2.3768	-3.4424	-0.3006	-10.5004	-0.1388				-1.45299	1.65324	4.37408		60	-2.0566	-0.1019	0.3772	-0.0249	-0.1981	0.0455	0.1958				-0.251857	0.30932	0.818384		60	4.635	0.3746	-0.0109	-1.8319	0.2814	-0.9841	-0.2191	-0.5487			0.212038	0.681602	1.92786		60	-0.098	-0.5983	1.1541	-1.3146
75	0.6062	-1.2921	-0.708	-3.3542	-0.4099	-10.8783	-0.1647				-2.31443	1.50258	3.97545		75	-1.878	-0.2379	0.1688	-0.0274	0.4017	0.0208	0.1023				-0.2071	0.288046	0.762097		75	4.6452	-0.4111	0.0394	-2.2516	0.3074	-0.9914	3.2952	-2.3012			0.291488	0.880033	2.48911		75	-0.1042	-0.503	1.1891	-0.9254
90	-3.0249	1.8622	-0.5535	-2.8832	-0.5054	-10.0882	-0.157				-2.19286	1.46083	3.86498		90	-2.2362	-0.3148	-0.0891	-0.0334	0.4811	0.0126	0.1545				-0.289329	0.337295	0.892399		90	-0.2951	-0.4954	-0.0666	-1.7963	0.4827	-0.6971	1.4684	-2.4229			-0.477787	0.432662	1.22375		90	0.214	-0.6655	2.3142	-1.33
105	-2.6256	-1.9723	-1.2511	-3.6756	-0.5371	-8.8197	-0.2021				-2.72621	1.11216	2.9425		105	-2.62	-0.3228	0.2877	0.0368	-0.1221	0.3339	0.1238				-0.3261	0.391884	1.03683		105	-0.3584	-0.1983		-2.1755	-0.5894	-0.1592	2.1279	-2.384			-0.533843	0.566733	1.49943		105	-0.065	-0.4981	1.2483	-0.7234
120	-1.8328	-2.3853	-0.3705	-3.0288	-0.4343	-8.579	-0.1725				-2.40046	1.11101	2.93944		120	-0.769	-0.3223	3.1067	-0.0189	1.2033	0.0931	0.1556				0.492643	0.49109	1.2993		120	1.69	-0.1944		-2.8115	0.4087	-0.5476	-0.4054	-1.7315			-0.5131	0.547394	1.44827		120	-0.0984	-0.4139	1.3844	-0.6844
ΔLF nu															ΔLF nu															ΔLF nu															ΔLF nu
Time	Rat 1	Rat 2	Rat 3	Rat 4	Rat 5	Rat 6	Rat 7				Mean	SEM	STDEV		Time	Rat 1	Rat 2	Rat 3	Rat 4	Rat 5	Rat 6	Rat 7				Mean	SEM	STDEV		Time	Rat 1	Rat 2	Rat 3	Rat 4	Rat 5	Rat 6	Rat 7	Rat 8			Mean	SEM	STDEV		Time	Rat 1	Rat 2	Rat 3	Rat 4
0	0	0	0	0	0	0	0				0	0	0		0	0	0	0	0	0	0	0				0	0	0		0	0	0	0	0	0	0	0	0			0	0	0		0	0	0	0	0
15	-17.751	-9.4524	-9.4873	-12.4095	-9.7961	62.5883	-9.7871				-0.870729	10.6371	28.1431		15	0.985	7.048	-11.0599	-9.6626	3.6374	8.1135	12.7659				1.68961	3.40999	9.02197		15	8.2226	-0.0448	-6.9816	-3.8578	-3.3087	0.1144	0.8175	2.5316			-0.31335	1.62838	4.60576		15	18.5475	3.2733	1.2215	-12.1373
30	-15.7895	-21.2304	-13.342	-10.7672	-11.3899	46.6114	-2.4732				-4.0544	8.71149	23.0484		30	-2.807	13.4993	-14.004	-5.4739	11.4341	-4.1733	-7.5661				-1.2987	3.81033	10.0812		30	3.5793	-10.1239	-3.6535	-5.2307	0.3982	4.901	-0.4472	-0.1351			-1.33899	1.72206	4.87071		30	25.0249	-6.1687	-3.1056	-17.3249
45	-20.8816	-22.2667	-8.1702	-8.9234	-5.234	51.5902	8.7493				-0.733771	9.56177	25.2981		45	7.7735	10.6714	-15.0925	-10.6638	16.471	-9.307	-8.2942				-1.20594	4.71152	12.4655		45	1.9801	-11.5349	-9.6427	-5.7185	2.9446	-11.4629	-0.7749	0.7146			-4.18682	2.1696	6.13656		45	30.5366	-6.5791	-4.9771	-1.0447
60	-17.0936	-27.9764	-7.3458	-1.2573	15.5186	64.2499	11.4776				5.36757	11.3697	30.0814		60	2.5411	5.1065	-15.7171	-5.7174	0.9633	-9.9038	-9.6695				-4.62813	2.90658	7.69009		60	0.5435	-13.649	-12.5073	2.8063	1.6824	-6.9604	15.2624	-0.8877			-1.71372	3.30695	9.35346		60	29.112	-5.281	-2.3306	-8.3868
75	-17.4778	-10.4212	13.3959	-3.9954	-1.1327	69.3504	7.4329				8.16459	10.9206	28.8931		75	4.8474	4.9437	-7.8056	-7.587	0.591	-9.9718	-8.1793				-3.3088	2.47115	6.53806		75	10.5617	-10.1396	-17.6978	-3.4565	11.6315	-11.2134	-0.5078	10.3739			-1.306	3.99728	11.306		75	26.3585	-4.5814	-4.3416	5.995
90	-9.4772	-26.0738	10.2485	-1.8838	-6.9515	69.6149	18.862				7.76273	11.6565	30.8403		90	2.3742	8.838	-15.0255	2.6107	9.1317	-9.9966	-9.2656				-1.61901	3.67472	9.72241		90	5.2553	-11.4317	-16.8286	-4.2572	7.6417	-1.7747	5.8419	8.5723			-0.872625	3.33459	9.43166		90	5.6921	-0.5692	-6.3715	14.7661
105	-11.2967	-20.0253	24.5526	4.5525	-14.3802	55.1349	-0.02				5.50254	9.98438	26.4162		105	0.2249	7.6611	-17.5528	0.3795	29.8792	-10.3757	-10.2935				-0.0110429	5.92285	15.6704		105	14.5397	-15.1054		1.3097	-6.464	3.5286	-0.6718	1.0266			-0.262371	3.4384	9.09715		105	6.8138	8.8826	-4.4815	1.1569
120	6.4684	1.5388	-0.0231	-6.7892	-21.0189	52.5616	3.5648				5.18606	8.61789	22.8008		120	7.0641	8.9709	-17.0829	10.4964	10.8604	-10.2848	-9.4134				0.0872429	4.48453	11.865		120	12.8691	-13.3928		-1.279	10.9284	-1.5927	13.0002	13.0305			4.79481	3.92322	10.3799		120	0.3314	-2.7855	2.8562	-15.2583
ΔHFnu															ΔHFnu															ΔHFnu															ΔHFnu
Time	Rat 1	Rat 2	Rat 3	Rat 4	Rat 5	Rat 6	Rat 7				Mean	SEM	STDEV		Time	Rat 1	Rat 2	Rat 3	Rat 4	Rat 5	Rat 6	Rat 7				Mean	SEM	STDEV		Time	Rat 1	Rat 2	Rat 3	Rat 4	Rat 5	Rat 6	Rat 7	Rat 8			Mean	SEM	STDEV		Time	Rat 1	Rat 2	Rat 3	Rat 4
0	0	0	0	0	0	0	0				0	0	0		0	0	0	0	0	0	0	0				0	0	0		0	0	0	0	0	0	0	0	0			0	0	0		0	0	0	0	0
15	19.6928	-5.467	15.5493	11.8879	6.4381	-62.5883	-30.6644				-6.45023	11.348	30.0239		15	19.4022	73.4827	13.8516	15.0369	2.5298	-0.6979	4.6384				18.3205	9.60287	25.4068		15	-10.9343	4.0723	4.4029	3.0959	3.3087	-4.0713	23.8917	-2.5316			2.65429	3.56945	10.0959		15	-18.5475	-10.8659	0.6767	12.1373
30	16.2631	23.119	19.404	8.4545	7.4428	-46.6114	-41.9684				-1.9852	11.1363	29.464		30	24.4777	69.0487	17.6888	10.4519	-5.2669	7.8775	24.9704				21.3212	8.89113	23.5237		30	-3.5793	14.1514	-2.6938	4.1627	-0.3982	-6.6015	26.5756	-54.8096			-2.89909	8.37142	23.6779		30	-25.0249	-0.634	4.5089	13.2898
45	24.2989	20.4006	13.4563	2.9316	0.6798	-51.5902	-26.061				-2.26914	10.3526	27.3905		45	-29.0799	70.8191	16.6164	4.9497	-10.3038	11.9779	25.6985				12.954	11.8493	31.3502		45	-1.9801	15.5624	11.0011	4.5267	-13.1276	8.8656	25.8474	-4.4002			5.78691	4.3468	12.2946		45	-30.5366	1.3609	7.7944	-3.4823
60	15.158	22.9988	11.8873	-6.8706	-19.6746	-64.2499	-28.9446				-9.95651	11.5534	30.5675		60	18.1718	74.653	13.1469	-2.5308	5.2039	-0.4497	27.0738				19.3241	10.0343	26.5482		60	-0.5435	17.6765	16.2825	-4.0968	-10.314	8.5731	9.144	-40.2009			-0.434888	6.64501	18.7949		60	-29.112	-5.7367	5.9873	1.88
75	19.5938	-8.5317	-11.3813	-5.308	-4.7715	-69.3504	-24.5876				-14.9052	10.3464	27.3741		75	15.0627	73.6895	3.3691	0.0218	5.5762	0.6562	25.5836				17.7084	9.95143	26.329		75	-10.7023	14.1671	21.473	2.2173	-17.479	12.8261	27.0419	-25.7105			2.9792	6.77781	19.1705		75	-26.3585	-15.2112	8.3463	-8.9266
90	5.8459	30.7817	-7.2949	-1.9799	1.6019	-69.6149	-36.3223				-10.9975	12.3059	32.5585		90	19.4183	52.1068	6.5556	-14.6769	-2.9645	0.9168	26.6699				12.5751	8.40146	22.2282		90	-5.2553	15.4592	20.6038	3.824	-16.3679	3.3874	21.0976	-12.7168			3.754	5.13951	14.5367		90	-5.6921	-6.3725	9.0999	-20.6411
105	11.5937	16.0701	-22.0508	-9.228	6.6413	-55.1349	-47.8227				-14.2759	10.8105	28.6019		105	17.4366	58.8499	12.4306	-11.1896	-23.712	10.7023	27.6978				13.1737	10.0903	26.6965		105	-14.5397	19.1329		-10.9918	-2.6549	-1.9159	27.2704	-24.6333			-1.19033	6.98564	18.4823		105	-6.8138	-23.8277	7.6308	-1.7173
120	-4.6614	3.0034	2.6052	4.2349	17.8845	-52.5616	-44.7874				-10.6118	10.1837	26.9434		120	12.5021	50.9473	21.1459	-15.2656	-4.6932	16.8257	26.8177				15.4686	8.13795	21.531		120	-17.3406	17.4203		-0.6464	-15.2573	3.2054	2.558	-13.0305			-3.29873	4.75046	12.5685		120	-0.3314	-1.7795	1.8036	15.2583
ΔLF/HF ratio															ΔLF/HF ratio															ΔLF/HF ratio															ΔLF/HF ratio
Time	Rat 1	Rat 2	Rat 3	Rat 4	Rat 5	Rat 6	Rat 7				Mean	SEM	STDEV		Time	Rat 1	Rat 2	Rat 3	Rat 4	Rat 5	Rat 6	Rat 7				Mean	SEM	STDEV		Time	Rat 1	Rat 2	Rat 3	Rat 4	Rat 5	Rat 6	Rat 7	Rat 8			Mean	SEM	STDEV		Time	Rat 1	Rat 2	Rat 3	Rat 4
0	0		0	0	0		0				0	0	0		0	0	0	0	0	0	0	0				0	0	0		0	0	0	0	0	0	0	0	0			0	0	0		0	0	0	0	0
15	-0.2565		-0.1632	-0.1682	-0.1708		-0.106				-0.17294	0.0240678	0.0538172		15	-0.0239	0.0516	-0.185	-0.1507	0.0384	0.104	0.1593				-0.0009	0.0482628	0.127691		15	0.1072	-0.0114	-0.1145	-0.0436	-0.041	0.0105	-0.0796	0.0278			-0.018075	0.0242456	0.068577		15	0.2546	0.0596	0.0139	-0.1976
30	-0.2326		-0.2115	-0.1466	-0.1957		0.1184				-0.1336	0.0645751	0.144394		30	-0.0738	0.1337	-0.2245	-0.0955	0.1466	-0.0598	-0.124				-0.0424714	0.0513298	0.135806		30	0.0421	-0.1428	-0.0394	-0.0585	0.0051	0.0788	-0.1022	0.0415			-0.021925	0.0272868	0.0771786		30	0.3752	-0.0707	-0.0447	-0.2605
45	-0.291		-0.1442	-0.1177	-0.0807		0.2518				-0.07636	0.0894677	0.200056		45	0.3428	0.0969	-0.236	-0.1535	0.2282	-0.1191	-0.132				0.0039	0.0830572	0.219749		45	0.0229	-0.1589	-0.1672	-0.0636	0.0627	-0.1409	-0.1045	0.0094			-0.0675125	0.031652	0.0895254		45	0.4969	-0.0764	-0.0699	0.0039
60	-0.2464		-0.1313	0.0054	0.5056		0.3328				0.09322	0.141584	0.316591		60	-0.0032	0.0287	-0.2403	-0.0741	0.0056	-0.1243	-0.1466				-0.0791714	0.0368928	0.0976093		60	0.0062	-0.1822	-0.2121	0.0363	0.0394	-0.0919	0.1956	0.0086			-0.0250125	0.0468405	0.132485		60	0.4635	-0.0569	-0.0375	-0.1223
75	-0.2535		0.2793	-0.037	0.0163		0.2153				0.04408	0.0950117	0.212453		75	0.0315	0.0275	-0.1217	-0.1056	0.0011	-0.1253	-0.1307				-0.0604571	0.02883	0.076277		75	0.1347	-0.143	-0.277	-0.0389	0.1977	-0.1398	-0.1041	0.1585			-0.0264875	0.0606234	0.171469		75	0.4029	-0.0393	-0.0632	0.1473
90	-0.1428		0.1934	-0.0183	-0.1103		0.6022				0.10484	0.137474	0.307402		90	-0.0075	0.1063	-0.2247	0.1042	0.1125	-0.1256	-0.1424				-0.0253143	0.0527635	0.139599		90	0.0629	-0.1578	-0.2667	-0.0482	0.137	-0.0273	-0.0056	0.1073			-0.0248	0.0478927	0.135461		90	0.0669	0.0021	-0.0867	0.4349
105	-0.1754		0.6289	0.0972	-0.233		0.2571				0.11496	0.156531	0.350014		105	-0.03	0.0772	-0.262	0.0483	0.5096	-0.1308	-0.1531				0.00845714	0.0948152	0.250857		105	0.1943	-0.1977		0.0286	-0.0714	0.0473	-0.1066	0.0259			-0.0113714	0.0478391	0.12657		105	0.0811	0.1847	-0.0641	0.0255
120	0.1154		-0.0111	-0.0939	-0.3391		0.3288				2e-05	0.11076	0.247667		120	0.0663	0.1109	-0.2619	0.247	0.1379	-0.13	-0.1439				0.00375714	0.0694913	0.183857		120	0.1819	-0.1795		-0.0134	0.1779	-0.0249	0.2127	0.1611			0.0736857	0.0558363	0.147729		120	0.0037	-0.0303	0.0316	-0.2396
[truncated: 17 more columns]

## Sheet: Baseline
Fasudil	SDNN	RMSSD	Range	Average HR	Total Power	VLF	LFms2	HFms2	Lf nu	HF nu	LF/HF		Fasudil	Cycle Duration (s)	Max dP/dt (mmHg/s)	Min dP/dt (mmHg/s)	IRP (mmHg/s)	Tau (s)	PTI (mmHg.s)
rat 1	2.9785	3.2222	20.1961	426.15	8.1098	1.9026	1.3934	4.5374	22.448	73.0995	0.3071		rat 1	0.140807	3254.95	-1248.45	-451.448	0.0479792	5.73052
rat 2	4.0418	3.3361	40.0952	402.256	10.1028	3.9982	1.9883	3.7285	32.5711	61.0772	0.5333		rat 2	0.149194	3507.56	-914.668	-471.32	0.106616	5.71008
rat 3	1.8616	1.6926	25.2488	437.604	4.2254	1.7143	0.5543	1.8046	22.0747	71.8633	0.3072		rat 3	0.137101	4209.04	-1254.78	-338.272	0.274466	6.10313
rat 4	3.2045	3.4225	16.2116	378.078	8.452	2.6456	1.1005	4.5804	18.9542	78.8871	0.2403		rat 4	0.158711	3854.83	-1284.13	-401.386	0.122285	5.24122
rat 5	1.4029	1.3141	16.9037	391.694	1.7861	0.51	0.3929	0.8676	30.7908	67.9872	0.4529		rat 5	0.153191	3250.48	-1923.48	-213.374	0.0496203	3.92597
rat 6	3.0122	5.1742	36.8744	241.712	12.9141	0.0743	0.8177	12.0222	6.3683	93.6317	0.068		rat 6	0.248226	2186.29	-539.059	-231.376	0.274099	9.35043
rat 7	1.7506	1.0176	18.2296	470.553	2.2574	1.8686	0.0475	0.3001	12.2198	77.1938	0.1583		rat 7	0.12752	3257.85	-1221.23	-414.469	0.0759072	5.65406
rat 8													rat 8
MEAN	2.60744	2.7399	24.8228	392.578	6.83537	1.81623	0.899229	3.97726	20.7753	74.82	0.2953		MEAN	0.15925	3360.14	-1197.97	-360.235	0.135853	5.95934
SDEV	0.953656	1.47625	9.8354	73.3711	4.18588	1.30448	0.655518	3.94488	9.38094	10.1924	0.160843		SDEV	0.0406045	632.266	419.231	103.239	0.0984173	1.65218
SEM	0.337168	0.521933	3.47734	25.9406	1.47993	0.461203	0.231761	1.39473	3.31666	3.60356	0.0568664		SEM	0.0143559	223.54	148.221	36.5005	0.0347958	0.584133
DPI	SDNN	RMSSD	Range	Average HR	Total Power	VLF	LFms2	HFms2	Lf nu	HF nu	LF/HF		DPI	Cycle Duration (s)	Max dP/dt (mmHg/s)	Min dP/dt (mmHg/s)	IRP (mmHg/s)	Tau (s)	PTI (mmHg.s)
rat 1	2.7756	4.0515	19.3736	487.49	7.3233	0.4822	0.6853	4.4367	10.0172	64.8543	0.1545		rat 1	0.12308	3253.58	-1405.23	-517.774	0.0478386	5.67698
rat 2	1.7316	2.8417	10.3393	542.379	2.7846	0.2422	0.0124	0.3611	0.4877	14.2031	0.0343		rat 2	0.110627	2706.72	-1224.98	-563.394	0.061708	5.17352
rat 3	1.9876	1.3932	10.1027	507.521	3.9839	3.245	0.1618	0.5136	21.9016	69.5045	0.3151		rat 3	0.118231	4982.56	-2216.74	-474.82	0.0232076	4.64669
rat 4	1.032	0.5535	5.9707	445.935	0.5952	0.4522	0.0235	0.1028	16.4067	71.8728	0.2283		rat 4	0.13455	3913.74	-1789.74	-338.34	0.0287185	4.66261
rat 5	1.7519	2.2254	20.0587	405.403	3.4362	1.1406	0.1714	1.9826	7.4675	86.3653	0.0865		rat 5	0.147999	2643	-717.432	-356.056	0.289846	5.44606
rat 6	1.0278	1.1453	7.252	390.702	0.7727	0.2646	0.0543	0.4046	10.6868	79.6266	0.1342		rat 6	0.153603	2928.33	-1338.23	-249.539	0.0414849	4.33743
rat 7	0.5783	0.4751	3.0376	370.556	0.1879	0.1005	0.0106	0.0616	12.088	70.5077	0.1714		rat 7	0.162037	1644.31	-620.856	-333.313	0.0776828	6.00871
rat 8													rat 8
MEAN	1.55497	1.81224	10.8764	449.998	2.72626	0.846757	0.1599	1.12329	11.2936	65.2763	0.160614		MEAN	0.135732	3153.18	-1330.46	-404.748	0.0814981	5.136
SDEV	0.736249	1.30624	6.53265	64.6543	2.51737	1.10964	0.241517	1.59973	6.74177	23.6223	0.0919663		SDEV	0.0194071	1058.46	561.627	114.621	0.0937484	0.612789
SEM	0.260303	0.461825	2.30964	22.8587	0.890025	0.392316	0.0853893	0.565591	2.38357	8.35175	0.032515		SEM	0.00686146	374.222	198.565	40.5245	0.0331451	0.216654
WM	SDNN	RMSSD	Range	Average HR	Total Power	VLF	LFms2	HFms2	Lf nu	HF nu	LF/HF		WM	Cycle Duration (s)	Max dP/dt (mmHg/s)	Min dP/dt (mmHg/s)	IRP (mmHg/s)	Tau (s)	PTI (mmHg.s)
rat 1	2.2109	2.7995	27.1851	326.99	3.3671	0.8758	0.1471	2.3442	5.9033	94.0967	0.0627		rat 1	0.18346	1341.09	-512.17	-300.713	0.504539	8.90545
rat 2	1.4516	1.599	13.3152	439.782	2.0996	0.8284	0.2205	0.9996	17.3431	78.6294	0.2206		rat 2	0.136424	3680.98	-1512.1	-325.818	0.0958686	4.45796
rat 3	1.1861	1.2337	16.3735	445.743	1.3752	0.3584	0.2607	0.7176	25.6416	70.5832	0.3633		rat 3	0.1346	1865.91	-1100.95	-201.438	0.0720825	4.95687
rat 4	2.6973	3.2173	16.9829	333.671	6.8389	1.9047	0.4097	4.5245	8.3024	91.6976	0.0905		rat 4	0.179828	2753.78	-760.432	-242.182	0.253158	5.99373
rat 5	2.8388	1.8331	16.973	336.078	6.5271	5.317	0.1431	1.067	11.823	88.177	0.1341		rat 5	0.178515	2346.89	-896.454	-253.113	0.0535819	5.05792
rat 6	2.8011	2.097	18.5932	378.749	4.8546	3.2396	0.2386	1.3504	14.7743	83.613	0.1767		rat 6	0.158409	2580.68	-752.231	-299.236	0.174239	4.83679
rat 7	2.6467	3.2831	12.62	412.244	6.6482	2.3631	0.7003	2.3568	16.3422	54.9993	0.2971		rat 7	0.145548	3281.9	-1050.52	-340.649	0.113392	5.79493
rat 8	2.7559	3.538	14.7385	352.103	7.348	3.916	0.1133	3.3188	3.3006	96.6994	0.0341		rat 8	0.169919	2578.94	-1086.82	-230.211	0.190752	4.79023
MEAN	2.32355	2.45009	17.0977	378.17	4.88234	2.35038	0.279163	2.08486	12.9288	82.3119	0.172387		MEAN	0.160838	2553.77	-958.96	-274.17	0.182202	5.59924
SDEV	0.65371	0.869931	4.54294	48.6596	2.33212	1.71965	0.19394	1.32224	7.17978	13.9753	0.115678		SDEV	0.0199695	739.564	301.552	49.4379	0.146351	1.43273
SEM	0.266876	0.355148	1.85465	19.8652	0.952084	0.702043	0.0791755	0.539804	2.93113	5.7054	0.0472254		SEM	0.00815253	301.926	123.108	20.183	0.0597475	0.584909
SP	SDNN	RMSSD	Range	Average HR	Total Power	VLF	LFms2	HFms2	Lf nu	HF nu	LF/HF		SP	Cycle Duration (s)	Max dP/dt (mmHg/s)	Min dP/dt (mmHg/s)	IRP (mmHg/s)	Tau (s)	PTI (mmHg.s)
rat 1	1.785	1.4313	9.6182	282.29	1.6568	0.8623	0.0386	0.7559	4.8642	95.1358	0.0511		rat 1	0.212537	2595.37	-830.675	-224.654	0.124265	3.94661
rat 2	1.5954	1.5467	16.9736	376.221	2.0412	0.9967	0.1053	0.9076	10.0768	86.8889	0.116		rat 2	0.159537	3290.21	-1066.6	-380.235	0.096425	7.53065
rat 3	2.2401	2.4886	14.3665	436.012	4.8991	1.6506	0.3867	2.5997	11.9055	80.0274	0.1488		rat 3	0.137622	3123.83	-1081.77	-427.316	0.0663208	5.41679
rat 4	2.5317	1.6316	8.1896	352.991	4.3923	2.1271	0.6218	1.6434	27.4496	72.5504	0.3784		rat 4	0.170316	2452.78	-736.669	-247.469	0.0902752	7.60299
rat 5	3.5755	2.2598	21.6929	462.615	6.4839	4.1205	0.442	1.7472	18.7033	73.9256	0.253		rat 5	0.129704	4055	-1645.32	-474.016	0.0456888	5.65352
rat 6	1.2072	0.4691	6.3094	0.5037	467.534	0.3473	0.0452	0.0963	28.8915	61.5776	0.4692		rat 6	0.128337	3474.74	-1601.2	-367.778	0.101599	4.42674
rat 7	0.8868	0.7593	7.9904	0.2421	379.761	0.0575	0.006	0.1595	3.2713	86.4022	0.0379		rat 7	0.157993	2396.69	-502.88	-330.668	2.31484	6.27275
rat 8													rat 8
MEAN	1.97453	1.51234	12.1629	272.982	123.824	1.45171	0.235086	1.12994	15.0232	79.5011	0.207771		MEAN	0.156578	3055.52	-1066.44	-350.305	0.405631	5.83572
SDEV	0.903298	0.72906	5.66797	195.072	206.386	1.37454	0.244723	0.913268	10.2939	11.1623	0.165734		SDEV	0.0294675	611.493	428.804	90.5403	0.842262	1.41125
SEM	0.341415	0.275559	2.14229	73.7301	78.0067	0.519527	0.0924966	0.345183	3.89073	4.21894	0.0626416		SEM	0.0111377	231.123	162.073	34.221	0.318345	0.533401
PD	SDNN	RMSSD	Range	Average HR	Total Power	VLF	LFms2	HFms2	Lf nu	HF nu	LF/HF		PD	Cycle Duration (s)	Max dP/dt (mmHg/s)	Min dP/dt (mmHg/s)	IRP (mmHg/s)	Tau (s)	PTI (mmHg.s)
rat 1	2.8184	3.8798	18.519	327.82	8.0377	2.4047	1.0337	4.5993	18.3507	81.6493	0.2248		rat 1	0.18304	3487.47	-952.344	-320.892	0.202704	6.29273
rat 2	2.2086	2.3019	11.8817	317.262	5.0783	2.3141	0.0743	2.6899	2.687	97.313	0.0276		rat 2	0.189145	1985.93	-581.258	-333.729	1.42122	7.93046
rat 3	3.3915	3.2454	20.1937	369.038	9.8574	4.3783	1.0759	4.362	19.6365	79.6125	0.2467		rat 3	0.162601	4467.61	-1550.56	-297.489	0.275891	7.08412
rat 4	2.1325	1.8519	11.1691	398.395	4.1642	2.9702	0.0677	1.0332	5.67	86.5284	0.0655		rat 4	0.150603	3124.75	-933.545	-391.39	0.0844238	7.61497
rat 5	2.2848	3.0128	14.1942	339.784	4.3953	1.6225	0.1266	2.6462	4.5644	95.4356	0.0478		rat 5	0.176593	2376.07	-819.467	-248.528	0.161688	8.30837
rat 6	2.6085	3.1166	15.9306	394.429	6.139	1.3954	0.7388	3.6181	15.5744	76.273	0.2042		rat 6	0.15212	3746.12	-968.581	-384.072	0.120651	6.73363
rat 7	2.0901	2.5617	19.2505	361.788	3.9895	1.449	0.381	2.1578	14.9973	84.9334	0.1766		rat 7	0.165854	2723.25	-825.496	-333.516	0.1898	7.59556
rat 8													rat 8
MEAN	2.50491	2.85287	15.877	358.359	5.95163	2.36203	0.499714	3.01521	11.64	85.9636	0.141886		MEAN	0.168565	3130.17	-947.322	-329.945	0.350911	7.36569
SDEV	0.472943	0.670085	3.60453	31.6132	2.23128	1.06099	0.446321	1.2644	7.08978	7.8821	0.0919212		SDEV	0.0149081	850.428	297.14	49.1534	0.475912	0.7015
SEM	0.178756	0.253268	1.36239	11.9487	0.843343	0.401018	0.168693	0.477896	2.67968	2.97916	0.034743		SEM	0.00563472	321.432	112.309	18.5783	0.179878	0.265142
	SDNN			RMSSD			Range			average HR			total power
	MEAN	SDEV	SEM	MEAN	SDEV	SEM	MEAN	SDEV	SEM	MEAN	SDEV	SEM	MEAN	SDEV	SEM
Fasudil	2.60744	0.953656	0.337168	2.7399	1.47625	0.521933	24.8228	9.8354	3.47734	392.578	73.3711	25.9406	6.83537	4.18588	1.47993
DPI	1.55497	0.736249	0.260303	1.81224	1.30624	0.461825	10.8764	6.53265	2.30964	449.998	64.6543	22.8587	2.72626	2.51737	0.890025
WM	2.32355	0.65371	0.266876	2.45009	0.869931	0.355148	17.0977	4.54294	1.85465	378.17	48.6596	19.8652	4.88234	2.33212	0.952084
SP	1.97453	0.903298	0.341415	0.275559	0.72906	0.275559	12.1629	5.66797	2.14229	272.982	195.072	73.7301	123.824	206.386	78.0067
PD	2.50491	0.472943	0.178756	2.85287	0.670085	0.253268	15.877	3.60453	1.36239	358.359	31.6132	11.9487	5.95163	2.23128	0.843343
	VLF			LFms2			HFms2			Lfnu			Hfnu			LF/HF
	MEAN	SDV	SEM	MEAN	SDEV	SEM	MEAN	SDEV	SEM	MEAN	SDEV	SEM	MEAN	SDEV	SEM	MEAN	SDEV	SEM
Fasudil	1.81623	1.30448	0.461203	0.899229	0.655518	0.231761	3.97726	3.94488	1.39473	20.7753	9.38094	3.31666	74.82	10.1924	3.60356	0.2953	0.160843	0.0568664
DPI	0.846757	1.10964	0.392316	0.1599	0.241517	0.0853893	1.12329	1.59973	0.565591	11.2936	6.74177	2.38357	65.2763	23.6223	8.35175	0.160614	0.0919663	0.032515
WM	2.35038	1.71965	0.702043	0.279163	0.19394	0.0791755	2.08486	1.32224	0.539804	12.9288	7.17978	2.93113	82.3119	13.9753	5.7054	0.172387	0.115678	0.0472254
SP	1.45171	1.37454	0.519527	0.235086	0.244723	0.0924966	1.12994	0.913268	0.345183	15.0232	10.2939	3.89073	79.5011	11.1623	4.21894	0.207771	0.165734	0.0626416
PD	2.36203	1.06099	0.401018	0.499714	0.446321	0.168693	3.01521	1.2644	0.477896	11.64	7.08978	2.67968	85.9636	7.8821	2.97916	0.141886	0.0919212	0.034743
							Cycle duration			max dP/dt			Min dP/dt			IRP			Tau			PTI
							MEAN	SDEV	SEM	MEAN	SDEV	SEM	MEAN	SDEV	SEM	MEAN	SDEV	SEM	MEAN	SDEV	SEM	MEAN	SDEV	SEM
Fasudil							0.15925	0.0406045	0.0143559	3360.14	632.266	223.54	-1197.97	419.231	148.221	-360.235	103.239	36.5005	0.135853	0.0984173	0.0347958	5.95934	1.65218	0.584133
DPI							0.135732	0.0194071	0.00686146	3153.18	1058.46	374.222	-1330.46	561.627	198.565	-404.748	114.621	40.5245	0.0814981	0.0937484	0.0331451	5.136	0.612789	0.216654
WM							0.160838	0.0199695	0.00815253	2553.77	739.564	301.926	-958.96	301.552	123.108	-274.17	49.4379	20.183	0.182202	0.146351	0.0597475	5.59924	1.43273	0.584909
SP							0.156578	0.0294675	0.0111377	3055.52	611.493	231.123	-1066.44	428.804	162.073	-350.305	90.5403	34.221	0.405631	0.842262	0.318345	5.83572	1.41125	0.533401
PD							0.168565	0.0149081	0.00563472	3130.17	850.428	321.432	-947.322	297.14	112.309	-329.945	49.1534	18.5783	0.350911	0.475912	0.179878	7.36569	0.7015	0.265142

## Sheet:   CLP+IC Fasudil+ MS 10MG KG_x0009__x0009_
Rat 1	SDNN	RMSSD	Range	Average HR	Total Power	VLF	LFms2	HFms2	Lf nu	HF nu	LF/HF	1	SDNN	RMSSD	Range	Average HR	Total Power	VLF	LFms2	HFms2	Lf nu	HF nu	LF/HF		Rat 1	Cycle Duration (s)	Max dP/dt (mmHg/s)	Min dP/dt (mmHg/s)	IRP (mmHg/s)	Tau (s)	PTI (mmHg.s)		Rat 1	Cycle Duration (s)	Max dP/dt (mmHg/s)	Min dP/dt (mmHg/s)	IRP (mmHg/s)	Tau (s)	PTI (mmHg.s)
Area 1	2.9785	3.2222	20.1961	426.15	8.1098	1.9026	1.3934	4.5374	22.448	73.0995	0.3071		2.9785	3.2222	20.1961	426.15	8.1098	1.9026	1.3934	4.5374	22.448	73.0995	0.3071		Area 1	0.140807	3254.95	-1248.45	-451.448	0.0479792	5.73052	1	Area 1	0.140807	3254.95	-1248.45	-451.448	0.0479792	5.73052
Area 2	3.0702	5.2905	15.9547	387.57	9.7443	1.2021	0.4012	7.9265	4.697	92.7923	0.0506		3.0702	5.2905	15.9547	387.57	9.7443	1.2021	0.4012	7.9265	4.697	92.7923	0.0506		Area 2	0.15481	2901.93	-1078.88	-448.543	0.0732825	5.96763		Area 2	0.15481	2901.93	-1078.88	-448.543	0.0732825	5.96763
Area 3	2.8471	3.7636	14.4621	397.293	5.8725	1.2362	0.3087	4.1431	6.6585	89.3626	0.0745		2.8471	3.7636	14.4621	397.293	5.8725	1.2362	0.3087	4.1431	6.6585	89.3626	0.0745		Area 3	0.151047	3439.72	-1311.93	-421.34	0.0690401	5.51706		Area 3	0.151047	3439.72	-1311.93	-421.34	0.0690401	5.51706
Area 4	3.2385	5.5998	14.8968	383.466	10.2415	0.9644	0.1453	9.0358	1.5664	97.3984	0.0161		3.2385	5.5998	14.8968	383.466	10.2415	0.9644	0.1453	9.0358	1.5664	97.3984	0.0161		Area 4	0.156444	3069.66	-1154.89	-408.559	0.0799412	5.29435		Area 4	0.156444	3069.66	-1154.89	-408.559	0.0799412	5.29435
Area 5	2.9609	4.6772	14.3332	395.092	9.3408	3.038	0.3375	5.5627	5.3544	88.2575	0.0607		2.9609	4.6772	14.3332	395.092	9.3408	3.038	0.3375	5.5627	5.3544	88.2575	0.0607		Area 5	0.151877	3020.19	-1176.12	-411.86	0.0767804	5.30408		Area 5	0.151877	3020.19	-1176.12	-411.86	0.0767804	5.30408
Area 6	2.6632	3.8283	14.3491	385.528	7.5543	2.0053	0.2758	5.1436	4.9702	92.6933	0.0536		2.6632	3.8283	14.3491	385.528	7.5543	2.0053	0.2758	5.1436	4.9702	92.6933	0.0536		Area 6	0.155635	4018.55	-1293.84	-412.826	0.0853211	5.23543		Area 6	0.155635	4018.55	-1293.84	-412.826	0.0853211	5.23543
Area 7	2.4101	2.2796	12.7593	393.253	3.6579	1.742	0.2485	1.5125	12.9708	78.9454	0.1643		2.4101	2.2796	12.7593	393.253	3.6579	1.742	0.2485	1.5125	12.9708	78.9454	0.1643		Area 7	0.152566	3337.78	-1250.11	-373.223	0.0845419	5.22285		Area 7	0.152566	3337.78	-1250.11	-373.223	0.0845419	5.22285
Area 8	3.1132	2.3934	13.6164	396.734	12.1021	9.8448	0.2517	1.9118	11.1513	84.6932	0.1317		3.1132	2.3934	13.6164	396.734	12.1021	9.8448	0.2517	1.9118	11.1513	84.6932	0.1317		Area 8	0.151223	3770.62	-1405.72	-363.37	0.102703	4.931		Area 8	0.151223	3770.62	-1405.72	-363.37	0.102703	4.931
Area 9	2.3916	2.583	12.6756	392.165	5.205	1.2532	1.1427	2.7046	28.9164	68.4381	0.4225		2.3916	2.583	12.6756	392.165	5.205	1.2532	1.1427	2.7046	28.9164	68.4381	0.4225		Area 9	0.152988	4053.07	-1413.29	-393.661	0.0876632	5.18043		Area 9	0.152988	4053.07	-1413.29	-393.661	0.0876632	5.18043
Area 10																									Area 10								Area 10
Area 11																									Area 11								Area 11
Area 12																									Area 12								Area 12
Area 13																									Area 13								Area 13
Rat 2	SDNN	RMSSD	Range	Average HR	Total Power	VLF	LFms2	HFms2	Lf nu	HF nu	LF/HF	1	SDNN	RMSSD	Range	Average HR	Total Power	VLF	LFms2	HFms2	Lf nu	HF nu	LF/HF		Rat 2	Cycle Duration (s)	Max dP/dt (mmHg/s)	Min dP/dt (mmHg/s)	IRP (mmHg/s)	Tau (s)	PTI (mmHg.s)	1	Rat 2	Cycle Duration (s)	Max dP/dt (mmHg/s)	Min dP/dt (mmHg/s)	IRP (mmHg/s)	Tau (s)	PTI (mmHg.s)
Area 1	4.0418	3.3361	40.0952	402.256	10.1028	3.9982	1.9883	3.7285	32.5711	61.0772	0.5333		4.0418	3.3361	40.0952	402.256	10.1028	3.9982	1.9883	3.7285	32.5711	61.0772	0.5333		Area 1	0.149194	3507.56	-914.668	-471.32	0.106616	5.71008		Area 1	0.149194	3507.56	-914.668	-471.32	0.106616	5.71008
Area 2	2.9393	3.7372	23.5683	433.476	9.3117	1.7802	1.7412	4.1883	23.1187	55.6102	0.4157		2.9393	3.7372	23.5683	433.476	9.3117	1.7802	1.7412	4.1883	23.1187	55.6102	0.4157		Area 2	0.138406	2043.24	-599.957	-564.802	0.0915073	11.8737		Area 2	0.138406	2043.24	-599.957	-564.802	0.0915073	11.8737
Area 3	3.9046	5.7663	28.8377	382.118	19.5682	8.0837	1.3024	9.6695	11.3407	84.1962	0.1347		3.9046	5.7663	28.8377	382.118	19.5682	8.0837	1.3024	9.6695	11.3407	84.1962	0.1347		Area 3	0.157053	1627.49	-482.197	-411.896	24.6199	13.7112		Area 3	0.157053	1627.49	-482.197	-411.896	24.6199	13.7112
Area 4	3.8566	5.2797	19.2177	411.459	12.7891	2.5942	1.0505	8.3065	10.3044	81.4778	0.1265		3.8566	5.2797	19.2177	411.459	12.7891	2.5942	1.0505	8.3065	10.3044	81.4778	0.1265		Area 4	0.14584	3036.05	-747.408	-500.869	0.159861	6.87881		Area 4	0.14584	3036.05	-747.408	-500.869	0.159861	6.87881
Area 5	3.201	4.3465	15.8795	408.442	8.5961	3.199	0.248	4.5377	4.5947	84.076	0.0546		3.201	4.3465	15.8795	408.442	8.5961	3.199	0.248	4.5377	4.5947	84.076	0.0546		Area 5	0.146891	2230.48	-574.649	-419.012	105.601	9.15917		Area 5	0.146891	2230.48	-574.649	-419.012	105.601	9.15917
Area 6	3.5093	2.9324	18.0498	448.537	14.0085	9.3718	1.027	2.4364	22.1499	52.5455	0.4215		3.5093	2.9324	18.0498	448.537	14.0085	9.3718	1.027	2.4364	22.1499	52.5455	0.4215		Area 6	0.133769	4266.73	-1228.09	-517.145	0.0984473	5.48773		Area 6	0.133769	4266.73	-1228.09	-517.145	0.0984473	5.48773
Area 7	3.287	4.3506	30.6343	393.76	7.6842	1.598	0.3954	5.5907	6.4973	91.8589	0.0707		3.287	4.3506	30.6343	393.76	7.6842	1.598	0.3954	5.5907	6.4973	91.8589	0.0707		Area 7	0.152398	2683.46	-620.38	-425.322	0.802311	6.60499		Area 7	0.152398	2683.46	-620.38	-425.322	0.802311	6.60499
Area 8	3.1726	2.4225	17.0202	435.943	6.068	3.7917	0.2856	1.7562	12.5458	77.1473	0.1626		3.1726	2.4225	17.0202	435.943	6.068	3.7917	0.2856	1.7562	12.5458	77.1473	0.1626		Area 8	0.137641	3701.31	-1089.92	-511.38	0.119728	5.14321		Area 8	0.137641	3701.31	-1089.92	-511.38	0.119728	5.14321
Area 9	3.407	1.7523	20.7244	412.523	11.2387	9.1427	0.715	1.3432	34.1099	64.0806	0.5323		3.407	1.7523	20.7244	412.523	11.2387	9.1427	0.715	1.3432	34.1099	64.0806	0.5323		Area 9	0.145458	4593.98	-1320.99	-451.776	0.129835	5.04651		Area 9	0.145458	4593.98	-1320.99	-451.776	0.129835	5.04651
Area 10																									Area 10								Area 10
Area 11																									Area 11								Area 11
Area 12																									Area 12								Area 12
Area 13																									Area 13								Area 13
Rat 3	SDNN	RMSSD	Range	Average HR	Total Power	VLF	LFms2	HFms2	Lf nu	HF nu	LF/HF	1	SDNN	RMSSD	Range	Average HR	Total Power	VLF	LFms2	HFms2	Lf nu	HF nu	LF/HF		Rat 3	Cycle Duration (s)	Max dP/dt (mmHg/s)	Min dP/dt (mmHg/s)	IRP (mmHg/s)	Tau (s)	PTI (mmHg.s)	1	Rat 3	Cycle Duration (s)	Max dP/dt (mmHg/s)	Min dP/dt (mmHg/s)	IRP (mmHg/s)	Tau (s)	PTI (mmHg.s)
Area 1	1.8616	1.6926	25.2488	437.604	4.2254	1.7143	0.5543	1.8046	22.0747	71.8633	0.3072		1.8616	1.6926	25.2488	437.604	4.2254	1.7143	0.5543	1.8046	22.0747	71.8633	0.3072		Area 1	0.137101	4209.04	-1254.78	-338.272	0.274466	6.10313		Area 1	0.137101	4209.04	-1254.78	-338.272	0.274466	6.10313
Area 2	2.6826	3.7242	14.2117	306.517	8.2221	3.3833	0.6091	4.2297	12.5874	87.4126	0.144		2.6826	3.7242	14.2117	306.517	8.2221	3.3833	0.6091	4.2297	12.5874	87.4126	0.144		Area 2	0.19576	3402.52	-787.26	-279.625	0.232478	8.31467		Area 2	0.19576	3402.52	-787.26	-279.625	0.232478	8.31467
Area 3	2.2247	3.3096	9.3097	304.531	4.1579	0.5599	0.3142	3.2837	8.7327	91.2673	0.0957		2.2247	3.3096	9.3097	304.531	4.1579	0.5599	0.3142	3.2837	8.7327	91.2673	0.0957		Area 3	0.196711	3645.51	-838.305	-258.479	0.243997	8.27469		Area 3	0.196711	3645.51	-838.305	-258.479	0.243997	8.27469
Area 4	2.7101	3.6106	13.1961	369.293	6.9028	1.5432	0.7452	4.5728	13.9045	85.3196	0.163		2.7101	3.6106	13.1961	369.293	6.9028	1.5432	0.7452	4.5728	13.9045	85.3196	0.163		Area 4	0.16241	3447.33	-942.705	-276.099	0.174054	6.45111		Area 4	0.16241	3447.33	-942.705	-276.099	0.174054	6.45111
Area 5	2.7141	3.0347	15.7482	389.843	6.64	1.6472	0.7354	4.1814	14.7289	83.7506	0.1759		2.7141	3.0347	15.7482	389.843	6.64	1.6472	0.7354	4.1814	14.7289	83.7506	0.1759		Area 5	0.152452	3334.07	-1009.18	-254.034	0.37036	6.18277		Area 5	0.152452	3334.07	-1009.18	-254.034	0.37036	6.18277
Area 6	1.9092	1.5829	20.4025	435.969	3.1976	1.3845	0.6431	1.0966	35.4706	60.482	0.5865		1.9092	1.5829	20.4025	435.969	3.1976	1.3845	0.6431	1.0966	35.4706	60.482	0.5865		Area 6	0.137628	4100.05	-1473.2	-337.105	0.0415116	3.49641		Area 6	0.137628	4100.05	-1473.2	-337.105	0.0415116	3.49641
Area 7	2.3924	1.9042	20.7546	422.538	5.0428	3.1052	0.6263	1.2511	32.3232	64.5684	0.5006		2.3924	1.9042	20.7546	422.538	5.0428	3.1052	0.6263	1.2511	32.3232	64.5684	0.5006		Area 7	0.142007	3740.26	-1265.49	-306.593	0.0432154	3.51785		Area 7	0.142007	3740.26	-1265.49	-306.593	0.0432154	3.51785
Area 8	1.5815	1.0853	8.4262	442.619	1.7745	0.6633	0.5181	0.5535	46.6273	49.8125	0.9361		1.5815	1.0853	8.4262	442.619	1.7745	0.6633	0.5181	0.5535	46.6273	49.8125	0.9361		Area 8	0.135559	3939.97	-1474.41	-322.248	0.0381285	3.49245		Area 8	0.135559	3939.97	-1474.41	-322.248	0.0381285	3.49245
Area 9	1.7296	1.6137	10.23	426.239	3.0672	1.1414	0.4247	1.4341	22.0516	74.4685	0.2961		1.7296	1.6137	10.23	426.239	3.0672	1.1414	0.4247	1.4341	22.0516	74.4685	0.2961		Area 9	0.14076	3673.4	-1229.11	-297.589	0.0406705	3.6846		Area 9	0.14076	3673.4	-1229.11	-297.589	0.0406705	3.6846
Area 10																									Area 10								Area 10
Area 11																									Area 11								Area 11
Area 12																									Area 12								Area 12
Area 13																									Area 13								Area 13
Rat 4	SDNN	RMSSD	Range	Average HR	Total Power	VLF	LFms2	HFms2	Lf nu	HF nu	LF/HF	1	SDNN	RMSSD	Range	Average HR	Total Power	VLF	LFms2	HFms2	Lf nu	HF nu	LF/HF		Rat 4	Cycle Duration (s)	Max dP/dt (mmHg/s)	Min dP/dt (mmHg/s)	IRP (mmHg/s)	Tau (s)	PTI (mmHg.s)	1	Rat 4	Cycle Duration (s)	Max dP/dt (mmHg/s)	Min dP/dt (mmHg/s)	IRP (mmHg/s)	Tau (s)	PTI (mmHg.s)
Area 1	3.2045	3.4225	16.2116	378.078	8.452	2.6456	1.1005	4.5804	18.9542	78.8871	0.2403		3.2045	3.4225	16.2116	378.078	8.452	2.6456	1.1005	4.5804	18.9542	78.8871	0.2403		Area 1	0.158711	3854.83	-1284.13	-401.386	0.122285	5.24122		Area 1	0.158711	3854.83	-1284.13	-401.386	0.122285	5.24122
Area 2	4.1542	5.2457	23.6022	386.358	15.7332	6.0507	0.6337	8.7892	6.5447	90.775	0.0721		4.1542	5.2457	23.6022	386.358	15.7332	6.0507	0.6337	8.7892	6.5447	90.775	0.0721		Area 2	0.155291	2937.99	-924.867	-508.943	0.114521	6.61194		Area 2	0.155291	2937.99	-924.867	-508.943	0.114521	6.61194
Area 3	2.821	3.685	18.2948	416.856	8.1741	3.2418	0.4038	4.308	8.187	87.3416	0.0937		2.821	3.685	18.2948	416.856	8.1741	3.2418	0.4038	4.308	8.187	87.3416	0.0937		Area 3	0.143935	2499.28	-695.354	-452.756	0.537798	5.46097		Area 3	0.143935	2499.28	-695.354	-452.756	0.537798	5.46097
Area 4	2.7638	2.8566	18.4855	407.611	6.012	3.2057	0.2815	2.296	10.0308	81.8187	0.1226		2.7638	2.8566	18.4855	407.611	6.012	3.2057	0.2815	2.296	10.0308	81.8187	0.1226		Area 4	0.147188	3257.65	-1131.31	-429.559	0.15141	5.27569		Area 4	0.147188	3257.65	-1131.31	-429.559	0.15141	5.27569
Area 5	1.5968	1.9072	14.5421	429.289	2.6056	1.0255	0.2796	1.138	17.6969	72.0165	0.2457		1.5968	1.9072	14.5421	429.289	2.6056	1.0255	0.2796	1.138	17.6969	72.0165	0.2457		Area 5	0.139767	4341.37	-1778.77	-408.294	0.109196	4.86564		Area 5	0.139767	4341.37	-1778.77	-408.294	0.109196	4.86564
Area 6	1.9392	2.052	14.5108	425.106	3.2359	1.5693	0.2493	1.2262	14.9588	73.5791	0.2033		1.9392	2.052	14.5108	425.106	3.2359	1.5693	0.2493	1.2262	14.9588	73.5791	0.2033		Area 6	0.141138	2543.91	-851.395	-381.042	0.268899	4.92507		Area 6	0.141138	2543.91	-851.395	-381.042	0.268899	4.92507
Area 7	2.0821	2.2092	11.2577	409.863	4.9097	2.7029	0.3767	1.6972	17.0704	76.9072	0.222		2.0821	2.2092	11.2577	409.863	4.9097	2.7029	0.3767	1.6972	17.0704	76.9072	0.222		Area 7	0.14638	2860.57	-1027.62	-359.727	0.254866	4.86692		Area 7	0.14638	2860.57	-1027.62	-359.727	0.254866	4.86692
Area 8	1.6961	1.5947	14.1252	414.19	2.7167	1.4178	0.3053	0.9048	23.5067	69.6591	0.3375		1.6961	1.5947	14.1252	414.19	2.7167	1.4178	0.3053	0.9048	23.5067	69.6591	0.3375		Area 8	0.144865	3561.72	-1377.79	-339.639	0.218381	4.72468		Area 8	0.144865	3561.72	-1377.79	-339.639	0.218381	4.72468
Area 9	1.964	2.144	10.9239	408.96	2.957	1.0903	0.2271	1.5516	12.165	83.122	0.1464		1.964	2.144	10.9239	408.96	2.957	1.0903	0.2271	1.5516	12.165	83.122	0.1464		Area 9	0.146691	3108.05	-1136.28	-356.469	0.235376	4.80922		Area 9	0.146691	3108.05	-1136.28	-356.469	0.235376	4.80922
Area 10																									Area 10								Area 10
Area 11																									Area 11								Area 11
Area 12																									Area 12								Area 12
Area 13																									Area 13								Area 13
Rat 5	SDNN	RMSSD	Range	Average HR	Total Power	VLF	LFms2	HFms2	Lf nu	HF nu	LF/HF	1	SDNN	RMSSD	Range	Average HR	Total Power	VLF	LFms2	HFms2	Lf nu	HF nu	LF/HF		Rat 5	Cycle Duration (s)	Max dP/dt (mmHg/s)	Min dP/dt (mmHg/s)	IRP (mmHg/s)	Tau (s)	PTI (mmHg.s)	1	Rat 5	Cycle Duration (s)	Max dP/dt (mmHg/s)	Min dP/dt (mmHg/s)	IRP (mmHg/s)	Tau (s)	PTI (mmHg.s)
Area 1	1.4029	1.3141	16.9037	391.694	1.7861	0.51	0.3929	0.8676	30.7908	67.9872	0.4529		1.4029	1.3141	16.9037	391.694	1.7861	0.51	0.3929	0.8676	30.7908	67.9872	0.4529		Area 1	0.153191	3250.48	-1923.48	-213.374	0.0496203	3.92597		Area 1	0.153191	3250.48	-1923.48	-213.374	0.0496203	3.92597
Area 2	0.9491	0.8289	7.8496	444.863	0.6723	0.2172	0.0956	0.3387	20.9947	74.4253	0.2821		0.9491	0.8289	7.8496	444.863	0.6723	0.2172	0.0956	0.3387	20.9947	74.4253	0.2821		Area 2	0.134875	3620.92	-2284.23	-232.246	0.109273	3.68576		Area 2	0.134875	3620.92	-2284.23	-232.246	0.109273	3.68576
Area 3	0.7247	0.7207	5.849	459.647	0.4529	0.1655	0.0558	0.2168	19.4009	75.43	0.2572		0.7247	0.7207	5.849	459.647	0.4529	0.1655	0.0558	0.2168	19.4009	75.43	0.2572		Area 3	0.130536	3791.97	-2414.23	-249.484	0.0750607	3.54276		Area 3	0.130536	3791.97	-2414.23	-249.484	0.0750607	3.54276
Area 4	1.6525	1.4047	10.857	426.198	2.1221	0.796	0.3389	0.9106	25.5568	68.667	0.3722		1.6525	1.4047	10.857	426.198	2.1221	0.796	0.3389	0.9106	25.5568	68.667	0.3722		Area 4	0.140777	3212.98	-1820.89	-221.848	0.131923	3.63451		Area 4	0.140777	3212.98	-1820.89	-221.848	0.131923	3.63451
Area 5	1.4525	0.9869	9.5166	438.883	2.4513	1.2777	0.5435	0.567	46.3094	48.3126	0.9585		1.4525	0.9869	9.5166	438.883	2.4513	1.2777	0.5435	0.567	46.3094	48.3126	0.9585		Area 5	0.136719	3601.5	-2304.21	-219.268	0.116244	3.53475		Area 5	0.136719	3601.5	-2304.21	-219.268	0.116244	3.53475
Area 6	1.1606	0.9229	7.9462	450.759	1.693	0.969	0.2147	0.4577	29.6581	63.2157	0.4692		1.1606	0.9229	7.9462	450.759	1.693	0.969	0.2147	0.4577	29.6581	63.2157	0.4692		Area 6	0.133118	3252.78	-1949.9	-250.419	0.0919434	3.71513		Area 6	0.133118	3252.78	-1949.9	-250.419	0.0919434	3.71513
Area 7	0.9354	0.8344	5.826	446.828	0.8596	0.339	0.1241	0.3622	23.8393	69.5891	0.3426		0.9354	0.8344	5.826	446.828	0.8596	0.339	0.1241	0.3622	23.8393	69.5891	0.3426		Area 7	0.134294	2713.49	-1471.41	-246.481	0.105381	3.90994		Area 7	0.134294	2713.49	-1471.41	-246.481	0.105381	3.90994
Area 8	1.3336	0.8856	10.4001	451.156	0.9502	0.5074	0.0727	0.3305	16.4106	74.6285	0.2199		1.3336	0.8856	10.4001	451.156	0.9502	0.5074	0.0727	0.3305	16.4106	74.6285	0.2199		Area 8	0.132978	3846.65	-2616.98	-226.155	0.101135	3.69537		Area 8	0.132978	3846.65	-2616.98	-226.155	0.101135	3.69537
Area 9	1.0376	0.9855	5.4879	446.955	1.1175	0.613	0.0493	0.4333	9.7719	85.8717	0.1138		1.0376	0.9855	5.4879	446.955	1.1175	0.613	0.0493	0.4333	9.7719	85.8717	0.1138		Area 9	0.134241	3147.12	-1964.04	-220.1	0.109591	3.80422		Area 9	0.134241	3147.12	-1964.04	-220.1	0.109591	3.80422
Area 10	2.774	3.4692	17.6964	418.47	7.3811	3.3692	0.1268	3.048	3.1604	75.9754	0.0416		2.774	3.4692	17.6964	418.47	7.3811	3.3692	0.1268	3.048	3.1604	75.9754	0.0416		Area 10								Area 10
Area 11	3.1607	2.5364	14.9901	417.862	6.0723	3.5908	0.082	2.0048	3.3029	80.7892	0.0409		3.1607	2.5364	14.9901	417.862	6.0723	3.5908	0.082	2.0048	3.3029	80.7892	0.0409		Area 11								Area 11
Area 12																									Area 12								Area 12
Area 13	Last Cycle	Used											Last Cycle	Used											Area 13								Area 13
	2	1
Rat 6	SDNN	RMSSD	Range	Average HR	Total Power	VLF	LFms2	HFms2	Lf nu	HF nu	LF/HF	1	SDNN	RMSSD	Range	Average HR	Total Power	VLF	LFms2	HFms2	Lf nu	HF nu	LF/HF		Rat 6	Cycle Duration (s)	Max dP/dt (mmHg/s)	Min dP/dt (mmHg/s)	IRP (mmHg/s)	Tau (s)	PTI (mmHg.s)	1	Rat 6	Cycle Duration (s)	Max dP/dt (mmHg/s)	Min dP/dt (mmHg/s)	IRP (mmHg/s)	Tau (s)	PTI (mmHg.s)
Area 1	3.0122	5.1742	36.8744	241.712	12.9141	0.0743	0.8177	12.0222	6.3683	93.6317	0.068		3.0122	5.1742	36.8744	241.712	12.9141	0.0743	0.8177	12.0222	6.3683	93.6317	0.068		Area 1	0.248226	2186.29	-539.059	-231.376	0.274099	9.35043		Area 1	0.248226	2186.29	-539.059	-231.376	0.274099	9.35043
Area 2	2.5215	2.4564	12.9748	228.432	6.2157	0.927	3.6469	1.6418	68.9566	31.0434	2.2213		2.5215	2.4564	12.9748	228.432	6.2157	0.927	3.6469	1.6418	68.9566	31.0434	2.2213		Area 2	0.262631	2296.37	-506.137	-221.704	0.315458	7.05032		Area 2	0.262631	2296.37	-506.137	-221.704	0.315458	7.05032
Area 3	3.2997	3.2864	15.9098	231.921	9.8849	1.8416	4.2613	3.782	52.9797	47.0203	1.1267		3.2997	3.2864	15.9098	231.921	9.8849	1.8416	4.2613	3.782	52.9797	47.0203	1.1267		Area 3	0.258713	2197.4	-498.999	-219.58	0.236204	6.8582		Area 3	0.258713	2197.4	-498.999	-219.58	0.236204	6.8582
Area 4	2.1501	2.2818	12.5958	230.866	4.768	1.8803	1.6737	1.214	57.9585	42.0415	1.3786		2.1501	2.2818	12.5958	230.866	4.768	1.8803	1.6737	1.214	57.9585	42.0415	1.3786		Area 4	0.259887	2149.08	-451.173	-209.363	0.21632	6.58295		Area 4	0.259887	2149.08	-451.173	-209.363	0.21632	6.58295
Area 5	2.6832	2.4125	13.723	224.478	7.1969	2.0175	3.6576	1.5218	70.6182	29.3818	2.4035		2.6832	2.4125	13.723	224.478	7.1969	2.0175	3.6576	1.5218	70.6182	29.3818	2.4035		Area 5	0.267254	1943.81	-463.09	-194.105	0.20803	6.3553		Area 5	0.267254	1943.81	-463.09	-194.105	0.20803	6.3553
Area 6	2.6925	2.4971	14.4724	215.097	5.9773	1.2664	3.567	1.1439	75.7187	24.2813	3.1184		2.6925	2.4971	14.4724	215.097	5.9773	1.2664	3.567	1.1439	75.7187	24.2813	3.1184		Area 6	0.278949	1738.73	-397.548	-166.392	0.244161	6.00986		Area 6	0.278949	1738.73	-397.548	-166.392	0.244161	6.00986
Area 7	3.3451	3.3101	24.7305	206.01	10.5313	2.4786	6.1187	1.934	75.9832	24.0168	3.1638		3.3451	3.3101	24.7305	206.01	10.5313	2.4786	6.1187	1.934	75.9832	24.0168	3.1638		Area 7	0.291195	1646.72	-399.504	-158.628	0.221861	6.12753		Area 7	0.291195	1646.72	-399.504	-158.628	0.221861	6.12753
Area 8	3.3948	3.306	21.99	205.994	12.4704	4.1514	5.1164	3.2025	61.5032	38.4968	1.5976		3.3948	3.306	21.99	205.994	12.4704	4.1514	5.1164	3.2025	61.5032	38.4968	1.5976		Area 8	0.291247	1618.86	-367.505	-152.224	0.259519	6.04432		Area 8	0.291247	1618.86	-367.505	-152.224	0.259519	6.04432
Area 9	3.0592	3.5142	17.8795	204.986	8.9923	0.6086	4.9405	3.4432	58.9299	41.0701	1.4349		3.0592	3.5142	17.8795	204.986	8.9923	0.6086	4.9405	3.4432	58.9299	41.0701	1.4349		Area 9	0.292702	1690.46	-372.367	-156.942	0.264215	6.36702		Area 9	0.292702	1690.46	-372.367	-156.942	0.264215	6.36702
Area 10	13	1											13	1											Area 10								Area 10
Area 11	14	1											14	1											Area 11								Area 11
Area 12	15	1											15	1											Area 12								Area 12
Area 13	16	1											16	1											Area 13								Area 13
	17	1
Rat 7	SDNN	RMSSD	Range	Average HR	Total Power	VLF	LFms2	HFms2	Lf nu	HF nu	LF/HF	1	SDNN	RMSSD	Range	Average HR	Total Power	VLF	LFms2	HFms2	Lf nu	HF nu	LF/HF		Rat 7	Cycle Duration (s)	Max dP/dt (mmHg/s)	Min dP/dt (mmHg/s)	IRP (mmHg/s)	Tau (s)	PTI (mmHg.s)	1	Rat 7	Cycle Duration (s)	Max dP/dt (mmHg/s)	Min dP/dt (mmHg/s)	IRP (mmHg/s)	Tau (s)	PTI (mmHg.s)
Area 1	1.7506	1.0176	18.2296	470.553	2.2574	1.8686	0.0475	0.3001	12.2198	77.1938	0.1583		1.7506	1.0176	18.2296	470.553	2.2574	1.8686	0.0475	0.3001	12.2198	77.1938	0.1583		Area 1	0.12752	3257.85	-1221.23	-414.469	0.0759072	5.65406		Area 1	0.12752	3257.85	-1221.23	-414.469	0.0759072	5.65406
Area 2	0.9114	0.895	5.4657	516.496	0.6687	0.4029	0.0065	0.1237	2.4327	46.5294	0.0523		0.9114	0.895	5.4657	516.496	0.6687	0.4029	0.0065	0.1237	2.4327	46.5294	0.0523		Area 2	0.116166	3876.61	-1596.11	-543.355	0.043587	5.88728		Area 2	0.116166	3876.61	-1596.11	-543.355	0.043587	5.88728
Area 3	2.0732	0.9873	10.1194	495.884	2.8114	2.4391	0.0363	0.1312	9.7466	35.2254	0.2767		2.0732	0.9873	10.1194	495.884	2.8114	2.4391	0.0363	0.1312	9.7466	35.2254	0.2767		Area 3	0.120999	4021.59	-1628.81	-428.678	0.0762417	5.55578		Area 3	0.120999	4021.59	-1628.81	-428.678	0.0762417	5.55578
Area 4	2.3067	1.0779	12.2467	503.621	4.6329	4.0943	0.1129	0.2754	20.9691	51.1328	0.4101		2.3067	1.0779	12.2467	503.621	4.6329	4.0943	0.1129	0.2754	20.9691	51.1328	0.4101		Area 4	0.119141	3203.93	-1334.2	-411.76	0.0730304	5.49088		Area 4	0.119141	3203.93	-1334.2	-411.76	0.0730304	5.49088
Area 5	1.3608	0.7994	11.4711	512.427	1.6947	1.3604	0.0792	0.1613	23.6974	48.2492	0.4911		1.3608	0.7994	11.4711	512.427	1.6947	1.3604	0.0792	0.1613	23.6974	48.2492	0.4911		Area 5	0.117093	3892.48	-1692.32	-404.873	0.0519246	5.10403		Area 5	0.117093	3892.48	-1692.32	-404.873	0.0519246	5.10403
Area 6	1.443	0.777	8.2363	503.849	2.3676	2.1102	0.0506	0.1354	19.6527	52.6062	0.3736		1.443	0.777	8.2363	503.849	2.3676	2.1102	0.0506	0.1354	19.6527	52.6062	0.3736		Area 6	0.119087	4238.23	-1815.17	-412.012	0.0334204	4.37991		Area 6	0.119087	4238.23	-1815.17	-412.012	0.0334204	4.37991
Area 7	1.6579	0.7775	11.3792	505.36	2.7921	2.442	0.1088	0.1431	31.0818	40.8715	0.7605		1.6579	0.7775	11.3792	505.36	2.7921	2.442	0.1088	0.1431	31.0818	40.8715	0.7605		Area 7	0.118726	4425.51	-1958.14	-414.619	0.0243794	3.98391		Area 7	0.118726	4425.51	-1958.14	-414.619	0.0243794	3.98391
Area 8	1.1495	0.9553	8.7385	506.077	0.8812	0.5474	0.0407	0.098	12.1998	29.3711	0.4154		1.1495	0.9553	8.7385	506.077	0.8812	0.5474	0.0407	0.098	12.1998	29.3711	0.4154		Area 8	0.118556	4461.26	-1933.69	-420.359	0.0232761	3.91478		Area 8	0.118556	4461.26	-1933.69	-420.359	0.0232761	3.91478
Area 9	1.5346	1.0058	7.9677	500.103	1.5735	1.1796	0.0622	0.1276	15.7846	32.4064	0.4871		1.5346	1.0058	7.9677	500.103	1.5735	1.1796	0.0622	0.1276	15.7846	32.4064	0.4871		Area 9	0.119973	4163.96	-1808.57	-395.584	0.0265268	4.01363		Area 9	0.119973	4163.96	-1808.57	-395.584	0.0265268	4.01363
Area 10	28	1											28	1											Area 10								Area 10
Area 11	29	1											29	1											Area 11								Area 11
Area 12	30	1											30	1											Area 12								Area 12
Area 13	31	1											31	1											Area 13								Area 13
	32	1
Rat 8	SDNN	RMSSD	Range	Average HR	Total Power	VLF	LFms2	HFms2	Lf nu	HF nu	LF/HF	1	SDNN	RMSSD	Range	Average HR	Total Power	VLF	LFms2	HFms2	Lf nu	HF nu	LF/HF		Rat 8	Cycle Duration (s)	Max dP/dt (mmHg/s)	Min dP/dt (mmHg/s)	IRP (mmHg/s)	Tau (s)	PTI (mmHg.s)	1	Rat 8	Cycle Duration (s)	Max dP/dt (mmHg/s)	Min dP/dt (mmHg/s)	IRP (mmHg/s)	Tau (s)	PTI (mmHg.s)
Area 1																									Area 1								Area 1
Area 2																									Area 2								Area 2
Area 3																									Area 3								Area 3
Area 4																									Area 4								Area 4
Area 5																									Area 5								Area 5
Area 6																									Area 6								Area 6
Area 7																									Area 7								Area 7
Area 8																									Area 8								Area 8
Area 9																									Area 9								Area 9
Area 10	43	1											43	1											Area 10								Area 10
Area 11	44	1											44	1											Area 11								Area 11
Area 12	45	1											45	1											Area 12								Area 12
Area 13	46	1											46	1											Area 13								Area 13
	47	1
Rat 9												1													Rat 9	Cycle Duration (s)	Max dP/dt (mmHg/s)	Min dP/dt (mmHg/s)	IRP (mmHg/s)	Tau (s)	PTI (mmHg.s)	1	Rat 9	Cycle Duration (s)	Max dP/dt (mmHg/s)	Min dP/dt (mmHg/s)	IRP (mmHg/s)	Tau (s)	PTI (mmHg.s)
Area 1																									Area 1								Area 1
Area 2																									Area 2								Area 2
Area 3																									Area 3								Area 3
Area 4																									Area 4								Area 4
Area 5																									Area 5								Area 5
Area 6																									Area 6								Area 6
Area 7																									Area 7								Area 7
Area 8																									Area 8								Area 8
Area 9																									Area 9								Area 9
Area 10																									Area 10								Area 10
Area 11																									Area 11								Area 11
Area 12																									Area 12								Area 12
Area 13																									Area 13								Area 13
Rat 10												1													Rat 10	Cycle Duration (s)	Max dP/dt (mmHg/s)	Min dP/dt (mmHg/s)	IRP (mmHg/s)	Tau (s)	PTI (mmHg.s)	1	Rat 10	Cycle Duration (s)	Max dP/dt (mmHg/s)	Min dP/dt (mmHg/s)	IRP (mmHg/s)	Tau (s)	PTI (mmHg.s)
Area 1																									Area 1								Area 1
Area 2																									Area 2								Area 2
Area 3																									Area 3								Area 3
Area 4																									Area 4								Area 4
Area 5																									Area 5								Area 5
Area 6																									Area 6								Area 6
Area 7																									Area 7								Area 7
Area 8																									Area 8								Area 8
Area 9																									Area 9								Area 9
Area 10	73	1											73	1											Area 10								Area 10
Area 11	74	1											74	1											Area 11								Area 11
Area 12	75	1											75	1											Area 12								Area 12
Area 13	76	1											76	1											Area 13								Area 13
	77	1
MEAN1	78	1											2.60744	2.7399	24.8228	392.578	6.83537	1.81623	0.899229	3.97726	20.7753	74.82	0.2953		MEAN1	0.15925	3360.14	-1197.97	-360.235	0.135853	5.95934		MEAN1	0.15925	3360.14	-1197.97	-360.235	0.135853	5.95934
SEM1	79	1											0.360448	0.55797	3.47734	24.457	1.39529	0.434826	0.218506	1.31496	3.12698	3.39747	0.0536142		SEM	0.0153471	238.974	158.454	39.0206	0.0371982	0.624464		SEM	0.0153471	238.974	158.454	39.0206	0.0371982	0.624464
MEAN2	80	1											2.46119	3.16827	14.8039	386.245	7.224	1.99477	1.01917	3.89113	19.9045	68.3697	0.462586		MEAN2	0.16542	3011.37	-1111.06	-399.888	0.140015	7.0559		MEAN2	0.16542	3011.37	-1111.06	-399.888	0.140015	7.0559
SEM2	81	1											0.442038	0.700331	2.33654	31.5921	1.77965	0.692378	0.430405	1.15751	7.68137	8.08613	0.262463		SEM	0.018692	255.373	238.013	56.9788	0.0368489	0.962396		SEM	0.018692	255.373	238.013	56.9788	0.0368489	0.962396
MEAN3	82	1											2.55643	3.07413	14.6832	384.036	7.27456	2.50969	0.954643	3.64776	16.7209	72.8348	0.294171		MEAN3	0.165571	3031.85	-1124.26	-348.888	3.69403	6.98867		MEAN3	0.165571	3031.85	-1124.26	-348.888	3.69403	6.98867
SEM3	83	1											0.384933	0.656294	2.51916	30.1059	2.09448	0.892101	0.506203	1.06485	5.5065	7.50314	0.125318		SEM	0.0180019	346.838	268.272	38.1569	3.48821	1.24681		SEM	0.0180019	346.838	268.272	38.1569	3.48821	1.24681
MEAN4	84	1											2.66833	3.15873	14.4994	390.359	6.7812	2.15401	0.621143	3.80159	20.0415	72.5508	0.369871		MEAN4	0.16167	3053.81	-1083.23	-351.151	0.140934	5.65833		MEAN4	0.16167	3053.81	-1083.23	-351.151	0.140934	5.65833
SEM4	85	1											0.275127	0.671322	1.07129	27.4823	1.20992	0.403042	0.191841	1.20216	6.15087	6.59779	0.155604		SEM	0.0171686	159.118	165.227	43.0914	0.0193096	0.419063		SEM	0.0171686	159.118	165.227	43.0914	0.0193096	0.419063
MEAN5	86	1											2.28133	2.59491	13.602	399.779	5.50363	1.9379	0.840114	2.52427	26.1428	64.8635	0.627143		MEAN5	0.158865	3194.84	-1285.48	-330.207	15.2191	5.78653		MEAN5	0.158865	3194.84	-1285.48	-330.207	15.2191	5.78653
SEM5	87	1											0.295172	0.575557	0.775284	29.1915	1.05995	0.28846	0.420175	0.724866	8.0379	7.61724	0.281581		SEM	0.0186328	327.747	254.323	38.6867	15.0637	0.663187		SEM	0.0186328	327.747	254.323	38.6867	15.0637	0.663187
MEAN6	88	1											2.18814	2.08466	13.9953	409.264	5.43346	2.66807	0.861071	1.66283	28.9399	59.9147	0.746586		MEAN6	0.157046	3451.28	-1287.02	-353.849	0.123386	4.74993		MEAN6	0.157046	3451.28	-1287.02	-353.849	0.123386	4.74993
SEM6	89	1											0.307694	0.415232	1.5388	30.8637	1.43723	0.9944	0.412503	0.565687	7.61796	7.00506	0.353508		SEM	0.0207294	372.332	203.392	43.7483	0.0357296	0.351093		SEM	0.0207294	372.332	203.392	43.7483	0.0357296	0.351093
MEAN7	90	1											2.30143	2.23794	16.7631	396.802	5.06823	2.05824	1.14264	1.7844	28.538	63.8225	0.746357		MEAN7	0.162509	3058.26	-1141.81	-326.37	0.219508	4.89057		MEAN7	0.162509	3058.26	-1141.81	-326.37	0.219508	4.89057
SEM7	91	1											0.323999	0.483775	2.94004	30.8952	1.06802	0.307418	0.73382	0.602353	7.64194	7.854	0.36357		SEM	0.021906	334.646	197.484	36.4489	0.102506	0.443157		SEM	0.021906	334.646	197.484	36.4489	0.102506	0.443157
MEAN8	92	1											2.2059	1.80611	13.4738	407.53	5.28044	2.98911	0.9415	1.25104	26.2778	60.5441	0.542971		MEAN8	0.158867	3557.2	-1466.57	-333.625	0.123267	4.56369		MEAN8	0.158867	3557.2	-1466.57	-333.625	0.123267	4.56369
SEM8	93	1											0.368325	0.348807	1.62672	31.7487	1.69869	1.13035	0.615932	0.367255	6.63261	7.08847	0.179685		SEM	0.0223968	340.557	262.91	44.8877	0.0330163	0.345431		SEM	0.0223968	340.557	262.91	44.8877	0.0330163	0.345431
MEAN9	94	1											2.16051	1.94264	12.2699	398.847	4.87874	2.14697	1.08021	1.5768	25.9613	64.2082	0.490443		MEAN9	0.16183	3490.01	-1320.66	-324.589	0.127697	4.7008		MEAN9	0.16183	3490.01	-1320.66	-324.589	0.127697	4.7008
SEM9	95	1											0.319664	0.34012	1.79293	30.8021	1.28757	1.0321	0.582074	0.390601	5.6656	6.79998	0.148846		SEM	0.0221789	362.71	195.315	39.8678	0.034495	0.360103		SEM	0.0221789	362.71	195.315	39.8678	0.034495	0.360103
MEAN10	96	1											31.9548	1.49384	17.6964	418.47	7.3811	3.3692	0.1268	3.048	3.1604	75.9754	0.0416		MEAN10	#DIV/0!	#DIV/0!	#DIV/0!	#DIV/0!	#DIV/0!	#DIV/0!		MEAN10	#DIV/0!	#DIV/0!	#DIV/0!	#DIV/0!	#DIV/0!	#DIV/0!
SEM10	97	1											9.17901	0.368087	#DIV/0!	#DIV/0!	#DIV/0!	#DIV/0!	#DIV/0!	#DIV/0!	#DIV/0!	#DIV/0!	#DIV/0!		SEM	#DIV/0!	#DIV/0!	#DIV/0!	#DIV/0!	#DIV/0!	#DIV/0!		SEM	#DIV/0!	#DIV/0!	#DIV/0!	#DIV/0!	#DIV/0!	#DIV/0!
MEAN11	98	1											32.8321	1.30728	14.9901	417.862	6.0723	3.5908	0.082	2.0048	3.3029	80.7892	0.0409		MEAN11	#DIV/0!	#DIV/0!	#DIV/0!	#DIV/0!	#DIV/0!	#DIV/0!		MEAN11	#DIV/0!	#DIV/0!	#DIV/0!	#DIV/0!	#DIV/0!	#DIV/0!
SEM11	99	1											9.23346	0.229033	#DIV/0!	#DIV/0!	#DIV/0!	#DIV/0!	#DIV/0!	#DIV/0!	#DIV/0!	#DIV/0!	#DIV/0!		SEM	#DIV/0!	#DIV/0!	#DIV/0!	#DIV/0!	#DIV/0!	#DIV/0!		SEM	#DIV/0!	#DIV/0!	#DIV/0!	#DIV/0!	#DIV/0!	#DIV/0!
MEAN12	100	1											41.25	1	#DIV/0!	#DIV/0!	#DIV/0!	#DIV/0!	#DIV/0!	#DIV/0!	#DIV/0!	#DIV/0!	#DIV/0!		MEAN12	#DIV/0!	#DIV/0!	#DIV/0!	#DIV/0!	#DIV/0!	#DIV/0!		MEAN12	#DIV/0!	#DIV/0!	#DIV/0!	#DIV/0!	#DIV/0!	#DIV/0!
SEM12	101	1											8.53913	0	#DIV/0!	#DIV/0!	#DIV/0!	#DIV/0!	#DIV/0!	#DIV/0!	#DIV/0!	#DIV/0!	#DIV/0!		SEM	#DIV/0!	#DIV/0!	#DIV/0!	#DIV/0!	#DIV/0!	#DIV/0!		SEM	#DIV/0!	#DIV/0!	#DIV/0!	#DIV/0!	#DIV/0!	#DIV/0!
MEAN13	102	1											42.25	1	#DIV/0!	#DIV/0!	#DIV/0!	#DIV/0!	#DIV/0!	#DIV/0!	#DIV/0!	#DIV/0!	#DIV/0!		MEAN13	#DIV/0!	#DIV/0!	#DIV/0!	#DIV/0!	#DIV/0!	#DIV/0!		MEAN13	#DIV/0!	#DIV/0!	#DIV/0!	#DIV/0!	#DIV/0!	#DIV/0!
SEM13	103	1											8.53913	0	#DIV/0!	#DIV/0!	#DIV/0!	#DIV/0!	#DIV/0!	#DIV/0!	#DIV/0!	#DIV/0!	#DIV/0!		SEM	#DIV/0!	#DIV/0!	#DIV/0!	#DIV/0!	#DIV/0!	#DIV/0!		SEM	#DIV/0!	#DIV/0!	#DIV/0!	#DIV/0!	#DIV/0!	#DIV/0!
													SDNN	RMSSD	Range	Average HR	Total Power	VLF	LFms2	HFms2	Lf nu	HF nu	LF/HF											Cycle Duration (s)	Max dP/dt (mmHg/s)	Min dP/dt (mmHg/s)	IRP (mmHg/s)	Tau (s)	PTI (mmHg.s)
												MEAN1	2.60744	2.7399	24.8228	392.578	6.83537	1.81623	0.899229	3.97726	20.7753	74.82	0.2953										MEAN1	0.15925	3360.14	-1197.97	-360.235	0.135853	5.95934
												MEAN2	2.46119	3.16827	14.8039	386.245	7.224	1.99477	1.01917	3.89113	19.9045	68.3697	0.462586										MEAN2	0.16542	3011.37	-1111.06	-399.888	0.140015	7.0559
												MEAN3	2.55643	3.07413	14.6832	384.036	7.27456	2.50969	0.954643	3.64776	16.7209	72.8348	0.294171										MEAN3	0.165571	3031.85	-1124.26	-348.888	3.69403	6.98867
												MEAN4	2.66833	3.15873	14.4994	390.359	6.7812	2.15401	0.621143	3.80159	20.0415	72.5508	0.369871										MEAN4	0.16167	3053.81	-1083.23	-351.151	0.140934	5.65833
												MEAN5	2.28133	2.59491	13.602	399.779	5.50363	1.9379	0.840114	2.52427	26.1428	64.8635	0.627143										MEAN5	0.158865	3194.84	-1285.48	-330.207	15.2191	5.78653
												MEAN6	2.18814	2.08466	13.9953	409.264	5.43346	2.66807	0.861071	1.66283	28.9399	59.9147	0.746586										MEAN6	0.157046	3451.28	-1287.02	-353.849	0.123386	4.74993
												MEAN7	2.30143	2.23794	16.7631	396.802	5.06823	2.05824	1.14264	1.7844	28.538	63.8225	0.746357										MEAN7	0.162509	3058.26	-1141.81	-326.37	0.219508	4.89057
												MEAN8	2.2059	1.80611	13.4738	407.53	5.28044	2.98911	0.9415	1.25104	26.2778	60.5441	0.542971										MEAN8	0.158867	3557.2	-1466.57	-333.625	0.123267	4.56369
												MEAN9	2.16051	1.94264	12.2699	398.847	4.87874	2.14697	1.08021	1.5768	25.9613	64.2082	0.490443										MEAN9	0.16183	3490.01	-1320.66	-324.589	0.127697	4.7008
												MEAN10	31.9548	1.49384	17.6964	418.47	7.3811	3.3692	0.1268	3.048	3.1604	75.9754	0.0416										MEAN10	#DIV/0!	#DIV/0!	#DIV/0!	#DIV/0!	#DIV/0!	#DIV/0!
												MEAN11	32.8321	1.30728	14.9901	417.862	6.0723	3.5908	0.082	2.0048	3.3029	80.7892	0.0409										MEAN11	#DIV/0!	#DIV/0!	#DIV/0!	#DIV/0!	#DIV/0!	#DIV/0!
												MEAN12	41.25	1	#DIV/0!	#DIV/0!	#DIV/0!	#DIV/0!	#DIV/0!	#DIV/0!	#DIV/0!	#DIV/0!	#DIV/0!										MEAN12	#DIV/0!	#DIV/0!	#DIV/0!	#DIV/0!	#DIV/0!	#DIV/0!
												MEAN13	42.25	1	#DIV/0!	#DIV/0!	#DIV/0!	#DIV/0!	#DIV/0!	#DIV/0!	#DIV/0!	#DIV/0!	#DIV/0!										MEAN13	#DIV/0!	#DIV/0!	#DIV/0!	#DIV/0!	#DIV/0!	#DIV/0!
													SDNN	RMSSD	Range	Average HR	Total Power	VLF	LFms2	HFms2	Lf nu	HF nu	LF/HF											Cycle Duration (s)	Max dP/dt (mmHg/s)	Min dP/dt (mmHg/s)	IRP (mmHg/s)	Tau (s)	PTI (mmHg.s)
												SEM1	0.360448	0.55797	3.47734	24.457	1.39529	0.434826	0.218506	1.31496	3.12698	3.39747	0.0536142										SEM 1	0.0153471	238.974	158.454	39.0206	0.0371982	0.624464
												SEM2	0.442038	0.700331	2.33654	31.5921	1.77965	0.692378	0.430405	1.15751	7.68137	8.08613	0.262463										SEM 2	0.018692	255.373	238.013	56.9788	0.0368489	0.962396
												SEM3	0.384933	0.656294	2.51916	30.1059	2.09448	0.892101	0.506203	1.06485	5.5065	7.50314	0.125318										SEM 3	0.0180019	346.838	268.272	38.1569	3.48821	1.24681
												SEM4	0.275127	0.671322	1.07129	27.4823	1.20992	0.403042	0.191841	1.20216	6.15087	6.59779	0.155604										SEM 4	0.0171686	159.118	165.227	43.0914	0.0193096	0.419063
												SEM5	0.295172	0.575557	0.775284	29.1915	1.05995	0.28846	0.420175	0.724866	8.0379	7.61724	0.281581										SEM 5	0.0186328	327.747	254.323	38.6867	15.0637	0.663187
												SEM6	0.307694	0.415232	1.5388	30.8637	1.43723	0.9944	0.412503	0.565687	7.61796	7.00506	0.353508										SEM 6	0.0207294	372.332	203.392	43.7483	0.0357296	0.351093
												SEM7	0.323999	0.483775	2.94004	30.8952	1.06802	0.307418	0.73382	0.602353	7.64194	7.854	0.36357										SEM 7	0.021906	334.646	197.484	36.4489	0.102506	0.443157
												SEM8	0.368325	0.348807	1.62672	31.7487	1.69869	1.13035	0.615932	0.367255	6.63261	7.08847	0.179685										SEM 8	0.0223968	340.557	262.91	44.8877	0.0330163	0.345431
												SEM9	0.319664	0.34012	1.79293	30.8021	1.28757	1.0321	0.582074	0.390601	5.6656	6.79998	0.148846										SEM 9	0.0221789	362.71	195.315	39.8678	0.034495	0.360103
												MEAN10	2.18814	2.08466	13.9953	409.264	5.43346	2.66807	0.861071	1.66283	28.9399	59.9147	0.746586										MEAN6	0.157046	3451.28	-1287.02	-353.849	0.123386	4.74993
												MEAN11	2.2059	1.80611	13.4738	407.53	5.28044	2.98911	0.9415	1.25104	26.2778	60.5441	0.542971										MEAN8	0.158867	3557.2	-1466.57	-333.625	0.123267	4.56369
												MEAN12	31.9548	1.49384	17.6964	418.47	7.3811	3.3692	0.1268	3.048	3.1604	75.9754	0.0416										MEAN10	#DIV/0!	#DIV/0!	#DIV/0!	#DIV/0!	#DIV/0!	#DIV/0!
												MEAN13	41.25	1	#DIV/0!	#DIV/0!	#DIV/0!	#DIV/0!	#DIV/0!	#DIV/0!	#DIV/0!	#DIV/0!	#DIV/0!										MEAN12	#DIV/0!	#DIV/0!	#DIV/0!	#DIV/0!	#DIV/0!	#DIV/0!
													SDNN	RMSSD	Range	Average HR	Total Power	VLF	LFms2	HFms2	Lf nu	HF nu	LF/HF											Cycle Duration (s)	Max dP/dt (mmHg/s)	Min dP/dt (mmHg/s)	IRP (mmHg/s)	Tau (s)	PTI (mmHg.s)
												SDEV 1	0.953656	1.47625	9.8354	73.3711	4.18588	1.30448	0.655518	3.94488	9.38094	10.1924	0.160843										SDEV 1	0.0406045	632.266	419.231	103.239	0.0984173	1.65218
												SDEV 2	1.16952	1.8529	7.00963	94.7763	5.33895	2.07713	1.29121	3.47254	23.0441	24.2584	0.787389										SDEV 2	0.0494543	675.654	629.723	150.752	0.0974929	2.54626
												SDEV 3	1.01844	1.73639	7.55748	90.3178	6.28345	2.6763	1.51861	3.19455	16.5195	22.5094	0.375953										SDEV 3	0.0476285	917.648	709.782	100.954	9.22893	3.29874
												SDEV 4	0.727918	1.77615	3.21386	82.4468	3.62975	1.20913	0.575524	3.60648	18.4526	19.7934	0.466812										SDEV 4	0.0454239	420.988	437.149	114.009	0.0510885	1.10874
												SDEV 5	0.780952	1.52278	2.32585	87.5745	3.17986	0.865379	1.26053	2.1746	24.1137	22.8517	0.844742										SDEV 5	0.0492977	867.137	672.876	102.355	39.8548	1.75463
												SDEV 6	0.814082	1.0986	4.61641	92.5911	4.31169	2.9832	1.23751	1.69706	22.8539	21.0152	1.06052										SDEV 6	0.0548448	985.097	538.124	115.747	0.0945316	0.928906
												SDEV 7	0.85722	1.27995	8.82013	92.6855	3.20407	0.922253	2.20146	1.80706	22.9258	23.562	1.09071										SDEV 7	0.0579579	885.39	522.495	96.4348	0.271204	1.17248
												SDEV 8	0.974495	0.922857	4.88017	95.2461	5.09607	3.39104	1.8478	1.10177	19.8978	21.2654	0.539056										SDEV 8	0.0592565	901.029	695.593	118.762	0.087353	0.913926
												SDEV 9	0.845751	0.899873	5.37879	92.4062	3.86271	3.09629	1.74622	1.1718	16.9968	20.3999	0.446537										SDEV 9	0.0586799	959.642	516.755	105.48	0.0912652	0.952744
												MEAN10	0.307694	0.415232	1.5388	30.8637	1.43723	0.9944	0.412503	0.565687	7.61796	7.00506	0.353508										SEM 6	0.0207294	372.332	203.392	43.7483	0.0357296	0.351093
												MEAN11	0.368325	0.348807	1.62672	31.7487	1.69869	1.13035	0.615932	0.367255	6.63261	7.08847	0.179685										SEM 8	0.0223968	340.557	262.91	44.8877	0.0330163	0.345431
												MEAN12	2.18814	2.08466	13.9953	409.264	5.43346	2.66807	0.861071	1.66283	28.9399	59.9147	0.746586										MEAN6	0.157046	3451.28	-1287.02	-353.849	0.123386	4.74993
												MEAN13	31.9548	1.49384	17.6964	418.47	7.3811	3.3692	0.1268	3.048	3.1604	75.9754	0.0416										MEAN10	#DIV/0!	#DIV/0!	#DIV/0!	#DIV/0!	#DIV/0!	#DIV/0!
	31	1
	32	1
	33	1
	34	1
	35	1
	36	1
	37	1
	38	1
	39	1
	40	1
	41	1
	42	1
	43	1
	44	1
	45	1
	46	1
	47	1
	48	1
	49	1
	50	1
	51	1
	52	1
	53	1
	54	1
	55	1
	56	1
	57	1
	58	1
	59	1
	60	1
	61	1
	62	1
	63	1
	64	1
	65	1
	66	1
	67	1
	68	1
	69	1
	70	1
	71	1
	72	1
	73	1
	74	1
	75	1
	76	1
	77	1
	78	1
	79	1
	80	1
	81	1
	82	1
	83	1
	84	1
	85	1
	86	1
	87	1
	88	1
	89	1
	90	1
	91	1
	92	1
	93	1
	94	1
	95	1
	96	1
	97	1
	98	1
	99	1
	100	1
	101	1
	102	1
	103	1
	104	1
	105	1
	106	1
	107	1
	108	1
	109	1
	110	1
	111	1
	112	1
	113	1
	114	1
	115	1
	116	1
	117	1
	118	1
	119	1
	120	1
	121	1
	122	1
	123	1
	124	1
	125	1
	126	1
	127	1
	128	1
	129	1
	130	1
	131	1
	132	1
	133	1
	134	1
	135	1
	136	1
	137	1
	138	1
	139	1
	140	1
	141	1
	142	1
	143	1
	144	1
	145	1
	146	1
	147	1
	148	1
	149	1
	150	1
	151	1
	152	1
	153	1
	154	1
	155	1
	156	1
	157	1
	158	1
	159	1
	160	1
	161	1
	162	1
	163	1
	164	1
	165	1
	166	1
	167	1
	168	1
	169	1
	170	1
	171	1
	172	1
	173	1
	174	1
	175	1
	176	1
	177	1
	178	1
	179	1
	180	1
	181	1
	182	1
	183	1
	184	1
	185	1
	186	1
	187	1
	188	1
	189	1
	190	1
	191	1
	192	1
	193	1
	194	1
	195	1
	196	1
	197	1
	198	1
	199	1
	200	1
	201	1
	202	1
	203	1
	204	1
	205	1
	206	1
	207	1
	208	1
	209	1
	210	1
	211	1
	212	1
	213	1
	214	1
	215	1
	216	1
	217	1
	218	1
	219	1
	220	1
	221	1
	222	1
	223	1
	224	1
	225	1
	226	1
	227	1
	228	1
	229	1
	230	1
	231	1
	232	1
	233	1
	234	1
	235	1
	236	1
	237	1
	238	1
	239	1
	240	1
	241	1
	242	1
	243	1
	244	1
	245	1
	246	1
	247	1
	248	1
	249	1
	250	1
	251	1
	252	1
	253	1
	254	1
	255	1
	256	1
	257	1
	258	1
	259	1
	260	1
	261	1
	262	1
	263	1
	264	1
	265	1
	266	1
	267	1
	268	1
	269	1
	270	1
	271	1
	272	1
	273	1
	274	1
	275	1
	276	1
	277	1
	278	1
	279	1
	280	1
	281	1
	282	1
	283	1
	284	1
	285	1
	286	1
	287	1
	288	1
	289	1
	290	1
	291	1
	292	1
	293	1
	294	1
	295	1
	296	1
	297	1
	298	1
	299	1
	300	1
	301	1
	302	1
	303	1
	304	1
	305	1
	306	1
	307	1
	308	1
	309	1
	310	1
	311	1
	312	1
	313	1
	314	1
	315	1
	316	1
	317	1
	318	1
	319	1
	320	1
	321	1
	322	1
	323	1
	324	1
	325	1
	326	1
	327	1
	328	1
	329	1
	330	1
	331	1
	332	1
	333	1
	334	1
	335	1
	336	1
	337	1
	338	1
	339	1
	340	1
	341	1
	342	1
	343	1
	344	1
	345	1
	346	1
	347	1
	348	1
	349	1
	350	1
	351	1
	352	1
	353	1
	354	1
	355	1
	356	1
	357	1
	358	1
	359	1
	360	1
	361	1
	362	1
	363	1
	364	1
	365	1
	366	1
	367	1
	368	1
	369	1
	370	1
	371	1
	372	1
	373	1
	374	1
	375	1
	376	1
	377	1
	378	1
	379	1
	380	1
	381	1
	382	1
	383	1
	384	1
	385	1
	386	1
	387	1
	388	1
	389	1
	390	1
	391	1
	392	1
	393	1
	394	1
	395	1
	396	1
	397	1
	398	1
	399	1
	400	1
	401	1
	402	1
	403	1
	404	1
	405	1
	406	1
	407	1
	408	1
	409	1
	410	1
	411	1
	412	1
	413	1
	414	1
	415	1
	416	1
	417	1
	418	1
	419	1
	420	1
	421	1
	422	1
	423	1
	424	1
	425	1
	426	1
	427	1
	428	1
	429	1
	430	1
	431	1
	432	1
	433	1
	434	1
	435	1
	436	1
	437	1
	438	1
	439	1
	440	1
	441	1
	442	1
	443	1
	444	1
	445	1
	446	1
	447	1
	448	1
	449	1
	450	1
	451	1
	452	1
	453	1
	454	1
	455	1
	456	1
	457	1
	458	1
	459	1
	460	1
	461	1
	462	1
	463	1
	464	1
	465	1
	466	1
	467	1
	468	1
	469	1
	470	1
	471	1
	472	1
	473	1
	474	1
	475	1
	476	1
	477	1
	478	1
	479	1
	480	1
	481	1
	482	1
	483	1
	484	1
	485	1
	486	1
	487	1
	488	1
	489	1
	490	1
	491	1
	492	1
	493	1
	494	1
	495	1
	496	1
	497	1
	498	1
	499	1
	500	1
	501	1
	502	1
	503	1
	504	1
	505	1
	506	1
	507	1
	508	1
	509	1
	510	1
	511	1
	512	1
	513	1
	514	1
	515	1
	516	1
	517	1
	518	1
	519	1
	520	1
	521	1
	522	1
	523	1
	524	1
	525	1
	526	1
	527	1
	528	1
	529	1
	530	1
	531	1
	532	1
	533	1
	534	1
	535	1
	536	1
	537	1
	538	1
	539	1
	540	1
	541	1
	542	1
	543	1
	544	1
	545	1
	546	1
	547	1
	548	1
	549	1
	550	1
	551	1
	552	1
	553	1
	554	1
	555	1
	556	1
	557	1
	558	1
	559	1
	560	1
	561	1
	562	1
	563	1
	564	1
	565	1
	566	1
	567	1
	568	1
	569	1
	570	1
	571	1
	572	1
	573	1
	574	1
	575	1
	576	1
	577	1
	578	1
	579	1
	580	1
	581	1
	582	1
	583	1
	584	1
	585	1
	586	1
	587	1
	588	1
	589	1
	590	1
	591	1
	592	1
	593	1
	594	1
	595	1
	596	1
	597	1
	598	1
	599	1
	600	1
	601	1
	602	1
	603	1
	604	1
	605	1
	606	1
	607	1
	608	1
	609	1
	610	1
	611	1
	612	1
	613	1
	614	1
	615	1
	616	1
	617	1
	618	1
	619	1
	620	1
	621	1
	622	1
	623	1
	624	1
	625	1
	626	1
	627	1
	628	1
	629	1
	630	1
	631	1
	632	1
	633	1
	634	1
	635	1
	636	1
	637	1
	638	1
	639	1
	640	1
	641	1
	642	1
	643	1
	644	1
	645	1
	646	1
	647	1
	648	1
	649	1
	650	1
	651	1
	652	1
	653	1
	654	1
	655	1
	656	1
	657	1
	658	1
	659	1
	660	1
	661	1
	662	1
	663	1
	664	1
	665	1
	666	1
	667	1
	668	1
	669	1
	670	1
	671	1
	672	1
	673	1
	674	1
	675	1
	676	1
	677	1
	678	1
	679	1
	680	1
	681	1
	682	1
	683	1
	684	1
	685	1
	686	1
	687	1
	688	1
	689	1
	690	1
	691	1
	692	1
	693	1
	694	1
	695	1
	696	1
	697	1
	698	1
	699	1
	700	1
	701	1
	702	1
	703	1
	704	1
	705	1
	706	1
	707	1
	708	1
	709	1
	710	1
	711	1
	712	1
	713	1
	714	1
	715	1
	716	1
	717	1
	718	1
	719	1
	720	1
	721	1
	722	1
	723	1
	724	1
	725	1
	726	1
	727	1
	728	1
	729	1
	730	1
	731	1
	732	1
	733	1
	734	1
	735	1
	736	1
	737	1
	738	1
	739	1
	740	1
	741	1
	742	1
	743	1
	744	1
	745	1
	746	1
	747	1
	748	1
	749	1
	750	1
	751	1
	752	1
	753	1
	754	1
	755	1
	756	1
	757	1
	758	1
	759	1
	760	1
	761	1
	762	1
	763	1
	764	1
	765	1
	766	1
	767	1
	768	1
	769	1
	770	1
	771	1
	772	1
	773	1
	774	1
	775	1
	776	1
	777	1
	778	1
	779	1
	780	1
	781	1
	782	1
	783	1
	784	1
	785	1
	786	1
	787	1
	788	1
	789	1
	790	1
	791	1
	792	1
	793	1
	794	1
	795	1
	796	1
	797	1
	798	1
	799	1
	800	1
	801	1
	802	1
	803	1
	804	1
	805	1
	806	1
	807	1
	808	1
	809	1
	810	1
	811	1
	812	1
	813	1
	814	1
	815	1
	816	1
	817	1
	818	1
	819	1
	820	1
	821	1
	822	1
	823	1
	824	1
	825	1
	826	1
	827	1
	828	1
	829	1
	830	1
	831	1
	832	1
	833	1
	834	1
	835	1
	836	1
	837	1
	838	1
	839	1
	840	1
	Last Cycle	Used
	839	839
	Last Cycle	Used
	2	1
	3	1
	4	1
	5	1
	6	1
	7	1
	8	1
	9	1
	10	1
	11	1
	12	1
	13	1
	14	1
	15	1
	16	1
	17	1
	18	1
	19	1
	20	1
	21	1
	22	1
	23	1
	24	1
	25	1
	26	1
	27	1
	28	1
	29	1
	30	1
	31	1
	32	1
	33	1
	34	1
	35	1
	36	1
	37	1
	38	1
	39	1
	40	1
	41	1
	42	1
	43	1
	44	1
	45	1
	46	1
	47	1
	48	1
	49	1
	50	1
	51	1
	52	1
	53	1
	54	1
	55	1
	56	1
	57	1
	58	1
	59	1
	60	1
	61	1
	62	1
	63	1
	64	1
	65	1
	66	1
	67	1
	68	1
	69	1
	70	1
	71	1
	72	1
	73	1
	74	1
	75	1
	76	1
	77	1
	78	1
	79	1
	80	1
	81	1
	82	1
	83	1
	84	1
	85	1
	86	1
	87	1
	88	1
	89	1
	90	1
	91	1
	92	1
	93	1
	94	1
	95	1
	96	1
	97	1
	98	1
	99	1
	100	1
	101	1
	102	1
	103	1
	104	1
	105	1
	106	1
	107	1
	108	1
	109	1
	110	1
	111	1
	112	1
	113	1
	114	1
	115	1
	116	1
	117	1
	118	1
	119	1
	120	1
	121	1
	122	1
	123	1
	124	1
	125	1
	126	1
	127	1
	128	1
	129	1
	130	1
	131	1
	132	1
	133	1
	134	1
	135	1
	136	1
	137	1
	138	1
	139	1
	140	1
	141	1
	142	1
	143	1
	144	1
	145	1
	146	1
	147	1
	148	1
	149	1
	150	1
	151	1
	152	1
	153	1
	154	1
	155	1
	156	1
	157	1
	158	1
	159	1
	160	1
	161	1
	162	1
	163	1
	164	1
	165	1
	166	1
	167	1
	168	1
	169	1
	170	1
	171	1
	172	1
	173	1
	174	1
	175	1
	176	1
	177	1
	178	1
	179	1
	180	1
	181	1
	182	1
	183	1
	184	1
	185	1
	186	1
	187	1
	188	1
	189	1
	190	1
	191	1
	192	1
	193	1
	194	1
	195	1
	196	1
	197	1
	198	1
	199	1
	200	1
	201	1
	202	1
	203	1
	204	1
	205	1
	206	1
	207	1
	208	1
	209	1
	210	1
	211	1
	212	1
	213	1
	214	1
	215	1
	216	1
	217	1
	218	1
	219	1
	220	1
	221	1
	222	1
	223	1
	224	1
	225	1
	226	1
	227	1
	228	1
	229	1
	230	1
	231	1
	232	1
	233	1
	234	1
	235	1
	236	1
	237	1
	238	1
	239	1
	240	1
	241	1
	242	1
	243	1
	244	1
	245	1
	246	1
	247	1
	248	1
	249	1
	250	1
	251	1
	252	1
	253	1
	254	1
	255	1
	256	1
	257	1
	258	1
	259	1
	260	1
	261	1
	262	1
	263	1
	264	1
	265	1
	266	1
	267	1
	268	1
	269	1
	270	1
	271	1
	272	1
	273	1
	274	1
	275	1
	276	1
	277	1
	278	1
	279	1
	280	1
	281	1
	282	1
	283	1
	284	1
	285	1
	286	1
	287	1
	288	1
	289	1
	290	1
	291	1
	292	1
	293	1
	294	1
	295	1
	296	1
	297	1
	298	1
	299	1
	300	1
	301	1
	302	1
	303	1
	304	1
	305	1
	306	1
	307	1
	308	1
	309	1
	310	1
	311	1
	312	1
	313	1
	314	1
	315	1
	316	1
	317	1
	318	1
	319	1
	320	1
	321	1
	322	1
	323	1
	324	1
	325	1
	326	1
	327	1
	328	1
	329	1
	330	1
	331	1
	332	1
	333	1
	334	1
	335	1
	336	1
	337	1
	338	1
	339	1
	340	1
	341	1
	342	1
	343	1
	344	1
	345	1
	346	1
	347	1
	348	1
	349	1
	350	1
	351	1
	352	1
	353	1
	354	1
	355	1
	356	1
	357	1
	358	1
	359	1
	360	1
	361	1
	362	1
	363	1
	364	1
	365	1
	366	1
	367	1
	368	1
	369	1
	370	1
	371	1
	372	1
	373	1
	374	1
	375	1
	376	1
	377	1
	378	1
	379	1
	380	1
	381	1
	382	1
	383	1
	384	1
	385	1
	386	1
	387	1
	388	1
	389	1
	390	1
	391	1
	392	1
	393	1
	394	1
	395	1
	396	1
	397	1
	398	1
	399	1
	400	1
	401	1
	402	1
	403	1
	404	1
	405	1
	406	1
	407	1
	408	1
	409	1
	410	1
	411	1
	412	1
	413	1
	414	1
	415	1
	416	1
	417	1
	418	1
	419	1
	420	1
	421	1
	422	1
	423	1
	424	1
	425	1
	426	1
	427	1
	428	1
	429	1
	430	1
	431	1
	432	1
	433	1
	434	1
	435	1
	436	1
	437	1
	438	1
	439	1
	440	1
	441	1
	442	1
	443	1
	444	1
	445	1
	446	1
	447	1
	448	1
	449	1
	450	1
	451	1
	452	1
	453	1
	454	1
	455	1
	456	1
	457	1
	458	1
	459	1
	460	1
	461	1
	462	1
	463	1
	464	1
	465	1
	466	1
	467	1
	468	1
	469	1
	470	1
	471	1
	472	1
	473	1
	474	1
	475	1
	476	1
	477	1
	478	1
	479	1
	480	1
	481	1
	482	1
	483	1
	484	1
	485	1
	486	1
	487	1
	488	1
	489	1
	490	1
	491	1
	492	1
	493	1
	494	1
	495	1
	496	1
	497	1
	498	1
	499	1
	500	1
	501	1
	502	1
	503	1
	504	1
	505	1
	506	1
	507	1
	508	1
	509	1
	510	1
	511	1
	512	1
	513	1
	514	1
	515	1
	516	1
	517	1
	518	1
	519	1
	520	1
	521	1
	522	1
	523	1
	524	1
	525	1
	526	1
	527	1
	528	1
	529	1
	530	1
	531	1
	532	1
	533	1
	534	1
	535	1
	536	1
	537	1
	538	1
	539	1
	540	1
	541	1
	542	1
	543	1
	544	1
	545	1
	546	1
	547	1
	548	1
	549	1
	550	1
	551	1
	552	1
	553	1
	554	1
	555	1
	556	1
	557	1
	558	1
	559	1
	560	1
	561	1
	562	1
	563	1
	564	1
	565	1
	566	1
	567	1
	568	1
	569	1
	570	1
	571	1
	572	1
	573	1
	574	1
	575	1
	576	1
	577	1
	578	1
	579	1
	580	1
	581	1
	582	1
	583	1
	584	1
	585	1
	586	1
	587	1
	588	1
	589	1
	590	1
	591	1
	592	1
	593	1
	594	1
	595	1
	596	1
	597	1
	598	1
	599	1
	600	1
	601	1
	602	1
	603	1
	604	1
	605	1
	606	1
	607	1
	608	1
	609	1
	610	1
	611	1
	612	1
	613	1
	614	1
	615	1
	616	1
	617	1
	618	1
	619	1
	620	1
	621	1
	622	1
	623	1
	624	1
	625	1
	626	1
	627	1
	628	1
	629	1
	630	1
	631	1
	632	1
	633	1
	634	1
	635	1
	636	1
	637	1
	638	1
	639	1
	640	1
	641	1
	642	1
	643	1
	644	1
	645	1
	646	1
	647	1
	648	1
	649	1
	650	1
	651	1
	652	1
	653	1
	654	1
	655	1
	656	1
	657	1
	658	1
	659	1
	660	1
	661	1
	662	1
	663	1
	664	1
	665	1
	666	1
	667	1
	668	1
	669	1
	670	1
	671	1
	672	1
	673	1
	674	1
	675	1
	676	1
	677	1
	678	1
	679	1
	680	1
	681	1
	682	1
	683	1
	684	1
	685	1
	686	1
	687	1
	688	1
	689	1
	690	1
	691	1
	692	1
	693	1
	694	1
	695	1
	696	1
	697	1
	698	1
	Last Cycle	Used
	697	697
	Last Cycle	Used
	2	1
	3	1
	4	1
	5	1
	6	1
	7	1
	8	1
	9	1
	10	1
	11	1
	12	1
	13	1
	14	1
	15	1
	16	1
	17	1
	18	1
	19	1
	20	1
	21	1
	22	1
	23	1
	24	1
	25	1
	26	1
	27	1
	28	1
	29	1
	30	1
	31	1
	32	1
	33	1
	34	1
	35	1
	36	1
	37	1
	38	1
	39	1
	40	1
	41	1
	42	1
	43	1
	44	1
	45	1
	46	1
	47	1
	48	1
	49	1
	50	1
	51	1
	52	1
	53	1
	54	1
	55	1
	56	1
	57	1
	58	1
	59	1
	60	1
	61	1
	62	1
	63	1
	64	1
	65	1
	66	1
	67	1
	68	1
	69	1
	70	1
	71	1
	72	1
	73	1
	74	1
	75	1
	76	1
	77	1
	78	1
	79	1
	80	1
	81	1
	82	1
	83	1
	84	1
	85	1
	86	1
	87	1
	88	1
	89	1
	90	1
	91	1
	92	1
	93	1
	94	1
	95	1
	96	1
	97	1
	98	1
	99	1
	100	1
	101	1
	102	1
	103	1
	104	1
	105	1
	106	1
	107	1
	108	1
	109	1
	110	1
	111	1
	112	1
	113	1
	114	1
	115	1
	116	1
	117	1
	118	1
	119	1
	120	1
	121	1
	122	1
	123	1
	124	1
	125	1
	126	1
	127	1
	128	1
	129	1
	130	1
	131	1
	132	1
	133	1
	134	1
	135	1
	136	1
	137	1
	138	1
	139	1
	140	1
	141	1
	142	1
	143	1
	144	1
	145	1
	146	1
	147	1
	148	1
	149	1
	150	1
	151	1
	152	1
	153	1
	154	1
	155	1
	156	1
	157	1
	158	1
	159	1
	160	1
	161	1
	162	1
	163	1
	164	1
	165	1
	166	1
	167	1
	168	1
	169	1
	170	1
	171	1
	172	1
	173	1
	174	1
	175	1
	176	1
	177	1
	178	1
	179	1
	180	1
	181	1
	182	1
	183	1
	184	1
	185	1
	186	1
	187	1
	188	1
	189	1
	190	1
	191	1
	192	1
	193	1
	194	1
	195	1
	196	1
	197	1
	198	1
	199	1
	200	1
	201	1
	202	1
	203	1
	204	1
	205	1
	206	1
	207	1
	208	1
	209	1
	210	1
	211	1
	212	1
	213	1
	214	1
	215	1
	216	1
	217	1
	218	1
	219	1
	220	1
	221	1
	222	1
	223	1
	224	1
	225	1
	226	1
	227	1
	228	1
	229	1
	230	1
	231	1
	232	1
	233	1
	234	1
	235	1
	236	1
	237	1
	238	1
	239	1
	240	1
	241	1
	242	1
	243	1
	244	1
	245	1
	246	1
	247	1
	248	1
	249	1
	250	1
	251	1
	252	1
	253	1
	254	1
	255	1
	256	1
	257	1
	258	1
	259	1
	260	1
	261	1
	262	1
	263	1
	264	1
	265	1
	266	1
	267	1
	268	1
	269	1
	270	1
	271	1
	272	1
	273	1
	274	1
	275	1
[truncated: 9,179 more rows]

## Sheet:   CLP+IC DPI+ MS10MG KG_x0009__x0009_
Rat 1	SDNN	RMSSD	Range	Average HR	Total Power	VLF	LFms2	HFms2	Lf nu	HF nu	LF/HF	1	SDNN	RMSSD	Range	Average HR	Total Power	VLF	LFms2	HFms2	Lf nu	HF nu	LF/HF		Rat 1	Cycle Duration (s)	Max dP/dt (mmHg/s)	Min dP/dt (mmHg/s)	IRP (mmHg/s)	Tau (s)	PTI (mmHg.s)		Rat 1	Cycle Duration (s)	Max dP/dt (mmHg/s)	Min dP/dt (mmHg/s)	IRP (mmHg/s)	Tau (s)	PTI (mmHg.s)
Area 1	2.7756	4.0515	19.3736	487.49	7.3233	0.4822	0.6853	4.4367	10.0172	64.8543	0.1545		2.7756	4.0515	19.3736	487.49	7.3233	0.4822	0.6853	4.4367	10.0172	64.8543	0.1545		Area 1	0.12308	3253.58	-1405.23	-517.774	0.0478386	5.67698	1	Area 1	0.12308	3253.58	-1405.23	-517.774	0.0478386	5.67698
Area 2	2.3783	3.0045	13.8743	521.955	5.6376	0.5861	0.5558	4.2563	11.0022	84.2565	0.1306		2.3783	3.0045	13.8743	521.955	5.6376	0.5861	0.5558	4.2563	11.0022	84.2565	0.1306		Area 2	0.114943	3154.41	-1308.13	-597.923	0.0526313	5.47809		Area 2	0.114943	3154.41	-1308.13	-597.923	0.0526313	5.47809
Area 3	2.6519	3.6827	14.5883	508.085	7.2759	1.1972	0.4383	5.4301	7.2102	89.332	0.0807		2.6519	3.6827	14.5883	508.085	7.2759	1.1972	0.4383	5.4301	7.2102	89.332	0.0807		Area 3	0.118074	4879.29	-2090.09	-529.523	0.0339489	5.28153		Area 3	0.118074	4879.29	-2090.09	-529.523	0.0339489	5.28153
Area 4	2.3134	2.318	15.3092	533.213	4.1462	2.0837	0.3669	0.7378	17.7907	35.7744	0.4973		2.3134	2.318	15.3092	533.213	4.1462	2.0837	0.3669	0.7378	17.7907	35.7744	0.4973		Area 4	0.112544	4220.18	-2185.85	-448.052	0.0186191	4.76867		Area 4	0.112544	4220.18	-2185.85	-448.052	0.0186191	4.76867
Area 5	2.2185	2.6187	17.6668	449.485	4.3552	1.4885	0.36	2.3801	12.5583	83.0261	0.1513		2.2185	2.6187	17.6668	449.485	4.3552	1.4885	0.36	2.3801	12.5583	83.0261	0.1513		Area 5	0.133488	3618.33	-1598.3	-363.186	0.10235	5.06582		Area 5	0.133488	3618.33	-1598.3	-363.186	0.10235	5.06582
Area 6	2.6025	2.606	17.5711	490.599	6.6765	3.4747	0.4759	2.5587	14.8646	79.917	0.186		2.6025	2.606	17.5711	490.599	6.6765	3.4747	0.4759	2.5587	14.8646	79.917	0.186		Area 6	0.122303	3854.97	-1788.05	-376.7	0.043602	5.00468		Area 6	0.122303	3854.97	-1788.05	-376.7	0.043602	5.00468
Area 7	2.1124	2.514	13.7719	440.874	3.7197	1.1085	0.3236	2.2005	12.3914	84.2726	0.147		2.1124	2.514	13.7719	440.874	3.7197	1.1085	0.3236	2.2005	12.3914	84.2726	0.147		Area 7	0.136103	3455.74	-1509.29	-369.975	0.114795	5.23751		Area 7	0.136103	3455.74	-1509.29	-369.975	0.114795	5.23751
Area 8	2.4533	2.2089	14.1859	503.932	5.1577	2.9501	0.2261	1.8167	10.2421	82.2909	0.1245		2.4533	2.2089	14.1859	503.932	5.1577	2.9501	0.2261	1.8167	10.2421	82.2909	0.1245		Area 8	0.11905	4339.22	-1987.27	-399.649	0.0385891	4.94147		Area 8	0.11905	4339.22	-1987.27	-399.649	0.0385891	4.94147
Area 9	2.8852	3.3093	20.8005	448.161	7.3172	2.5759	0.8099	3.6677	17.0813	77.3564	0.2208		2.8852	3.3093	20.8005	448.161	7.3172	2.5759	0.8099	3.6677	17.0813	77.3564	0.2208		Area 9	0.133891	4309.45	-1769.63	-399.176	0.116884	5.15884		Area 9	0.133891	4309.45	-1769.63	-399.176	0.116884	5.15884
Area 10																									Area 10								Area 10
Area 11																									Area 11								Area 11
Area 12																									Area 12								Area 12
Area 13																									Area 13								Area 13
Rat 2	SDNN	RMSSD	Range	Average HR	Total Power	VLF	LFms2	HFms2	Lf nu	HF nu	LF/HF	1	SDNN	RMSSD	Range	Average HR	Total Power	VLF	LFms2	HFms2	Lf nu	HF nu	LF/HF		Rat 2	Cycle Duration (s)	Max dP/dt (mmHg/s)	Min dP/dt (mmHg/s)	IRP (mmHg/s)	Tau (s)	PTI (mmHg.s)	1	Rat 2	Cycle Duration (s)	Max dP/dt (mmHg/s)	Min dP/dt (mmHg/s)	IRP (mmHg/s)	Tau (s)	PTI (mmHg.s)
Area 1	1.7316	2.8417	10.3393	542.379	2.7846	0.2422	0.0124	0.3611	0.4877	14.2031	0.0343		1.7316	2.8417	10.3393	542.379	2.7846	0.2422	0.0124	0.3611	0.4877	14.2031	0.0343		Area 1	0.110627	2706.72	-1224.98	-563.394	0.061708	5.17352		Area 1	0.110627	2706.72	-1224.98	-563.394	0.061708	5.17352
Area 2	0.8165	1.0886	5.4844	399.056	0.607	0.1335	0.0357	0.4152	7.5357	87.6858	0.0859		0.8165	1.0886	5.4844	399.056	0.607	0.1335	0.0357	0.4152	7.5357	87.6858	0.0859		Area 2	0.150353	3541.43	-1264	-478.438	0.0803422	5.25659		Area 2	0.150353	3541.43	-1264	-478.438	0.0803422	5.25659
Area 3	0.7432	0.8636	4.8608	386.058	0.5292	0.2327	0.0415	0.2469	13.987	83.2518	0.168		0.7432	0.8636	4.8608	386.058	0.5292	0.2327	0.0415	0.2469	13.987	83.2518	0.168		Area 3	0.155418	3931.57	-1260.45	-484.671	0.0680454	5.00363		Area 3	0.155418	3931.57	-1260.45	-484.671	0.0680454	5.00363
Area 4	1.0361	0.9119	7.2103	383.561	0.5479	0.2049	0.0383	0.2916	11.1591	85.0222	0.1312		1.0361	0.9119	7.2103	383.561	0.5479	0.2049	0.0383	0.2916	11.1591	85.0222	0.1312		Area 4	0.156428	3923.24	-1283.94	-472.069	0.0714628	4.8324		Area 4	0.156428	3923.24	-1283.94	-472.069	0.0714628	4.8324
Area 5	1.2962	0.8862	6.7452	418.828	0.7945	0.5028	0.0163	0.2592	5.5942	88.8561	0.063		1.2962	0.8862	6.7452	418.828	0.7945	0.5028	0.0163	0.2592	5.5942	88.8561	0.063		Area 5	0.143255	4066.66	-1628.4	-490.713	0.0612644	4.55763		Area 5	0.143255	4066.66	-1628.4	-490.713	0.0612644	4.55763
Area 6	0.6583	0.6436	4.2788	443.934	0.458	0.3178	0.0076	0.1232	5.4314	87.8926	0.0618		0.6583	0.6436	4.2788	443.934	0.458	0.3178	0.0076	0.1232	5.4314	87.8926	0.0618		Area 6	0.135156	3962.8	-1671.85	-485.576	0.0545627	4.37975		Area 6	0.135156	3962.8	-1671.85	-485.576	0.0545627	4.37975
Area 7	0.7002	0.4103	3.8805	463.215	0.3947	0.325	0.0065	0.0463	9.3257	66.3099	0.1406		0.7002	0.4103	3.8805	463.215	0.3947	0.325	0.0065	0.0463	9.3257	66.3099	0.1406		Area 7	0.129528	3833.95	-1649.36	-446.103	0.0625847	4.25306		Area 7	0.129528	3833.95	-1649.36	-446.103	0.0625847	4.25306
Area 8	1.0874	0.349	4.4016	458.521	0.5828	0.5304	0.0043	0.0383	8.1488	73.053	0.1115		1.0874	0.349	4.4016	458.521	0.5828	0.5304	0.0043	0.0383	8.1488	73.053	0.1115		Area 8	0.130854	4400.8	-1858.01	-410.955	0.0763464	4.07614		Area 8	0.130854	4400.8	-1858.01	-410.955	0.0763464	4.07614
Area 9	2.1959	2.14	65.479	472.272	0.2678	0.2083	0.0056	0.0388	9.4586	65.1504	0.1452		2.1959	2.14	65.479	472.272	0.2678	0.2083	0.0056	0.0388	9.4586	65.1504	0.1452		Area 9	0.127043	4257.85	-1829.65	-409.049	0.0677245	4.07712		Area 9	0.127043	4257.85	-1829.65	-409.049	0.0677245	4.07712
Area 10																									Area 10								Area 10
Area 11																									Area 11								Area 11
Area 12																									Area 12								Area 12
Area 13																									Area 13								Area 13
Rat 3	SDNN	RMSSD	Range	Average HR	Total Power	VLF	LFms2	HFms2	Lf nu	HF nu	LF/HF	1	SDNN	RMSSD	Range	Average HR	Total Power	VLF	LFms2	HFms2	Lf nu	HF nu	LF/HF		Rat 3	Cycle Duration (s)	Max dP/dt (mmHg/s)	Min dP/dt (mmHg/s)	IRP (mmHg/s)	Tau (s)	PTI (mmHg.s)	1	Rat 3	Cycle Duration (s)	Max dP/dt (mmHg/s)	Min dP/dt (mmHg/s)	IRP (mmHg/s)	Tau (s)	PTI (mmHg.s)
Area 1	1.9876	1.3932	10.1027	507.521	3.9839	3.245	0.1618	0.5136	21.9016	69.5045	0.3151		1.9876	1.3932	10.1027	507.521	3.9839	3.245	0.1618	0.5136	21.9016	69.5045	0.3151		Area 1	0.118231	4982.56	-2216.74	-474.82	0.0232076	4.64669		Area 1	0.118231	4982.56	-2216.74	-474.82	0.0232076	4.64669
Area 2	3.742	5.2999	24.1395	431.71	14.0297	1.617	1.3458	10.3468	10.8417	83.3561	0.1301		3.742	5.2999	24.1395	431.71	14.0297	1.617	1.3458	10.3468	10.8417	83.3561	0.1301		Area 2	0.138979	3390.75	-1086.8	-529.125	0.0833535	6.43045		Area 2	0.138979	3390.75	-1086.8	-529.125	0.0833535	6.43045
Area 3	2.1814	2.974	12.085	455.315	5.2994	1.3543	0.3116	3.4399	7.8976	87.1933	0.0906		2.1814	2.974	12.085	455.315	5.2994	1.3543	0.3116	3.4399	7.8976	87.1933	0.0906		Area 3	0.131773	3352.93	-1195.35	-494.013	0.0829095	6.00918		Area 3	0.131773	3352.93	-1195.35	-494.013	0.0829095	6.00918
Area 4	1.49	1.9999	10.0148	472.745	2.1104	0.3989	0.1165	1.4739	6.8091	86.1209	0.0791		1.49	1.9999	10.0148	472.745	2.1104	0.3989	0.1165	1.4739	6.8091	86.1209	0.0791		Area 4	0.126915	3388.95	-1271.16	-466.585	0.0900302	5.70639		Area 4	0.126915	3388.95	-1271.16	-466.585	0.0900302	5.70639
Area 5	1.1422	1.5464	7.5527	503.4	1.2678	0.19	0.0667	0.8908	6.1845	82.6514	0.0748		1.1422	1.5464	7.5527	503.4	1.2678	0.19	0.0667	0.8908	6.1845	82.6514	0.0748		Area 5	0.119189	3533.03	-1437.39	-435.742	0.0638505	5.14431		Area 5	0.119189	3533.03	-1437.39	-435.742	0.0638505	5.14431
Area 6	1.5758	1.3011	11.5623	512.326	2.3417	1.4053	0.132	0.6824	14.096	72.8736	0.1934		1.5758	1.3011	11.5623	512.326	2.3417	1.4053	0.132	0.6824	14.096	72.8736	0.1934		Area 6	0.117122	5095.45	-3248.64	-374.56	0.0125305	4.32185		Area 6	0.117122	5095.45	-3248.64	-374.56	0.0125305	4.32185
Area 7	1.3809	1.1147	8.8081	506.68	1.42	0.8619	0.0384	0.4245	6.8761	76.0601	0.0904		1.3809	1.1147	8.8081	506.68	1.42	0.8619	0.0384	0.4245	6.8761	76.0601	0.0904		Area 7	0.118415	3294.17	-1566.3	-345.264	0.0313623			Area 7	0.118415	3294.17	-1566.3	-345.264	0.0313623	0
Area 8	2.04	1.5502	13.1423	505.641	2.7413	1.7633	0.0425	0.8013	4.3488	81.9351	0.0531		2.04	1.5502	13.1423	505.641	2.7413	1.7633	0.0425	0.8013	4.3488	81.9351	0.0531		Area 8	0.118664	3171.18	-1434.95	-345.149	0.0340688	4.39825		Area 8	0.118664	3171.18	-1434.95	-345.149	0.0340688	4.39825
Area 9	2.2761	3.3665	13.5376	459.507	4.7068	0.7131	0.1924	3.6203	4.8187	90.6504	0.0532		2.2761	3.3665	13.5376	459.507	4.7068	0.7131	0.1924	3.6203	4.8187	90.6504	0.0532		Area 9	0.130577	3900.29	-1824.83	-363.051	0.0478783	4.29183		Area 9	0.130577	3900.29	-1824.83	-363.051	0.0478783	4.29183
Area 10																									Area 10								Area 10
Area 11																									Area 11								Area 11
Area 12																									Area 12								Area 12
Area 13																									Area 13								Area 13
Rat 4	SDNN	RMSSD	Range	Average HR	Total Power	VLF	LFms2	HFms2	Lf nu	HF nu	LF/HF	1	SDNN	RMSSD	Range	Average HR	Total Power	VLF	LFms2	HFms2	Lf nu	HF nu	LF/HF		Rat 4	Cycle Duration (s)	Max dP/dt (mmHg/s)	Min dP/dt (mmHg/s)	IRP (mmHg/s)	Tau (s)	PTI (mmHg.s)	1	Rat 4	Cycle Duration (s)	Max dP/dt (mmHg/s)	Min dP/dt (mmHg/s)	IRP (mmHg/s)	Tau (s)	PTI (mmHg.s)
Area 1	1.032	0.5535	5.9707	445.935	0.5952	0.4522	0.0235	0.1028	16.4067	71.8728	0.2283		#REF!	0.5535	5.9707	445.935	0.5952	0.4522	0.0235	0.1028	16.4067	71.8728	0.2283		Area 1	0.13455	3913.74	-1789.74	-338.34	0.0287185	4.66261		Area 1	0.13455	3913.74	-1789.74	-338.34	0.0287185	4.66261
Area 2	1.22	0.5832	6.5823	443.99	0.3475	0.2216	0.0085	0.1094	6.7441	86.9097	0.0776		1.032	0.5832	6.5823	443.99	0.3475	0.2216	0.0085	0.1094	6.7441	86.9097	0.0776		Area 2	0.135134	3948.61	-1756.94	-440.387	0.0345228	5.00935		Area 2	0.135134	3948.61	-1756.94	-440.387	0.0345228	5.00935
Area 3	0.8427	0.71	5.2078	461.111	0.4293	0.2406	0.0206	0.1553	10.9328	82.3247	0.1328		0.8427	0.71	5.2078	461.111	0.4293	0.2406	0.0206	0.1553	10.9328	82.3247	0.1328		Area 3	0.135134	3948.61	-1756.94	-440.387	0.0345228	5.00935		Area 3	0.135134	3948.61	-1756.94	-440.387	0.0345228	5.00935
Area 4	0.8054	0.5888	4.7175	485.506	0.4728	0.3407	0.0076	0.1015	5.7429	76.8225	0.0748		0.8054	0.5888	4.7175	485.506	0.4728	0.3407	0.0076	0.1015	5.7429	76.8225	0.0748		Area 4	0.123578	4566.11	-2354.73	-390.255	0.0143315	4.33048		Area 4	0.123578	4566.11	-2354.73	-390.255	0.0143315	4.33048
Area 5	0.6657	0.5225	5.7508	499.051	0.3384	0.226	0.012	0.0779	10.6893	69.342	0.1542		0.6657	0.5225	5.7508	499.051	0.3384	0.226	0.012	0.0779	10.6893	69.342	0.1542		Area 5	0.120228	4596.5	-2516.37	-361.535	0.0103148	4.14187		Area 5	0.120228	4596.5	-2516.37	-361.535	0.0103148	4.14187
Area 6	0.6171	0.5404	8.8523	504.1	0.4472	0.3423	0.0093	0.0754	8.8197	71.8946	0.1227		0.6171	0.5404	8.8523	504.1	0.4472	0.3423	0.0093	0.0754	8.8197	71.8946	0.1227		Area 6	0.11903	4508.02	-2454.12	-344.328	0.00945588	3.94478		Area 6	0.11903	4508.02	-2454.12	-344.328	0.00945588	3.94478
Area 7	0.8939	0.6044	12.5629	514.127	0.6924	0.571	0.0231	0.0694	19.0174	57.1959	0.3325		0.8939	0.6044	12.5629	514.127	0.6924	0.571	0.0231	0.0694	19.0174	57.1959	0.3325		Area 7	0.116715	4575.21	-2606.9	-333.136	0.00824702	3.94593		Area 7	0.116715	4575.21	-2606.9	-333.136	0.00824702	3.94593
Area 8	1.2664	0.6659	7.6499	491.325	1.0679	0.8379	0.0386	0.1396	16.7862	60.6832	0.2766		1.2664	0.6659	7.6499	491.325	1.0679	0.8379	0.0386	0.1396	16.7862	60.6832	0.2766		Area 8	0.122121	3993.76	-2196.09	-305.503	0.00953923	3.92434		Area 8	0.122121	3993.76	-2196.09	-305.503	0.00953923	3.92434
Area 9	1.2683	0.5142	8.8249	493.124	0.9695	0.8212	0.0399	0.0839	26.9031	56.6072	0.4753		1.2683	0.5142	8.8249	493.124	0.9695	0.8212	0.0399	0.0839	26.9031	56.6072	0.4753		Area 9	0.121542	3808.89	-2037.72	-306.046	0.0115946	4.03239		Area 9	0.121542	3808.89	-2037.72	-306.046	0.0115946	4.03239
Area 10																									Area 10								Area 10
Area 11																									Area 11								Area 11
Area 12																									Area 12								Area 12
Area 13																									Area 13								Area 13
Rat 5	SDNN	RMSSD	Range	Average HR	Total Power	VLF	LFms2	HFms2	Lf nu	HF nu	LF/HF	1	SDNN	RMSSD	Range	Average HR	Total Power	VLF	LFms2	HFms2	Lf nu	HF nu	LF/HF		Rat 5	Cycle Duration (s)	Max dP/dt (mmHg/s)	Min dP/dt (mmHg/s)	IRP (mmHg/s)	Tau (s)	PTI (mmHg.s)	1	Rat 5	Cycle Duration (s)	Max dP/dt (mmHg/s)	Min dP/dt (mmHg/s)	IRP (mmHg/s)	Tau (s)	PTI (mmHg.s)
Area 1	1.7519	2.2254	20.0587	405.403	3.4362	1.1406	0.1714	1.9826	7.4675	86.3653	0.0865		1.7519	2.2254	20.0587	405.403	3.4362	1.1406	0.1714	1.9826	7.4675	86.3653	0.0865		Area 1	0.147999	2643	-717.432	-356.056	0.289846	5.44606		Area 1	0.147999	2643	-717.432	-356.056	0.289846	5.44606
Area 2	1.9362	2.4499	34.2879	331.684	2.952	0.5593	0.2657	2.127	11.1049	88.8951	0.1249		1.9362	2.4499	34.2879	331.684	2.952	0.5593	0.2657	2.127	11.1049	88.8951	0.1249		Area 2	0.180922	3496.54	-1919.38	-424.081	0.0448538	10.2357		Area 2	0.147999	3496.54	-1919.38	-424.081	0.0448538	10.2357
Area 3	1.6161	1.84	14.1665	327.712	2.4655	0.9482	0.2868	1.2305	18.9016	81.0984	0.2331		1.6161	1.84	14.1665	327.712	2.4655	0.9482	0.2868	1.2305	18.9016	81.0984	0.2331		Area 3	0.183093	2857.21	-1816.7	-579.23	0.0416121	12.3463		Area 3	0.183093	2857.21	-1816.7	-579.23	0.0416121	12.3463
Area 4	1.8498	2.0396	39.118	313.613	2.2357	0.5946	0.3929	1.2483	23.9385	76.0615	0.3147		1.8498	2.0396	39.118	313.613	2.2357	0.5946	0.3929	1.2483	23.9385	76.0615	0.3147		Area 4	0.191368	2303.79	-1017.77	-397.863	0.0611811	11.0868		Area 4	0.191368	2303.79	-1017.77	-397.863	0.0611811	11.0868
Area 5	1.6006	1.9447	9.0347	304.361	2.3736	0.4248	0.1643	1.7845	8.4308	91.5692	0.0921		1.6006	1.9447	9.0347	304.361	2.3736	0.4248	0.1643	1.7845	8.4308	91.5692	0.0921		Area 5	0.197129	2313.17	-891.545	-342.933	0.0682657	11.0774		Area 5	0.197129	2313.17	-891.545	-342.933	0.0682657	11.0774
Area 6	1.859	2.0311	12.0012	299.948	3.099	0.5058	0.209	2.3843	8.0585	91.9415	0.0876		1.859	2.0311	12.0012	299.948	3.099	0.5058	0.209	2.3843	8.0585	91.9415	0.0876		Area 6	0.200051	2327.81	-1188.39	-429.834	0.0587333	12.3916		Area 6	0.200051	2327.81	-1188.39	-429.834	0.0587333	12.3916
Area 7	1.5852	1.9644	18.3548	303.424	3.474	0.5199	0.4903	2.4637	16.5992	83.4008	0.199		1.5852	1.9644	18.3548	303.424	3.474	0.5199	0.4903	2.4637	16.5992	83.4008	0.199		Area 7	0.197756	2801.63	-662.384	-266.294	0.100467	7.92118		Area 7	0.197756	2801.63	-662.384	-266.294	0.100467	7.92118
Area 8	1.9175	1.8521	29.3559	302.701	4.7024	1.7328	1.109	1.8605	37.3467	62.6533	0.5961		1.9175	1.8521	29.3559	302.701	4.7024	1.7328	1.109	1.8605	37.3467	62.6533	0.5961		Area 8	0.198219	2958.62	-740.292	-271.434	0.0968322	7.46415		Area 8	0.198219	2958.62	-740.292	-271.434	0.0968322	7.46415
Area 9	2.0726	2.1334	18.9387	297.401	4.7389	0.838	0.7149	3.1859	18.3279	81.6721	0.2244		2.0726	2.1334	18.9387	297.401	4.7389	0.838	0.7149	3.1859	18.3279	81.6721	0.2244		Area 9	0.201755	1933.89	-452.407	-229.421	0.195908	7.08027		Area 9	0.201755	1933.89	-452.407	-229.421	0.195908	7.08027
Area 10																									Area 10								Area 10
Area 11																									Area 11								Area 11
Area 12																									Area 12								Area 12
Area 13																									Area 13								Area 13
Rat 6	SDNN	RMSSD	Range	Average HR	Total Power	VLF	LFms2	HFms2	Lf nu	HF nu	LF/HF	1	SDNN	RMSSD	Range	Average HR	Total Power	VLF	LFms2	HFms2	Lf nu	HF nu	LF/HF		Rat 6	Cycle Duration (s)	Max dP/dt (mmHg/s)	Min dP/dt (mmHg/s)	IRP (mmHg/s)	Tau (s)	PTI (mmHg.s)	1	Rat 6	Cycle Duration (s)	Max dP/dt (mmHg/s)	Min dP/dt (mmHg/s)	IRP (mmHg/s)	Tau (s)	PTI (mmHg.s)
Area 1	1.0278	1.1453	7.252	390.702	0.7727	0.2646	0.0543	0.4046	10.6868	79.6266	0.1342		1.0278	1.1453	7.252	390.702	0.7727	0.2646	0.0543	0.4046	10.6868	79.6266	0.1342		Area 1	0.153603	2928.33	-1338.23	-249.539	0.0414849	4.33743		Area 1	0.153603	2928.33	-1338.23	-249.539	0.0414849	4.33743
Area 2	0.7885	0.6051	8.5724	386.235	0.3888	0.1542	0.0441	0.1851	18.8003	78.9287	0.2382		0.7885	0.6051	8.5724	386.235	0.3888	0.1542	0.0441	0.1851	18.8003	78.9287	0.2382		Area 2	0.155348	3256.08	-1096.7	-306.54	0.0643246	3.56812		Area 2	0.155348	3256.08	-1096.7	-306.54	0.0643246	3.56812
Area 3	0.9349	0.6761	4.7355	407.914	0.4548	0.2012	0.0165	0.2219	6.5135	87.5041	0.0744		0.9349	0.6761	4.7355	407.914	0.4548	0.2012	0.0165	0.2219	6.5135	87.5041	0.0744		Area 3	0.147088	2831.78	-1040.69	-271.186	0.328508	4.47994		Area 3	0.147088	2831.78	-1040.69	-271.186	0.328508	4.47994
Area 4	0.8357	1.1183	4.3314	414.924	0.6888	0.0414	0.0089	0.5931	1.3798	91.6045	0.0151		0.8357	1.1183	4.3314	414.924	0.6888	0.0414	0.0089	0.5931	1.3798	91.6045	0.0151		Area 4	0.144607	2152.46	-860.498	-261.024	0.339743	4.3512		Area 4	0.144607	2152.46	-860.498	-261.024	0.339743	4.3512
Area 5	0.8458	1.1412	4.9677	426.6	0.6133	0.0448	0.0045	0.4501	0.783	79.1769	0.0099		0.8458	1.1412	4.9677	426.6	0.6133	0.0448	0.0045	0.4501	0.783	79.1769	0.0099		Area 5	0.140646	1519.99	-549.677	-242.405	7.35589	4.14959		Area 5	0.140646	1519.99	-549.677	-242.405	7.35589	4.14959
Area 6	0.8723	1.1748	17.0632	439.395	0.5841	0.0542	0.0038	0.4254	0.715	80.2828	0.0089		0.8723	1.1748	17.0632	439.395	0.5841	0.0542	0.0038	0.4254	0.715	80.2828	0.0089		Area 6	0.136561	1423.87	-528.393	-228.174	1.26946	3.79775		Area 6	0.136561	1423.87	-528.393	-228.174	1.26946	3.79775
Area 7	0.7818	1.1256	11.0426	439.538	0.5356	0.0176	0.0036	0.4172	0.6902	80.5434	0.0086		0.7818	1.1256	11.0426	439.538	0.5356	0.0176	0.0036	0.4172	0.6902	80.5434	0.0086		Area 7	0.136511	1347.14	-500.426	-214.097	0.95841	3.68868		Area 7	0.136511	1347.14	-500.426	-214.097	0.95841	3.68868
Area 8	0.9065	1.307	3.8152	431.14	0.8534	0.0358	0.0025	0.7385	0.3111	90.3289	0.0034		0.9065	1.307	3.8152	431.14	0.8534	0.0358	0.0025	0.7385	0.3111	90.3289	0.0034		Area 8	0.139171	2422.55	-1303.7	-197.56	0.0862937	3.65106		Area 8	0.139171	2422.55	-1303.7	-197.56	0.0862937	3.65106
Area 9	0.9719	1.1919	4.6414	432.372	0.7618	0.2458	0.0021	0.4977	0.402	96.4523	0.0042		0.9719	1.1919	4.6414	432.372	0.7618	0.2458	0.0021	0.4977	0.402	96.4523	0.0042		Area 9	0.138778	2398.36	-1245.84	-209.93	0.101216	3.60556		Area 9	0.138778	2398.36	-1245.84	-209.93	0.101216	3.60556
Area 10																									Area 10								Area 10
Area 11																									Area 11								Area 11
Area 12																									Area 12								Area 12
Area 13																									Area 13								Area 13
Rat 7	SDNN	RMSSD	Range	Average HR	Total Power	VLF	LFms2	HFms2	Lf nu	HF nu	LF/HF	1	SDNN	RMSSD	Range	Average HR	Total Power	VLF	LFms2	HFms2	Lf nu	HF nu	LF/HF		Rat 7	Cycle Duration (s)	Max dP/dt (mmHg/s)	Min dP/dt (mmHg/s)	IRP (mmHg/s)	Tau (s)	PTI (mmHg.s)	1	Rat 7	Cycle Duration (s)	Max dP/dt (mmHg/s)	Min dP/dt (mmHg/s)	IRP (mmHg/s)	Tau (s)	PTI (mmHg.s)
Area 1	0.5783	0.4751	3.0376	370.556	0.1879	0.1005	0.0106	0.0616	12.088	70.5077	0.1714		0.5783	0.4751	3.0376	370.556	0.1879	0.1005	0.0106	0.0616	12.088	70.5077	0.1714		Area 1	0.162037	1644.31	-620.856	-333.313	0.0776828	6.00871		Area 1	0.162037	1644.31	-620.856	-333.313	0.0776828	6.00871
Area 2	0.9187	0.6115	4.3245	322.205	0.3472	0.1451	0.0502	0.1519	24.8539	75.1461	0.3307		0.9187	0.6115	4.3245	322.205	0.3472	0.1451	0.0502	0.1519	24.8539	75.1461	0.3307		Area 2	0.186216	2023.63	-684.596	-280.442	0.0691631	5.56548		Area 2	0.186216	2023.63	-684.596	-280.442	0.0691631	5.56548
Area 3	0.5517	0.6028	2.9758	336.398	0.1946	0.0594	0.0061	0.129	4.5219	95.4781	0.0474		0.5517	0.6028	2.9758	336.398	0.1946	0.0594	0.0061	0.129	4.5219	95.4781	0.0474		Area 3	0.17836	2702.06	-773.852	-292.745	0.0864123	5.81575		Area 3	0.17836	2702.06	-773.852	-292.745	0.0864123	5.81575
Area 4	0.5934	0.7628	14.8931	343.935	0.1458	0.0134	0.005	0.1274	3.7938	96.2062	0.0394		0.5934	0.7628	14.8931	343.935	0.1458	0.0134	0.005	0.1274	3.7938	96.2062	0.0394		Area 4	0.174468	2450.06	-750.782	-337.208	0.0785896	5.73027		Area 4	0.174468	2450.06	-750.782	-337.208	0.0785896	5.73027
Area 5	0.7102	0.7712	4.4958	350.232	0.5196	0.2558	0.0064	0.2574	2.4185	97.5815	0.0248		0.7102	0.7712	4.4958	350.232	0.5196	0.2558	0.0064	0.2574	2.4185	97.5815	0.0248		Area 5	0.171312	2001.46	-676.616	-311.453	0.121604	5.79929		Area 5	0.171312	2001.46	-676.616	-311.453	0.121604	5.79929
Area 6	0.6956	0.6891	4.3538	356.274	0.5499	0.3793	0.0067	0.1639	3.9087	96.0913	0.0407		0.6956	0.6891	4.3538	356.274	0.5499	0.3793	0.0067	0.1639	3.9087	96.0913	0.0407		Area 6	0.168412	1901.22	-635.762	-315.522	0.119862	5.6628		Area 6	0.168412	1901.22	-635.762	-315.522	0.119862	5.6628
Area 7	0.5579	0.7957	3.3839	357.57	0.2859	0.0635	0.0063	0.2161	2.8224	97.1776	0.029		0.5579	0.7957	3.3839	357.57	0.2859	0.0635	0.0063	0.2161	2.8224	97.1776	0.029		Area 7	0.167802	1787.78	-591.064	-308.115	0.114211	5.70218		Area 7	0.167802	1787.78	-591.064	-308.115	0.114211	5.70218
Area 8	0.6783	0.8637	10.2838	357.059	0.3198	0.1311	0.0034	0.1854	1.7945	98.2055	0.0183		0.6783	0.8637	10.2838	357.059	0.3198	0.1311	0.0034	0.1854	1.7945	98.2055	0.0183		Area 8	0.168049	3039.05	-1096.41	-306.367	0.0553669	5.04356		Area 8	0.168049	3039.05	-1096.41	-306.367	0.0553669	5.04356
Area 9	0.5265	0.8097	2.9842	357.26	0.2428	0.0197	0.006	0.2172	2.6746	97.3254	0.0275		0.5265	0.8097	2.9842	357.26	0.2428	0.0197	0.006	0.2172	2.6746	97.3254	0.0275		Area 9	0.167947	2655.19	-1004.53	-298.3	0.060537	5.16269		Area 9	0.167947	2655.19	-1004.53	-298.3	0.060537	5.16269
Area 10																									Area 10								Area 10
Area 11																									Area 11								Area 11
Area 12																									Area 12								Area 12
Area 13																									Area 13								Area 13
Rat 8	SDNN	RMSSD	Range	Average HR	Total Power	VLF	LFms2	HFms2	Lf nu	HF nu	LF/HF	1	SDNN	RMSSD	Range	Average HR	Total Power	VLF	LFms2	HFms2	Lf nu	HF nu	LF/HF		Rat 8	Cycle Duration (s)	Max dP/dt (mmHg/s)	Min dP/dt (mmHg/s)	IRP (mmHg/s)	Tau (s)	PTI (mmHg.s)	1	Rat 8	Cycle Duration (s)	Max dP/dt (mmHg/s)	Min dP/dt (mmHg/s)	IRP (mmHg/s)	Tau (s)	PTI (mmHg.s)
Area 1																									Area 1								Area 1
Area 2																									Area 2								Area 2
Area 3																									Area 3								Area 3
Area 4																									Area 4								Area 4
Area 5																									Area 5								Area 5
Area 6																									Area 6								Area 6
Area 7																									Area 7								Area 7
Area 8																									Area 8								Area 8
Area 9																									Area 9								Area 9
Area 10																									Area 10								Area 10
Area 11																									Area 11								Area 11
Area 12																									Area 12								Area 12
Area 13																									Area 13								Area 13
Rat 9												1													Rat 9	Cycle Duration (s)	Max dP/dt (mmHg/s)	Min dP/dt (mmHg/s)	IRP (mmHg/s)	Tau (s)	PTI (mmHg.s)	1	Rat 9	Cycle Duration (s)	Max dP/dt (mmHg/s)	Min dP/dt (mmHg/s)	IRP (mmHg/s)	Tau (s)	PTI (mmHg.s)
Area 1																									Area 1								Area 1
Area 2																									Area 2								Area 2
Area 3																									Area 3								Area 3
Area 4																									Area 4								Area 4
Area 5																									Area 5								Area 5
Area 6																									Area 6								Area 6
Area 7																									Area 7								Area 7
Area 8																									Area 8								Area 8
Area 9																									Area 9								Area 9
Area 10																									Area 10								Area 10
Area 11																									Area 11								Area 11
Area 12																									Area 12								Area 12
Area 13																									Area 13								Area 13
Rat 10												1													Rat 10	Cycle Duration (s)	Max dP/dt (mmHg/s)	Min dP/dt (mmHg/s)	IRP (mmHg/s)	Tau (s)	PTI (mmHg.s)	1	Rat 10	Cycle Duration (s)	Max dP/dt (mmHg/s)	Min dP/dt (mmHg/s)	IRP (mmHg/s)	Tau (s)	PTI (mmHg.s)
Area 1																									Area 1								Area 1
Area 2																									Area 2								Area 2
Area 3																									Area 3								Area 3
Area 4																									Area 4								Area 4
Area 5																									Area 5								Area 5
Area 6																									Area 6								Area 6
Area 7																									Area 7								Area 7
Area 8																									Area 8								Area 8
Area 9																									Area 9								Area 9
Area 10																									Area 10								Area 10
Area 11																									Area 11								Area 11
Area 12																									Area 12								Area 12
Area 13																									Area 13								Area 13
MEAN1													#REF!	1.81224	10.8764	449.998	2.72626	0.846757	0.1599	1.12329	11.2936	65.2763	0.160614		MEAN1	#REF!	3153.18	-1330.46	-404.748	0.0814981	5.136		MEAN1	0.135732	3153.18	-1330.46	-404.748	0.0814981	5.136
SEM1													#REF!	0.435413	2.17755	21.5514	0.839124	0.36988	0.0805058	0.533244	2.24726	7.87411	0.0306554		SEM	#REF!	400.06	212.275	43.3225	0.0354336	0.231613		SEM	0.00733521	400.06	212.275	43.3225	0.0354336	0.231613
MEAN2													1.65889	1.94896	13.895	405.262	3.47283	0.488114	0.3294	2.5131	12.9833	83.5969	0.159714		MEAN2	0.146996	3258.78	-1302.36	-436.705	0.061313	5.93483		MEAN2	0.146996	3258.78	-1302.36	-436.705	0.061313	5.93483
SEM2													0.368728	0.58995	3.76376	22.9853	1.68691	0.178211	0.163127	1.25999	2.17474	1.6637	0.0305881		SEM	0.00824132	227.104	158.809	43.0416	0.00687054	0.786886		SEM	0.00824132	227.104	158.809	43.0416	0.00687054	0.786886
MEAN3													1.36027	1.62131	8.37424	411.799	2.37839	0.6048	0.1602	1.55051	9.99494	86.5975	0.118143		MEAN3	0.149849	3500.49	-1419.15	-441.679	0.0965656	6.27795		MEAN3	0.149849	3500.49	-1419.15	-441.679	0.0965656	6.27795
SEM3													0.268445	0.418603	1.67049	22.3731	0.944899	0.18064	0.0599789	0.695958	1.66874	1.65109	0.0215141		SEM	0.00914122	301.108	179.763	44.3135	0.0395481	1.03014		SEM	0.00914122	301.108	179.763	44.3135	0.0395481	1.03014
MEAN4													1.27483	1.39133	13.6563	421.071	1.47823	0.525371	0.133729	0.653371	10.0877	78.2303	0.164514		MEAN4	0.14713	3286.4	-1389.25	-396.151	0.0962796	5.82946		MEAN4	0.14713	3286.4	-1389.25	-396.151	0.0962796	5.82946
SEM4													0.210381	0.23542	4.0236	26.6458	0.478548	0.238914	0.057575	0.180023	2.71278	6.69381	0.0589624		SEM	0.0108636	374.054	239.89	28.9455	0.0420376	0.902592		SEM	0.0108636	374.054	239.89	28.9455	0.0420376	0.902592
MEAN5													1.21131	1.34727	8.03053	421.708	1.46606	0.447529	0.0900286	0.871429	6.66551	84.6005	0.0814429		MEAN5	0.146464	3092.73	-1328.33	-363.995	1.11193	5.70513		MEAN5	0.146464	3092.73	-1328.33	-363.995	1.11193	5.70513
SEM5													0.18561	0.246466	1.50812	24.4716	0.482195	0.161104	0.0440493	0.294053	1.41456	3.05412	0.0187569		SEM	0.0107229	435.127	258.571	30.5506	1.04074	0.922905		SEM	0.0107229	435.127	258.571	30.5506	1.04074	0.922905
MEAN6													1.26866	1.28373	10.8118	435.225	2.02234	0.925629	0.120614	0.916186	7.98484	82.9848	0.100157		MEAN6	0.142662	3296.31	-1645.03	-364.956	0.224029	5.64332		MEAN6	0.142662	3296.31	-1645.03	-364.956	0.224029	5.64332
SEM6													0.254752	0.259452	1.80006	26.66	0.770849	0.400733	0.0586822	0.361335	1.72865	3.09728	0.0235951		SEM	0.0116245	531.211	369.085	31.0786	0.174789	1.15038		SEM	0.0116245	531.211	369.085	31.0786	0.174789	1.15038
MEAN7													1.14461	1.21844	10.2578	432.204	1.50319	0.495343	0.1274	0.833957	9.67463	77.8515	0.1353		MEAN7	0.143261	3013.66	-1297.96	-326.141	0.198582	5.12476		MEAN7	0.143261	3013.66	-1297.96	-326.141	0.198582	4.39265
SEM7													0.188699	0.253244	1.79434	25.6412	0.492689	0.133361	0.0657716	0.345649	2.26995	4.33727	0.0366361		SEM	0.0111049	428.465	288.394	28.1101	0.127596	0.642337		SEM	0.0111049	428.465	288.394	28.1101	0.127596	0.911424
MEAN8													1.47849	1.25669	11.8335	435.76	2.20361	1.1402	0.203771	0.797186	11.2826	78.45	0.169071		MEAN8	0.142304	3475.03	-1516.67	-319.517	0.0567195	4.78557		MEAN8	0.142304	3475.03	-1516.67	-319.517	0.0567195	4.78557
SEM8													0.220424	0.222664	2.89863	26.196	0.67424	0.352672	0.135652	0.25662	4.2579	4.62002	0.0697675		SEM	0.0113779	289.899	197.062	28.028	0.0118908	0.486675		SEM	0.0113779	289.899	197.062	28.028	0.0118908	0.486675
MEAN9													1.74236	1.92357	19.3152	422.871	2.71497	0.774571	0.252971	1.61593	11.3809	80.7449	0.164371		MEAN9	0.145933	3323.42	-1452.09	-316.425	0.0859632	4.77267		MEAN9	0.145933	3323.42	-1452.09	-316.425	0.0859632	4.77267
SEM9													0.278966	0.381409	7.14777	23.3712	0.94483	0.286255	0.118458	0.588995	3.23404	5.196	0.0545316		SEM	0.0108939	366.675	216.437	29.66	0.0224864	0.443241		SEM	0.0108939	366.675	216.437	29.66	0.0224864	0.443241
MEAN10													#DIV/0!	#DIV/0!	#DIV/0!	#DIV/0!	#DIV/0!	#DIV/0!	#DIV/0!	#DIV/0!	#DIV/0!	#DIV/0!	#DIV/0!		MEAN10	#DIV/0!	#DIV/0!	#DIV/0!	#DIV/0!	#DIV/0!	#DIV/0!		MEAN10	#DIV/0!	#DIV/0!	#DIV/0!	#DIV/0!	#DIV/0!	#DIV/0!
SEM10													#DIV/0!	#DIV/0!	#DIV/0!	#DIV/0!	#DIV/0!	#DIV/0!	#DIV/0!	#DIV/0!	#DIV/0!	#DIV/0!	#DIV/0!		SEM	#DIV/0!	#DIV/0!	#DIV/0!	#DIV/0!	#DIV/0!	#DIV/0!		SEM	#DIV/0!	#DIV/0!	#DIV/0!	#DIV/0!	#DIV/0!	#DIV/0!
MEAN11													#DIV/0!	#DIV/0!	#DIV/0!	#DIV/0!	#DIV/0!	#DIV/0!	#DIV/0!	#DIV/0!	#DIV/0!	#DIV/0!	#DIV/0!		MEAN11	#DIV/0!	#DIV/0!	#DIV/0!	#DIV/0!	#DIV/0!	#DIV/0!		MEAN11	#DIV/0!	#DIV/0!	#DIV/0!	#DIV/0!	#DIV/0!	#DIV/0!
SEM11													#DIV/0!	#DIV/0!	#DIV/0!	#DIV/0!	#DIV/0!	#DIV/0!	#DIV/0!	#DIV/0!	#DIV/0!	#DIV/0!	#DIV/0!		SEM	#DIV/0!	#DIV/0!	#DIV/0!	#DIV/0!	#DIV/0!	#DIV/0!		SEM	#DIV/0!	#DIV/0!	#DIV/0!	#DIV/0!	#DIV/0!	#DIV/0!
MEAN12													#DIV/0!	#DIV/0!	#DIV/0!	#DIV/0!	#DIV/0!	#DIV/0!	#DIV/0!	#DIV/0!	#DIV/0!	#DIV/0!	#DIV/0!		MEAN12	#DIV/0!	#DIV/0!	#DIV/0!	#DIV/0!	#DIV/0!	#DIV/0!		MEAN12	#DIV/0!	#DIV/0!	#DIV/0!	#DIV/0!	#DIV/0!	#DIV/0!
SEM12													#DIV/0!	#DIV/0!	#DIV/0!	#DIV/0!	#DIV/0!	#DIV/0!	#DIV/0!	#DIV/0!	#DIV/0!	#DIV/0!	#DIV/0!		SEM	#DIV/0!	#DIV/0!	#DIV/0!	#DIV/0!	#DIV/0!	#DIV/0!		SEM	#DIV/0!	#DIV/0!	#DIV/0!	#DIV/0!	#DIV/0!	#DIV/0!
MEAN13													#DIV/0!	#DIV/0!	#DIV/0!	#DIV/0!	#DIV/0!	#DIV/0!	#DIV/0!	#DIV/0!	#DIV/0!	#DIV/0!	#DIV/0!		MEAN13	#DIV/0!	#DIV/0!	#DIV/0!	#DIV/0!	#DIV/0!	#DIV/0!		MEAN13	#DIV/0!	#DIV/0!	#DIV/0!	#DIV/0!	#DIV/0!	#DIV/0!
SEM13													#DIV/0!	#DIV/0!	#DIV/0!	#DIV/0!	#DIV/0!	#DIV/0!	#DIV/0!	#DIV/0!	#DIV/0!	#DIV/0!	#DIV/0!		SEM	#DIV/0!	#DIV/0!	#DIV/0!	#DIV/0!	#DIV/0!	#DIV/0!		SEM	#DIV/0!	#DIV/0!	#DIV/0!	#DIV/0!	#DIV/0!	#DIV/0!
													SDNN	RMSSD	Range	Average HR	Total Power	VLF	LFms2	HFms2	Lf nu	HF nu	LF/HF											Cycle Duration (s)	Max dP/dt (mmHg/s)	Min dP/dt (mmHg/s)	IRP (mmHg/s)	Tau (s)	PTI (mmHg.s)
												MEAN1	#REF!	1.81224	10.8764	449.998	2.72626	0.846757	0.1599	1.12329	11.2936	65.2763	0.160614										MEAN1	0.135732	3153.18	-1330.46	-404.748	0.0814981	5.136
												MEAN2	1.65889	1.94896	13.895	405.262	3.47283	0.488114	0.3294	2.5131	12.9833	83.5969	0.159714										MEAN2	0.146996	3258.78	-1302.36	-436.705	0.061313	5.93483
												MEAN3	1.36027	1.62131	8.37424	411.799	2.37839	0.6048	0.1602	1.55051	9.99494	86.5975	0.118143										MEAN3	0.149849	3500.49	-1419.15	-441.679	0.0965656	6.27795
												MEAN4	1.27483	1.39133	13.6563	421.071	1.47823	0.525371	0.133729	0.653371	10.0877	78.2303	0.164514										MEAN4	0.14713	3286.4	-1389.25	-396.151	0.0962796	5.82946
												MEAN5	1.21131	1.34727	8.03053	421.708	1.46606	0.447529	0.0900286	0.871429	6.66551	84.6005	0.0814429										MEAN5	0.146464	3092.73	-1328.33	-363.995	1.11193	5.70513
												MEAN6	1.26866	1.28373	10.8118	435.225	2.02234	0.925629	0.120614	0.916186	7.98484	82.9848	0.100157										MEAN6	0.142662	3296.31	-1645.03	-364.956	0.224029	5.64332
												MEAN7	1.14461	1.21844	10.2578	432.204	1.50319	0.495343	0.1274	0.833957	9.67463	77.8515	0.1353										MEAN7	0.143261	3013.66	-1297.96	-326.141	0.198582	4.39265
												MEAN8	1.47849	1.25669	11.8335	435.76	2.20361	1.1402	0.203771	0.797186	11.2826	78.45	0.169071										MEAN8	0.142304	3475.03	-1516.67	-319.517	0.0567195	4.78557
												MEAN9	1.74236	1.92357	19.3152	422.871	2.71497	0.774571	0.252971	1.61593	11.3809	80.7449	0.164371										MEAN9	0.145933	3323.42	-1452.09	-316.425	0.0859632	4.77267
												MEAN10	#DIV/0!	#DIV/0!	#DIV/0!	#DIV/0!	#DIV/0!	#DIV/0!	#DIV/0!	#DIV/0!	#DIV/0!	#DIV/0!	#DIV/0!										MEAN10	#DIV/0!	#DIV/0!	#DIV/0!	#DIV/0!	#DIV/0!	#DIV/0!
												MEAN11	#DIV/0!	#DIV/0!	#DIV/0!	#DIV/0!	#DIV/0!	#DIV/0!	#DIV/0!	#DIV/0!	#DIV/0!	#DIV/0!	#DIV/0!										MEAN11	#DIV/0!	#DIV/0!	#DIV/0!	#DIV/0!	#DIV/0!	#DIV/0!
												MEAN12	#DIV/0!	#DIV/0!	#DIV/0!	#DIV/0!	#DIV/0!	#DIV/0!	#DIV/0!	#DIV/0!	#DIV/0!	#DIV/0!	#DIV/0!										MEAN12	#DIV/0!	#DIV/0!	#DIV/0!	#DIV/0!	#DIV/0!	#DIV/0!
												MEAN13	#DIV/0!	#DIV/0!	#DIV/0!	#DIV/0!	#DIV/0!	#DIV/0!	#DIV/0!	#DIV/0!	#DIV/0!	#DIV/0!	#DIV/0!										MEAN13	#DIV/0!	#DIV/0!	#DIV/0!	#DIV/0!	#DIV/0!	#DIV/0!
													SDNN	RMSSD	Range	Average HR	Total Power	VLF	LFms2	HFms2	Lf nu	HF nu	LF/HF											Cycle Duration (s)	Max dP/dt (mmHg/s)	Min dP/dt (mmHg/s)	IRP (mmHg/s)	Tau (s)	PTI (mmHg.s)
												SEM1	#REF!	0.435413	2.17755	21.5514	0.839124	0.36988	0.0805058	0.533244	2.24726	7.87411	0.0306554										SEM 1	0.00733521	400.06	212.275	43.3225	0.0354336	0.231613
												SEM2	0.368728	0.58995	3.76376	22.9853	1.68691	0.178211	0.163127	1.25999	2.17474	1.6637	0.0305881										SEM 2	0.00824132	227.104	158.809	43.0416	0.00687054	0.786886
												SEM3	0.268445	0.418603	1.67049	22.3731	0.944899	0.18064	0.0599789	0.695958	1.66874	1.65109	0.0215141										SEM 3	0.00914122	301.108	179.763	44.3135	0.0395481	1.03014
												SEM4	0.210381	0.23542	4.0236	26.6458	0.478548	0.238914	0.057575	0.180023	2.71278	6.69381	0.0589624										SEM 4	0.0108636	374.054	239.89	28.9455	0.0420376	0.902592
												SEM5	0.18561	0.246466	1.50812	24.4716	0.482195	0.161104	0.0440493	0.294053	1.41456	3.05412	0.0187569										SEM 5	0.0107229	435.127	258.571	30.5506	1.04074	0.922905
												SEM6	0.254752	0.259452	1.80006	26.66	0.770849	0.400733	0.0586822	0.361335	1.72865	3.09728	0.0235951										SEM 6	0.0116245	531.211	369.085	31.0786	0.174789	1.15038
												SEM7	0.188699	0.253244	1.79434	25.6412	0.492689	0.133361	0.0657716	0.345649	2.26995	4.33727	0.0366361										SEM 7	0.0111049	428.465	288.394	28.1101	0.127596	0.911424
												SEM8	0.220424	0.222664	2.89863	26.196	0.67424	0.352672	0.135652	0.25662	4.2579	4.62002	0.0697675										SEM 8	0.0113779	289.899	197.062	28.028	0.0118908	0.486675
												SEM9	0.278966	0.381409	7.14777	23.3712	0.94483	0.286255	0.118458	0.588995	3.23404	5.196	0.0545316										SEM 9	0.0108939	366.675	216.437	29.66	0.0224864	0.443241
												MEAN10	1.26866	1.28373	10.8118	435.225	2.02234	0.925629	0.120614	0.916186	7.98484	82.9848	0.100157										MEAN6	0.142662	3296.31	-1645.03	-364.956	0.224029	5.64332
												MEAN11	1.47849	1.25669	11.8335	435.76	2.20361	1.1402	0.203771	0.797186	11.2826	78.45	0.169071										MEAN8	0.142304	3475.03	-1516.67	-319.517	0.0567195	4.78557
												MEAN12	#DIV/0!	#DIV/0!	#DIV/0!	#DIV/0!	#DIV/0!	#DIV/0!	#DIV/0!	#DIV/0!	#DIV/0!	#DIV/0!	#DIV/0!										MEAN10	#DIV/0!	#DIV/0!	#DIV/0!	#DIV/0!	#DIV/0!	#DIV/0!
												MEAN13	#DIV/0!	#DIV/0!	#DIV/0!	#DIV/0!	#DIV/0!	#DIV/0!	#DIV/0!	#DIV/0!	#DIV/0!	#DIV/0!	#DIV/0!										MEAN12	#DIV/0!	#DIV/0!	#DIV/0!	#DIV/0!	#DIV/0!	#DIV/0!
													SDNN	RMSSD	Range	Average HR	Total Power	VLF	LFms2	HFms2	Lf nu	HF nu	LF/HF											Cycle Duration (s)	Max dP/dt (mmHg/s)	Min dP/dt (mmHg/s)	IRP (mmHg/s)	Tau (s)	PTI (mmHg.s)
												SDEV 1	#REF!	1.30624	6.53265	64.6543	2.51737	1.10964	0.241517	1.59973	6.74177	23.6223	0.0919663										SDEV 1	0.0194071	1058.46	561.627	114.621	0.0937484	0.612789
												SDEV 2	1.10618	1.76985	11.2913	68.9558	5.06074	0.534632	0.489382	3.77996	6.52421	4.99109	0.0917643										SDEV 2	0.0218045	600.86	420.17	113.877	0.0181777	2.08191
												SDEV 3	0.805335	1.25581	5.01147	67.1192	2.8347	0.54192	0.179937	2.08787	5.00621	4.95328	0.0645423										SDEV 3	0.0241854	796.657	475.609	117.243	0.104635	2.72549
												SDEV 4	0.631144	0.706261	12.0708	79.9374	1.43564	0.716743	0.172725	0.54007	8.13835	20.0814	0.176887										SDEV 4	0.0287423	989.654	634.688	76.5827	0.111221	2.38803
												SDEV 5	0.55683	0.739399	4.52436	73.4148	1.44659	0.483311	0.132148	0.882159	4.24367	9.16237	0.0562706										SDEV 5	0.02837	1151.24	684.114	80.8292	2.75355	2.44178
												SDEV 6	0.764257	0.778355	5.40018	79.9801	2.31255	1.2022	0.176047	1.08401	5.18596	9.29185	0.0707853										SDEV 6	0.0307554	1405.45	976.506	82.2264	0.462447	3.04362
												SDEV 7	0.566096	0.759732	5.38303	76.9235	1.47807	0.400083	0.197315	1.03695	6.80985	13.0118	0.109908										SDEV 7	0.0293808	1133.61	763.019	74.3722	0.337587	2.4114
												SDEV 8	0.661273	0.667991	8.6959	78.5879	2.02272	1.05802	0.406955	0.769861	12.7737	13.8601	0.209303										SDEV 8	0.0301031	767.002	521.377	74.1551	0.0314602	1.28762
												SDEV 9	0.836897	1.14423	21.4433	70.1137	2.83449	0.858764	0.355373	1.76698	9.70213	15.588	0.163595										SDEV 9	0.0288227	970.132	572.639	78.473	0.0594935	1.1727
												MEAN10	0.254752	0.259452	1.80006	26.66	0.770849	0.400733	0.0586822	0.361335	1.72865	3.09728	0.0235951										SEM 6	0.0116245	531.211	369.085	31.0786	0.174789	1.15038
												MEAN11	0.220424	0.222664	2.89863	26.196	0.67424	0.352672	0.135652	0.25662	4.2579	4.62002	0.0697675										SEM 8	0.0113779	289.899	197.062	28.028	0.0118908	0.486675
												MEAN12	1.26866	1.28373	10.8118	435.225	2.02234	0.925629	0.120614	0.916186	7.98484	82.9848	0.100157										MEAN6	0.142662	3296.31	-1645.03	-364.956	0.224029	5.64332
												MEAN13	#DIV/0!	#DIV/0!	#DIV/0!	#DIV/0!	#DIV/0!	#DIV/0!	#DIV/0!	#DIV/0!	#DIV/0!	#DIV/0!	#DIV/0!										MEAN10	#DIV/0!	#DIV/0!	#DIV/0!	#DIV/0!	#DIV/0!	#DIV/0!

[truncated: 3 more sheets: CLP+ IC Wortmannin+  MS10mg KG ,   CLP+ IC SP+ MS10 mg kg_x0009__x0009_,  CLP+ IC PD980 + MS 10mg kg_x0009__x0009_]
