# Supplementary material for: Role of Central Inflammatory and Oxidative Pathways in the Morphine Exacerbation of Cardiovascular Effects of Sepsis in Rats
Source: Pharmaceuticals (Basel). 2025 Jun 12;18(6):882. doi: 10.3390/ph18060882 (PMC12195926; doi:10.3390/ph18060882)
Supplement: Supplementary file 1 [file pharmaceuticals-18-00882-s001.zip › Supplementary file S8, CLP-Morph-IC drugs, TLR4 IHC.xlsx]

## Sheet: TLR4 COLLECTIVE
TLR4 (dilution 1:300) Heart ( Threshold 0-170) %Area
	Sham Saline					CLP Saline					CLP MS10					CLP NX MS10					DPI MS10					FASUDIL MS10					PD MS10					SP MS10					WM MS10
Field	Sh. Saline 2	Sh. Saline 3	Sh. Saline 6	Sh. Saline 7	Sh. Saline 8	CLP Saline 7	CLP Saline 8	CLP Saline 5	CLP Saline 6	CLP Saline 9	CLP MS10 ex1	CLP MS10 1	CLP MS10 7	CLP MS10 ex2	CLP MS10 8	CLP NX MS10 7	CLP NX MS10 6	CLP NX MS10 5	CLP NX MS10 4	CLP NX MS10 9	DPI MS10 2	DPI MS10 3	DPI MS10 5	DPI MS10 6	DPI MS10 7	FASUDIL MS10 1	FASUDIL MS10 2	FASUDIL MS10 3	FASUDIL MS10 5	FASUDIL MS10 6	PD MS10 1	PD MS10 3	PD MS10 4	PD MS10 6	PD MS10 7	SP MS10 3	SP MS10 4	SP MS10 5	SP MS10 6	SP MS10 7	WM MS10 2	WM MS10 3	WM MS10 4	WM MS10 6	WM MS10 7
Average	8.2103	7.6536	4.0206	6.54443	4.29314	26.3919	19.207	16.8109	10.3677	21.1072	33.2636	40.2999	29.6772	36.1382	45.1969	15.4298	27.8581	19.6995	22.742	26.2268	38.7214	41.049	38.1043		38.508	40.9423	41.9947	37.8511	40.0099	44.1584	40.3621	40.5068	41.6321	38.2588		44.4729	44.6847	47.4107	43.2033	37.8746	37.9889	39	40.5353	39.1066	41.119
SEM	0.890133	1.16994	1.09144	1.59044	0.826443	2.41622	2.57231	3.84891	1.67501	2.78372	5.58473	5.79968	3.97936	2.7549	3.15701	1.83087	3.40795	2.8976	2.79673	2.75513	4.56634	3.13228	3.92922		2.73293	2.47633	1.05045	1.59642	1.7384	3.87756	1.5878	3.02972	3.18651	2.24023		3.9121	0.727793	1.56774	2.13168	2.08508	1.75443	3.07243	1.99353	2.01388	3.20923
	Sham Saline	CLP Saline		CLP MS10	CLP NX MS10		DPI MS10			FASUDIL MS10			PD MS10			SP MS10			WM MS10
Average	6.14441	18.7769		36.9152	22.3912		39.0957			40.9913			40.19			43.5292			39.7204
SEM	0.855667	2.62852		2.70525	2.24086		0.663557			1.04556			0.703506			1.57118			0.992935
TLR4 (dilution 1:200) NTS ( Threshold 0-160) %Area
	Sham Saline					CLP Saline					CLP MS10					CLP NX MS10					DPI MS10					FASUDIL MS10					PD MS10					SP MS10					WM MS10
Field	Sh. Saline 2	Sh. Saline 3	Sh. Saline 4	Sh. Saline 8	Sh. Saline 9	CLP Saline 2	CLP Saline 3	CLP Saline 4	CLP Saline 5	CLP Saline 8	CLP MS10 7	CLP MS10 1	CLP MS10 3	CLP MS10 6	CLP MS10 8	CLP NX MS10 8	CLP NX MS10 1	CLP NX MS10 2	CLP NX MS10 3	CLP NX MS10 4	DPI MS10 2	DPI MS10 3	DPI MS10 4	DPI MS10 5	DPI MS10 6	FASUDIL MS10 1	FASUDIL MS10 2	FASUDIL MS10 3	FASUDIL MS10 5	FASUDIL MS10 6	PD MS10 1	PD MS10 2	PD MS10 3	PD MS10 5	PD MS10 6	SP MS10 1	SP MS10 2	SP MS10 4	SP MS10 6	SP MS10 7	WM MS10 1	WM MS10 3	WM MS10 6	WM MS10 7	WM MS10 8
Average	0.995143	2.88114	5.88829	4.76467	4.24743	19.7084	22.0379	20.9936	14.1798	14.7431	47.1207	31.8322	46.077	32.8786	39.3786	22.1816	26.5386	27.8659	25.3139	23.1905	31.617	25.79	27.2537	29.6562	26.4167	24.8024	33.4873	15.1153	22.6916	29.6887	28.1931	27.6902	27.6928	29.453	26.1049	24.1232	29.53	28.464	26.3934	31.8102	23.2983	31.1111	30.6393	30.7645	29.7623
SEM	0.0624787	0.712908	1.07253	1.97997	0.563394	4.3277	3.48598	3.62913	2.30679	1.31745	5.2232	4.53645	4.28049	4.56848	5.36795	3.27756	1.45331	2.29146	3.59521	3.31564	2.04438	3.29994	1.64474	2.67755	1.8851	4.47941	1.89421	1.98134	2.7978	3.04494	1.65323	1.02659	1.52963	2.73234	2.56343	3.08216	1.24761	1.06422	0.737366	2.09728	2.61798	1.15172	1.22087	1.5558	2.15568
0	Sham Saline	CLP Saline		CLP MS10	CLP NX MS10		DPI MS10			FASUDIL MS10			PD MS10			SP MS10			WM MS10
Average	3.75533	18.3326		39.4574	25.0181		28.1467			25.157			27.8268			28.0642			29.1151
SEM	0.842415	1.62531		3.19354	1.0463		1.0878			3.13824			0.537604			1.3165			1.47108
TLR4 (dilution 1:200) RVLM ( Threshold 0-160) %Area
	Sham Saline					CLP Saline					CLP MS10					CLP NX MS10					DPI MS10					FASUDIL MS10					PD MS10					SP MS10					WM MS10
Field	Sh. Saline 2	Sh. Saline 3	Sh. Saline 4	Sh. Saline 8	Sh. Saline 9	CLP Saline 2	CLP Saline 3	CLP Saline 4	CLP Saline 5	CLP Saline 8	CLP MS10 7	CLP MS10 1	CLP MS10 3	CLP MS10 6	CLP MS10 8	CLP NX MS10 8	CLP NX MS10 1	CLP NX MS10 2	CLP NX MS10 3	CLP NX MS10 4	DPI MS10 2	DPI MS10 3	DPI MS10 4	DPI MS10 5	DPI MS10 6	FASUDIL MS10 1	FASUDIL MS10 2	FASUDIL MS10 3	FASUDIL MS10 5	FASUDIL MS10 6	PD MS10 1	PD MS10 2	PD MS10 3	PD MS10 5	PD MS10 6	SP MS10 1	SP MS10 2	SP MS10 4	SP MS10 6	SP MS10 7	WM MS10 1	WM MS10 3	WM MS10 6	WM MS10 7	WM MS10 8
Average	4.70962	6.33583	4.21467	2.14557	4.69937	22.983	21.8169	14.9925	16.6733	17.0117	47.4284	43.2556	34.8847	46.4513	38.0814	18.7931	26.6764	23.6354	18.552	28.6658	30.2238	31.6692	31.1184	27.4459	29.2793	23.41	25.0085	22.0872	28.1246	26.8604	23.5757	23.6532	35.063	29.2697	25.8334	25.5087	27.4222	26.7014	31.6432	29.143	26.8348	29.9374	16.7191	32.0083	28.1613
SEM	0.614554	0.47092	1.48949	0.420435	0.517822	2.65219	3.93592	1.95032	1.61596	2.3409	6.92486	2.68962	2.75472	3.28168	3.37724	1.49707	3.39674	3.98815	1.32542	2.10628	2.13679	3.92149	1.94064	1.65478	3.7621	1.00095	3.24284	2.89437	3.5411	2.87947	2.95449	3.54936	2.17524	0.828119	1.40264	2.05418	2.7336	3.30105	0.615859	1.50729	1.56489	1.65434	3.69067	1.12106	2.89547
	Sham Saline	CLP Saline		CLP MS10	CLP NX MS10		DPI MS10			FASUDIL MS10			PD MS10			SP MS10			WM MS10
Average	4.42101	18.6955		42.0203	23.2645		29.9473			25.0981			27.479			28.0837			26.7322
SEM	0.672589	1.56144		2.41701	2.03904		0.745528			1.09973			2.1599			1.06703			2.64976

## Sheet: TLR4 Heart Indvidual 
TLR4 (dilution 1:300) Heart ( Threshold 0-170) %Area
	Sham Saline					CLP Saline					CLP MS10					CLP NX MS10					DPI MS10					FASUDIL MS10					PD MS10					SP MS10					WM MS10
Field	Sh. Saline 2	Sh. Saline 3	Sh. Saline 6	Sh. Saline 7	Sh. Saline 8	CLP Saline 7	CLP Saline 8	CLP Saline 5	CLP Saline 6	CLP Saline 9	CLP MS10 ex1	CLP MS10 1	CLP MS10 7	CLP MS10 ex2	CLP MS10 8	CLP NX MS10 7	CLP NX MS10 6	CLP NX MS10 5	CLP NX MS10 4	CLP NX MS10 9	DPI MS10 2	DPI MS10 3	DPI MS10 5	DPI MS10 6 ( tissue dropped in run )	DPI MS10 7	FASUDIL MS10 1	FASUDIL MS10 2	FASUDIL MS10 3	FASUDIL MS10 5	FASUDIL MS10 6	PD MS10 1	PD MS10 3	PD MS10 4	PD MS10 6	PD MS10 7	SP MS10 3	SP MS10 4	SP MS10 5	SP MS10 6	SP MS10 7	WM MS10 2	WM MS10 3	WM MS10 4	WM MS10 6	WM MS10 7
1	9.43	5.09	2.447	1.298		21.541	37.764	3.197	15.335	18.123	33.608	30.22	9.013	27.542	26.865	14.176	20.611	6.109	20.639	15.685	52.603	58.616	21.258		34.379	40.564	38.879	29.559	43.252	49.935	40.564	30.692	32.54	27.638		53.873		46.61	45.429	42.23	37.71	44.404	36.751	33.373
2	5.937	15.788	1.167	4.794	9.781	12.407	14.379	25.519	15.815	15.897	38.316	20.244	12.152	45.16	48.62	9.812		18.472	23.754	23.608	39.712	32.573	43.554		35.709	49.935	39.8	40.5	42.282	38.38	38.879	47.32	55.79	31.806		45.369	45.771	50.75	39.211		40.14	47.217	40.691	40.471
3	13.262	11.01	2.287	2.832	1.958	26.951	24.468	4.313	3.972	22.117	64.816	26.313		37.009	53.753	12.68		31.94	17.146		41.637	33.966	32.738		27.525	40.5	42.282	38.38	40.47	45.471	29.559	44.661		42.713		43.761		40.196	35.377	27.832	29.625		34.147	35.507
4	8.472	7.832	5.176	7.523	4.783	26.159	9.632	5.205	4.295	16.262	11.541	19.973	27.468	41.434	57.52	15.201		8.749	16.623	14.173	36.461	34.838			35.644	45.429	39.211	35.377	46.178	53.714	43.252	34.533	30.316	33.493				48.345	46.178	39.909	43.036	43.671	41.285	44.005
5	7.354	6.096	6.567	13.499	5.573	40.299	23.13	3.754	3.819	32.734	14.441	27.36	46.963	28.296	60.1	9.674	14.881	15.092	22.882	19.793	55.34	37.834			46.683		43.036	42.092	34.565	38.754	49.935	48.751		45.284		51.194		48.277	53.714		42.092		40.785	42.177
6	7.398	8.542	0.824	5.848	1.785	23.849	18.336	28.495	4.013	27.227	12.858	50.675	35.15	28.296	59.186	14.401	36.677	11.054	35.408	30.525						33.493	45.284	40.323	39.895	56.049	39.8	37.084	44.431	40.323		52.164	44.482		41.595		34.565	25.777	31.074		29.586
7	8.659	2.818	10.28	10.017	0.956	24.907	10.397	24.909	4.884		37.18	73.846	21.701	26.977	43.731	23.15		19.705					46.963			35.733	45.471	38.727	33.427	26.806	40.5			39.895		41.443	44.399			31.129	38.754	31.755			38.232
8	10.389	4.236	2.102		2.33	26.44	20.527	33.624	18.125		35.154	53.109	51.012	25.932		31.206	23.567	28.365		13.892	43.056		44.418								42.282			56.049		23.506	41.382	50.286		39.901			40.961		44.157
9	2.51	6.908	0.689		7.447	24.893	16.176	33.624	9.478	32.676	32.568	58.897	19.376	33.998	55.106	20.558	34.71	29.278		29.705		45.075	39.695		42.184						38.38			35.733			46.143			35.813		34.143	52.372		43.939
10	8.692	8.216	8.667		4.079	36.473	17.261	5.007	14.538	38.652	20.695	42.362	44.418	54.886	47.59	7.758	25.776	32.786		36.204	20.482	47.641			47.432						40.47		56.284	45.471			45.931		37.172	45.459		34.318	48.78		52.943
11					2.55			17.273	13.996	14.357	64.723		39.695	29.11	17.363	15.146	38.785	31.917		31.59	20.48												42.853	38.727					46.95	40.724		50.715	38.507		37.857
12					1.066				16.143	10.455			28.342	38.329	35.127	23.579		19.37		37.548													42.853	33.427
13					8.539					16.702			20.837	52.827		9.966		3.256				37.849											35.636	26.806
14					1.173					8.084					42.095	8.71																	33.986
15					8.084										49.802					35.772
16															45.349
17															35.746
18
Average	8.2103	7.6536	4.0206	6.54443	4.29314	26.3919	19.207	16.8109	10.3677	21.1072	33.2636	40.2999	29.6772	36.1382	45.1969	15.4298	27.8581	19.6995	22.742	26.2268	38.7214	41.049	38.1043		38.508	40.9423	41.9947	37.8511	40.0099	44.1584	40.3621	40.5068	41.6321	38.2588		44.4729	44.6847	47.4107	43.2033	37.8746	37.9889	39	40.5353	39.1066	41.119
SEM	0.890133	1.16994	1.09144	1.59044	0.826443	2.41622	2.57231	3.84891	1.67501	2.78372	5.58473	5.79968	3.97936	2.7549	3.15701	1.83087	3.40795	2.8976	2.79673	2.75513	4.56634	3.13228	3.92922		2.73293	2.47633	1.05045	1.59642	1.7384	3.87756	1.5878	3.02972	3.18651	2.24023		3.9121	0.727793	1.56774	2.13168	2.08508	1.75443	3.07243	1.99353	2.01388	3.20923
	Sham Saline	CLP Saline		CLP MS10	CLP NX MS10		DPI MS10			FASUDIL MS10			PD MS10			SP MS10			WM MS10
Average	6.14441	18.7769		36.9152	22.3912		39.0957			40.9913			40.19			43.5292			39.55
SEM	0.855667	2.62852		2.70525	2.24086		0.663557			1.04556			0.703506			1.57118			0.564307

## Sheet: TLR4 NTS Indvidual 
TLR4 (dilution 1:200) NTS ( Threshold 0-160) %Area
	Sham Saline					CLP Saline					CLP MS10					CLP NX MS10					DPI MS10					FASUDIL MS10					PD MS10					SP MS10					WM MS10
Field	Sh. Saline 2	Sh. Saline 3	Sh. Saline 4	Sh. Saline 8	Sh. Saline 9	CLP Saline 2	CLP Saline 3	CLP Saline 4	CLP Saline 5	CLP Saline 8	CLP MS10 7	CLP MS10 1	CLP MS10 3	CLP MS10 6	CLP MS10 8	CLP NX MS10 8	CLP NX MS10 1	CLP NX MS10 2	CLP NX MS10 3	CLP NX MS10 4	DPI MS10 2	DPI MS10 3	DPI MS10 4	DPI MS10 5	DPI MS10 6	FASUDIL MS10 1	FASUDIL MS10 2	FASUDIL MS10 3 LOW	FASUDIL MS10 5	FASUDIL MS10 6	PD MS10 1	PD MS10 2	PD MS10 3	PD MS10 5	PD MS10 6	SP MS10 1	SP MS10 2	SP MS10 4	SP MS10 6	SP MS10 7	WM MS10 1	WM MS10 3	WM MS10 6	WM MS10 7	WM MS10 8
1	0.773	1.951	3.541	2.073	3.439	31.806	12.947	23.313	22.373	23.456	23.69	43.717	47.778	38.255	39.312	28.386	20.98	19.062	7.222		37.381			25.123	28.25	21.779		10.585	15.197		34.699	30.176					26.587			27.444		34.252	28.412		35.074
2	0.948	1.271	5.091	2.246	4.588	27.112	30.058	25.458	20.461	14.719	28.189	34.231	32.782	23.089	49.795	20.53	26.781	27.587	20.559	31.472	34.64	17.279			32.867	37		10.741	22.236		20.652	31.295			37.261	20.749	31.439		25.659	26.102	24.311		33.86	25.262	22.082
3	0.866	1.024	3.314	1.334	6.365	11.754	18.568	28.82	10.363	13.676	36.843	22.389	59.413	51.269	46.971	26.199	26.965	27.121	29.524	19.494	34.359	24.318	32.06		19.158			10.587		23.421	24.953	29.092	28.175			17.138	32.059	28.026	25.716		31.452	32.138	33.573	28.11
4	0.893	1.348	5.98	4.241	6.141	8.002		24.917	10.544	10.768	62.91	31.347	47.84	27.382	30.453	25.667	24.234	19.342	28.765	18.088	35.204		23.576		26.961		37.754	24.838		26.195	24.231	28.976		36.236	20.325	29.584		24.764		33.963	17.313	30.624	32.054	34.028	27.064
5	1.195	4.511	3.861	14.346	3.518	35.439	20.975	29.782	11.225	14.049	66.969	18.014	35.078	52.931	55.748		34.345	30.49	22.889	17.799	31.49		25.911		31.62	32.348	32.945	15.876	37.846			22.639		20.42	15.675		26.11	29.134				35.213	33.206	29.072
6	1.153	4.728	10.747	4.348	2.817	14.792	31.643	6.732		13.993	49.018	20.588	59.974	24.3	55.104	10.126	23.788	27.97	35.208	16.791	24.592			27.088		21.273	26.48	15.876	21.897	20.263	27.845	24.744		28.288	19.305		33.18	29.124	28.98	36.167		29.971	22.93	33.847
7	1.138	5.335	8.684		2.864	9.054	8.857	7.933	10.113	12.981	64.37	28.325	44.844		20.76		32.66	33.003	33.03			32.548		37.31	22.227		37.808	21.759	23.842	32.915	31.823	26.371		28.466	32.87		27.805	31.272	24.689	35.375	18.5	26.312		34.268	26.586
8							31.217			14.303	47.558	56.047	61.235	23.549	16.886		25.472	38.352				29.015	32.488	29.104	23.834	11.612		10.66	21.381	37.804	31.693	28.229	24.018	33.855	27.946	29.022			26.923		30.35	29.268	28.974		33.228
9											44.539		25.749	22.254			23.622			35.499	23.653		23.576				29.741		16.442	37.534	29.649		31.439		27.15						17.864		28.974		34.54
10																							25.911				36.196						27.139		28.307								33.771
11
12
13
14
15
16
17
18
Average	0.995143	2.88114	5.88829	4.76467	4.24743	19.7084	22.0379	20.9936	14.1798	14.7431	47.1207	31.8322	46.077	32.8786	39.3786	22.1816	26.5386	27.8659	25.3139	23.1905	31.617	25.79	27.2537	29.6562	26.4167	24.8024	33.4873	15.1153	22.6916	29.6887	28.1931	27.6902	27.6928	29.453	26.1049	24.1232	29.53	28.464	26.3934	31.8102	23.2983	31.1111	30.6393	30.7645	29.7623
SEM	0.0624787	0.712908	1.07253	1.97997	0.563394	4.3277	3.48598	3.62913	2.30679	1.31745	5.2232	4.53645	4.28049	4.56848	5.36795	3.27756	1.45331	2.29146	3.59521	3.31564	2.04438	3.29994	1.64474	2.67755	1.8851	4.47941	1.89421	1.98134	2.7978	3.04494	1.65323	1.02659	1.52963	2.73234	2.56343	3.08216	1.24761	1.06422	0.737366	2.09728	2.61798	1.15172	1.22087	1.5558	2.15568
	Sham Saline	CLP Saline		CLP MS10	CLP NX MS10		DPI MS10			FASUDIL MS10			PD MS10			SP MS10			WM MS10
Average	3.75533	18.3326		39.4574	25.0181		28.1467			25.157			27.8268			28.0642			29.1151
SEM	0.842415	1.62531		3.19354	1.0463		1.0878			3.13824			0.537604			1.3165			1.47108

## Sheet: TLR4 RVLM Indvidual 
TLR4 (dilution 1:200) RVLM ( Threshold 0-160) %Area
	Sham Saline					CLP Saline					CLP MS10					CLP NX MS10					DPI MS10					FASUDIL MS10					PD MS10					SP MS10					WM MS10
Field	Sh. Saline 2	Sh. Saline 3	Sh. Saline 4	Sh. Saline 8	Sh. Saline 9	CLP Saline 2	CLP Saline 3	CLP Saline 4	CLP Saline 5	CLP Saline 8	CLP MS10 7	CLP MS10 1	CLP MS10 3	CLP MS10 6	CLP MS10 8	CLP NX MS10 8	CLP NX MS10 1	CLP NX MS10 2	CLP NX MS10 3	CLP NX MS10 4	DPI MS10 2	DPI MS10 3	DPI MS10 4	DPI MS10 5	DPI MS10 6	FASUDIL MS10 1	FASUDIL MS10 2	FASUDIL MS10 3	FASUDIL MS10 5	FASUDIL MS10 6	PD MS10 1	PD MS10 2	PD MS10 3	PD MS10 5	PD MS10 6	SP MS10 1	SP MS10 2	SP MS10 4	SP MS10 6	SP MS10 7	WM MS10 1	WM MS10 3	WM MS10 6	WM MS10 7	WM MS10 8
1	5.493	5.131	7.509	3.277	6.365	31.21	21.295	14.256	19.718	21.95	66.719	30.768	24.943	40.422	52.913	23.741	18.297	22.931	24.816	23.85	22.478		32.098	37.049	15.482	24.07		16.305	16.339	28.308	22.051	17.402	39.358	31.933	25.125		36.529		31.158	25.468	27.13		18.612	33.771	21.412
2	5.937	4.738	5.59	4.133	5.875	19.288	35.101	13.859	13.497	25.481	69.402	32.005	40.019	29.961	38.315	24.866	18.812	13.863	17.65	20.487	30.629	38.197	30.848			24.518	17.818	23.742	15.808	23.241	21.058	15.254		29.808	29.909	28.688	33.129		33.638	21.374	27.586	28.718	10.566	32.368	31.635
3	7.966	6.441	9.069	1.566	4.946	32.304	17.466	10.903	12.803	22.187	73.012	43.066	24.202	55.032	37.464	18.858	26.92	20.7	15.214	32.513	35.077	38.283	33.041			23.549	16.631	26.112		42.509	23.142	22.264	38.67	31.034	30.404	18.704	21.798		32.278	31.351	29.239	31.15	6.813	33.137	24.919
4	4.827	7.59	0.975	1.512	3.436	26.882	7.329	11.466	10.834	6.422	66.974	47.792		50.317	55.872	15.973	23.535	21.891	18.186	27.916	32.969			31.972	15.063		15.853	29.727	17.156	35.37	21.959	34.099	37.617	29.173		20.428	23.104	38.298	29.902	27.102	28.383	26.264	12.548	28.757	20.048
5	3.048	7.164	1.129	1.601	5.586	14.927	17.331	24.102	9.749	18.717	36.995	46.059	40.226	33.46	33.107	16.706	21.942	37.504	17.71	40.563	29.966	22.15	35.596	24.752	33.618		19.56	14.55	23.814	24.167	12.711		27.001	28.881	30.033	31.366	20.163		30.091	31.882	21.874	27.808			37.77
6	3.024	6.951	1.016	1.123	5.783	18.366	17.901	15.369	20.049	8.978	30.029	47.535	47.332	45.872	37.9	14.876	21.891	43.864	17.736						31.283		22.851		25.879		16.302	29.247		30.072	23.925	25.201	29.81	23.209	32.792	32.701	22.776	35.747	21.659		33.184
7	3.085			1.807	2.947	17.904	36.295		20.584	14.956	29.872	49.25	34.437	58.255	32.216	16.532	20.549	13.132		24.595				23.991	32.66	25.332	35.426		33.523	20.319			26.419	31.112	22.906	28.665		29.196		29.208	19.281
8	4.297				2.657				21.5	17.403	26.346	49.57	33.6	52.436	27.331		43.466	15.198		28.895		21.983		26.676	38.891	19.581	35.608		40.461		33.159		39.055	27.863	20.496			23.508		34.058	33.709
9									21.326		27.507		34.319	52.307	27.615		44.676			24.385		37.733	24.009	26.325	37.958		36.321		39.186	20.974	38.224				20.194			19.296					35.685
10																				34.788				23.675					40.955	19.995			37.321	23.551	29.509						31.535		11.151
11																								25.127
12
13
14
15
16
17
18
Average	4.70962	6.33583	4.21467	2.14557	4.69937	22.983	21.8169	14.9925	16.6733	17.0117	47.4284	43.2556	34.8847	46.4513	38.0814	18.7931	26.6764	23.6354	18.552	28.6658	30.2238	31.6692	31.1184	27.4459	29.2793	23.41	25.0085	22.0872	28.1246	26.8604	23.5757	23.6532	35.063	29.2697	25.8334	25.5087	27.4222	26.7014	31.6432	29.143	26.8348	29.9374	16.7191	32.0083	28.1613
SEM	0.614554	0.47092	1.48949	0.420435	0.517822	2.65219	3.93592	1.95032	1.61596	2.3409	6.92486	2.68962	2.75472	3.28168	3.37724	1.49707	3.39674	3.98815	1.32542	2.10628	2.13679	3.92149	1.94064	1.65478	3.7621	1.00095	3.24284	2.89437	3.5411	2.87947	2.95449	3.54936	2.17524	0.828119	1.40264	2.05418	2.7336	3.30105	0.615859	1.50729	1.56489	1.65434	3.69067	1.12106	2.89547
	Sham Saline	CLP Saline		CLP MS10	CLP NX MS10		DPI MS10			FASUDIL MS10			PD MS10			SP MS10			WM MS10
Average	4.42101	18.6955		42.0203	23.2645		29.9473			25.0981			27.479			28.0837			26.7322
SEM	0.672589	1.56144		2.41701	2.03904		0.745528			1.09973			2.1599			1.06703			2.64976
