# Supplementary material for: Role of Central Inflammatory and Oxidative Pathways in the Morphine Exacerbation of Cardiovascular Effects of Sepsis in Rats
Source: Pharmaceuticals (Basel). 2025 Jun 12;18(6):882. doi: 10.3390/ph18060882 (PMC12195926; doi:10.3390/ph18060882)
Supplement: Supplementary file 1 [file pharmaceuticals-18-00882-s001.zip › Supplementary file S9, CLP-Morph-IC drugs, MCP1- IHC.xlsx]

## Sheet: MCP1 COLLECTIVE
MCP-1 (dilution 1:300) Heart ( Threshold 0-180) %Area
	Sham Saline					CLP Saline					CLP MS10					CLP NX MS10					DPI MS10					FASUDIL MS10					PD MS10					SP MS10					WM MS10
Field	Sh. Saline 2	Sh. Saline 3	Sh. Saline 6	Sh. Saline 7	Sh. Saline 8	CLP Saline 7	CLP Saline 8	CLP Saline 5	CLP Saline 6	CLP Saline 9	CLP MS10 ex1	CLP MS10 7	CLP MS10 1	CLP MS10 8	CLP MS10 2	CLP NX MS10 8	CLP NX MS10 4	CLP NX MS10 5	CLP NX MS10 6	CLP NX MS 7	DPI MS10 2	DPI MS10 3	DPI MS10 5	DPI MS10 6	DPI MS10 7	FASUDIL MS10 1	FASUDIL MS10 2	FASUDIL MS10 3	FASUDIL MS10 5	FASUDIL MS10 6	PD MS10 1	PD MS10 3	PD MS10 4	PD MS10 6	PD MS10 7	SP MS10 3	SP MS10 4	SP MS10 5	SP MS10 6	SP MS10 7	WM MS10 2	WM MS10 3	WM MS10 4	WM MS10 6	WM MS10 7
Average	13.3105	3.1988	0.6525	1.56418	1.98933	19.4131	27.1383	23.6424	16.4759	12.3426	44.4326	33.9034	31.3188	19.3869	35.5407	20.1522	19.37	17.431	14.5615	20.0062	30.8463	27.5521	28.1396	33.8837	26.8287	31.0793	27.3014	27.3301	27.5082	35.207	34.167	35.0002	33.6777	29.0682	39.7705	28.2991	27.336	32.5114	29.1584	28.9902	43.1257	27.7497	29.8866	47.4583	37.211
SEM	1.95225	0.534576	0.166696	0.20792	0.764405	4.14166	3.22929	4.47457	1.50828	2.85644	4.0411	6.57913	4.44625	1.82301	2.9321	4.28843	3.02952	3.72939	1.50587	0.652021	1.69299	2.00906	3.36846	2.09216	2.20139	2.88832	2.86865	2.42096	2.13088	2.70069	2.4368	2.4809	3.333	1.31654	1.53948	2.27737	1.68109	2.33571	3.56076	2.18534	5.28204	2.25867	2.37177	3.31658	1.49956
	Sham Saline	CLP Saline		CLP MS10	CLP NX MS10		DPI MS10			FASUDIL MS10			PD MS10			SP MS10			WM MS10
Average	4.14307	19.8025		32.9165	18.3042		29.4501			29.6852			34.3367			29.259			37.0863
SEM	2.32817	2.60219		4.03785	1.054		1.29996			1.55567			1.70568			0.874064			3.76215
MCP1 (dilution 1:200) NTS ( Threshold 0-150) %Area
	Sham Saline					CLP Saline					CLP MS10					CLP NX MS10					DPI MS10					FASUDIL MS10					PD MS10					SP MS10					WM MS10
Field	Sh. Saline 2	Sh. Saline 4	Sh. Saline 5	Sh. Saline 6	Sh. Saline 8	CLP Saline 2	CLP Saline 3	CLP Saline 4	CLP Saline 5	CLP Saline 8	CLP MS10 7	CLP MS10 1	CLP MS10 3	CLP MS10 6	CLP MS10 8	CLP NX MS10 8	CLP NX MS10 1	CLP NX MS10 2	CLP NX MS10 3	CLP NX MS10 4	DPI MS10 2	DPI MS10 3	DPI MS10 4	DPI MS10 5	DPI MS10 6	FASUDIL MS10 1	FASUDIL MS10 2	FASUDIL MS10 3	FASUDIL MS10 5	FASUDIL MS10 6	PD MS10 1	PD MS10 2	PD MS10 3	PD MS10 5	PD MS10 6	SP MS10 1	SP MS10 2	SP MS10 4	SP MS10 6	SP MS10 7	WM MS10 1	WM MS10 3	WM MS10 6	WM MS10 7	WM MS10 8
Average	7.05843	1.08243	3.73817	12.8116	11.7704	18.6069	22.1885	24.626	19.243	29.8184	31.2993	56.9091	28.4825	57.3667	38.9784	21.303	25.1102	23.9193	17.4177	34.3727	27.3982	27.8367	27.0169	24.2806	27.5792	27.3788	33.461	28.0855	27.8501	18.6015	32.5366	29.5974	28.6651	24.4251	9.68922	29.0398	29.4202	32.306	14.8112	21.5328	28.8887	18.1598	29.5192	27.4067	28.1832
SEM	2.22263	0.36684	0.285871	2.1489	0.962973	1.76603	3.33555	4.42134	2.10161	3.18758	3.27398	2.73412	4.43251	6.91598	8.17632	1.28289	4.54824	2.50004	2.62123	0.886185	2.71678	3.05849	1.80589	1.63405	1.2087	1.86342	2.92548	1.69859	1.93768	1.17263	1.60822	2.64131	1.94972	2.648	1.45018	1.75807	1.69393	1.06233	1.03715	1.61494	1.98716	3.13121	2.89064	3.62951	2.82172
0	Sham Saline	CLP Saline		CLP MS10	CLP NX MS10		DPI MS10			FASUDIL MS10			PD MS10			SP MS10			WM MS10
Average	7.2922	22.8966		42.6072	24.4246		26.8223			27.0754			24.9827			25.422			26.4315
SEM	2.25572	2.03904		6.17629	2.81541		0.649294			2.39056			4.03806			3.19514			2.09776
MCP-1 (dilution 1:200) RVLM ( Threshold 0-150) %Area
	Sham Saline					CLP Saline					CLP MS10					CLP NX MS10					DPI MS10					FASUDIL MS10					PD MS10					SP MS10					WM MS10
Field	Sh. Saline 2	Sh. Saline 4	Sh. Saline 5	Sh. Saline 6	Sh. Saline 8	CLP Saline 2	CLP Saline 3	CLP Saline 4	CLP Saline 5	CLP Saline 8	CLP MS10 7	CLP MS10 1	CLP MS10 3	CLP MS10 6	CLP MS10 8	CLP NX MS10 8	CLP NX MS10 1	CLP NX MS10 2	CLP NX MS10 3	CLP NX MS10 4	DPI MS10 2	DPI MS10 3	DPI MS10 4	DPI MS10 5	DPI MS10 6	FASUDIL MS10 1	FASUDIL MS10 2	FASUDIL MS10 3	FASUDIL MS10 5	FASUDIL MS10 6	PD MS10 1	PD MS10 2	PD MS10 3	PD MS10 5	PD MS10 6	SP MS10 1	SP MS10 2	SP MS10 4	SP MS10 6	SP MS10 7	WM MS10 1	WM MS10 3	WM MS10 6	WM MS10 7	WM MS10 8
Average	2.7996	3.06029	3.2205	13.0165	13.2337	20.2837	13.1832	22.8924	16.1863	19.483	35.6456	50.4287	37.1626	42.5402	37.8895	19.4751	25.824	25.4756	26.1431	26.3699	28.3057	28.3044	32.4578	25.6708	27.5792	26.7104	27.4536	27.4476	28.677	27.3608	33.8216	25.9912	28.5556	25.6704	20.522	27.1158	30.5673	23.347	27.7192	12.4962	28.6622	27.8675	34.5256	21.3196	23.4347
SEM	0.715803	0.908767	0.563161	1.14262	0.989819	2.52335	1.89812	2.15969	2.91517	4.42493	5.08251	2.86773	2.92802	6.35084	3.02853	1.61686	2.02024	1.90751	1.24392	1.85335	2.64992	2.73835	1.83957	4.74027	1.2087	0.82668	2.69841	1.13293	3.72263	1.17818	3.39368	2.65826	2.07009	2.98579	1.28741	2.38996	1.59508	0.969367	3.70781	1.50818	4.57491	5.08698	1.9735	1.74041	2.82976
	Sham Saline	CLP Saline		CLP MS10	CLP NX MS10		DPI MS10			FASUDIL MS10			PD MS10			SP MS10			WM MS10
Average	7.06612	18.4057		40.7333	24.6575		28.4636			27.5299			26.9121			24.2491			27.1619
SEM	2.47472	1.68847		2.68317	1.30435		1.10874			0.318484			2.16408			3.15534			2.29126

## Sheet: MCP1 Heart Indvidual 
MCP1 (dilution 1:300) Heart ( Threshold 0-180) %Area
	Sham Saline					CLP Saline					CLP MS10					CLP NX MS10					DPI MS10					FASUDIL MS10					PD MS10					SP MS10					WM MS10
Field	Sh. Saline 2	Sh. Saline 3	Sh. Saline 6	Sh. Saline 7	Sh. Saline 8	CLP Saline 7	CLP Saline 8	CLP Saline 5	CLP Saline 6	CLP Saline 9	CLP MS10 ex1	CLP MS10 7	CLP MS10 1	CLP MS10 8	CLP MS10 2	CLP NX MS10 8	CLP NX MS10 4	CLP NX MS10 5	CLP NX MS10 6	CLP NX MS 7	DPI MS10 2	DPI MS10 3	DPI MS10 5	DPI MS10 6	DPI MS10 7	FASUDIL MS10 1	FASUDIL MS10 2	FASUDIL MS10 3	FASUDIL MS10 5	FASUDIL MS10 6	PD MS10 1	PD MS10 3	PD MS10 4	PD MS10 6	PD MS10 7	SP MS10 3	SP MS10 4	SP MS10 5	SP MS10 6	SP MS10 7	WM MS10 2	WM MS10 3	WM MS10 4	WM MS10 6	WM MS10 7
1	16.037	6.294	0.745	0.86	0.856	45.679	32.811	47.937	14.941	17.674	44.695	35.36	25.395	27.764	43.487	7.765	28.435	22.052	13.473	23.658	30.192	18.441	27.983	23.416	34.383	24.239		32.522	13.653				36.766		29.576	25.406	30.748	41.565		20.031	31.672	32.045	18.693	45.767	32.43
2	4.698	4.402	0.407	1.222	0.861	1.38	33.578	38.872	11.68	6.623	28.237	25.653	58.968	27.212	37.136	35.304	17.992	35.304	22.206	21.469	31.659	30.659	34.103	32.417	29.235	27.125	29.373	20.157	27.496		31.024	32.43	37.24	27.056	42.168	26.959	31.502	31.243	39.697			23.15	35.262	56.197	43.012
3	9.127		0.456	1.475	0.881	8.062	38.425		18.172	5.655	56.672	38.461	27.748	16.686	33.388	22.052	26.681	11.09		20.269	24.928	26.187	36.64	32.701	34.343	33.452	34.544	34.02				20.716	23.903	30.995				28.728	28.008	37.938	48.006	30.918	30.237	48.054	37.079
4	23.096	1.74	0.804	0.635	0.939	28.183	25.17	17.424	13.129	9.917	58.807	13.166	25.393	15.488	52.61	11.09	36.663	20.276	11.819	18.091	30.569	25.307	23.879	33.283	31.534	44.835	17.439	17.655	36.188	32.947	40.98	43.012	20.517	36.714	34.411		22.782			30.355			27.304	26.15	37.64
5	21.903	1.377	2.088	1.779	0.588	17.638	13.414	22.061	20.295	6.543	58.229	21.903	28.373	16.355	21.211	20.276	28.212	2.981	16.635	19.511	29.892	33.689	18.093	44.585	19.612	36.668	29.858	36.431	21.777	30.88		37.079	32.457			40.645		29.243			37.519	38.02	27.519		42.776
6	16.777	1.885	0.426	2.247	1.424	29.172	12.839	14.813	27.225	13.791	33.781	29.769	12.495	15.197	27.188		7.028	12.231	10.21	20.023	37.838	36.705		37.799	38.561		25.293	32.355	29.589	45.462	31.582		39.199	21.843	44.642	22.276	26.877	31.778		24.399	55.306	24.224	37.871	54.372	33.073
7	16.469	5.28	0.421	1.356	2.672	4.81	34.235	33.797	12.749	32.793	41.327	75.561	15.481	14.605	49.38	12.231	9.164	16.615	9.459	17.44		35.275		34.267		41.899		19.358	19.837	31.12	22.187		45.662	24.747	42.675		30.025		32.893	23.772		22.42	32.32	51.179	32.893
8	15.781	3.225	0.409	1.356	1.828	17.227	27.557	16.617	17.297	9.069	23.772	31.354	29.874	13.513	40.462	16.615	9.143	9.903		18.301		17.174		32.602				27.341	23.477	35.626	37.254	37.64		25.362	40.38	34.203	22.082		29.952	34.851		23.471		51.813	38.785
9	5.226	3.765	0.416	1.491	7.855	21.874	34.644	12.773	12.005	9.018	45.394		23.967	19.861	27.212	9.903	20.614	7.765	16.282	21.294		31.248			24.098	38.346		21.828	32.947		39.272	42.776		30.464	40.646				38.785					46.134
10	11.265	1.87	0.353	1.588		20.106	37.189	8.488	17.266		62.994		27.189	27.188	22.291		17.492	22.052				22.22			15.301	22.974		19.071	30.88		36.87	33.073		35.941	36.691					33.388
11	6.037	2.15		3.197			8.659				34.851		63.537		31.77	46.134	3.245	2.769	13.961			33.98			25.088	22.66						22.814		25.856	41.285	32.596			21.615	27.188
12													37.405		40.353		27.771	46.134	22.163			19.74			30.399	18.595		39.893	31.12			40.685		29.164		22.723			13.159
13																			9.407						14.665				35.626			39.777		27.579	45.231	19.128
14																									24.726									33.097		30.756
15
16
17
18
Average	13.3105	3.1988	0.6525	1.56418	1.98933	19.4131	27.1383	23.6424	16.4759	12.3426	44.4326	33.9034	31.3188	19.3869	35.5407	20.1522	19.37	17.431	14.5615	20.0062	30.8463	27.5521	28.1396	33.8837	26.8287	31.0793	27.3014	27.3301	27.5082	35.207	34.167	35.0002	33.6777	29.0682	39.7705	28.2991	27.336	32.5114	29.1584	28.9902	43.1257	27.7497	29.8866	47.4583	37.211
SEM	1.95225	0.534576	0.166696	0.20792	0.764405	4.14166	3.22929	4.47457	1.50828	2.85644	4.0411	6.57913	4.44625	1.82301	2.9321	4.28843	3.02952	3.72939	1.50587	0.652021	1.69299	2.00906	3.36846	2.09216	2.20139	2.88832	2.86865	2.42096	2.13088	2.70069	2.4368	2.4809	3.333	1.31654	1.53948	2.27737	1.68109	2.33571	3.56076	2.18534	5.28204	2.25867	2.37177	3.31658	1.49956
	Sham Saline	CLP Saline		CLP MS10	CLP NX MS10		DPI MS10			FASUDIL MS10			PD MS10			SP MS10			WM MS10
Average	4.14307	19.8025		32.9165	18.3042		29.4501			29.6852			34.3367			29.259			37.0863
SEM	2.32817	2.60219		4.03785	1.054		1.29996			1.55567			1.70568			0.874064			3.76215

## Sheet: MCP1 NTS Indvidual 
MCP1 (dilution 1:200) NTS ( Threshold 0-150) %Area
	Sham Saline					CLP Saline					CLP MS10					CLP NX MS10					DPI MS10					FASUDIL MS10					PD MS10					SP MS10					WM MS10
Field	Sh. Saline 2	Sh. Saline 4	Sh. Saline 5	Sh. Saline 6	Sh. Saline 8	CLP Saline 2	CLP Saline 3	CLP Saline 4	CLP Saline 5	CLP Saline 8	CLP MS10 7	CLP MS10 1	CLP MS10 3	CLP MS10 6	CLP MS10 8	CLP NX MS10 8	CLP NX MS10 1	CLP NX MS10 2	CLP NX MS10 3	CLP NX MS10 4	DPI MS10 2	DPI MS10 3	DPI MS10 4	DPI MS10 5	DPI MS10 6	FASUDIL MS10 1	FASUDIL MS10 2	FASUDIL MS10 3	FASUDIL MS10 5	FASUDIL MS10 6 low	PD MS10 1	PD MS10 2	PD MS10 3	PD MS10 5	PD MS10 6 LOW	SP MS10 1	SP MS10 2	SP MS10 4	SP MS10 6LOW	SP MS10 7	WM MS10 1	WM MS10 3	WM MS10 6	WM MS10 7	WM MS10 8
1	5.789	1.857	3.939	18.501		23.596	23.681	19.893	17.308	15.178	27.656	62.434	34.05	36.358	11.432	25.247		18.851	5.1		36.546	31.327	23.033		27.517	28.081	31.979		23.782	16.308	39.141	30.507	32.965		7.945	31.412	31.234		16.045	14.034			33.334		36.738
2	2.724	2.95	3.487	18.113	13.99	27.285	19.1	17.842	19.444	26.061	38.2	58.815	42.913	44.704	25.947	17.704	16.123	15.141	14.185	32.089	19.472	24.215	23.197		24.619	27.197	38.332	23.497	25.034	23.191	32.909	27.811	23.93	14.239	14.914	31.499	30.337	29.271	11.011	16.287	33.78	11.263	33.842	12.317	37.296
3	18.659	0.578	3.897	4.059	14.193	17.899	10.304	14.683	22.554	25.18		64.497		48.824	12.974	17.631	16.902	25.602	14.697	35.917	20.589	42.84	24.56		25.821	24.321	40.251	32.589	38.77	16.4	34.149	33.147	22.784	13.496	19.237	24.296	30.507	34.612	13.114	14.933	21.04	22.964	12.567	33.087	37.44
4	2.72	0.897	3.897	14.328	9.525	18.578	17.786	14.697	27.613	36.921	18.351	54.567	15.369	61.059	47.344	22.461	32.894	27.29	17.23	36.06	30.771		32.914	23.955	28.247	31.567	39.92	24.979	20.54	15.612	31.163	25.206	22.813	10.246	8.296	27.442	28.773	31.483	14.089	15.587		12.323	30.371	15.438	32.013
5	3.034	0.404	2.541	16.827	14.328	18.268	31.992	33.719	22.461	38.803	42.001	59.393	20.842	78.152	57.016	23.743	14.071	24.322	22.046	36.781	31.219	23.576	36.936	18.388	31.692	35.335		24.877	30.12	21.597	23.122	17.972	19.054	25.234	7.94	35.032	21.698	35.67	17.792	22.349	29.593	31.4		28.91	18.843
6	5.531	0.402	4.668	10.958	11.947	18.009	30.268	25.193	14.018	37.003	24.702	56.245	21.129	75.103	58.609	24.314	41.695	32.31	25.307				24.616	24.783		31.355		29.737		22.246	31.289	44.144	33.126	30.276	7.412	24.558	33.972	29.713	16.816	25.422	25.423	15.414	16.818	30.946	31.079
7	10.952	0.489		6.895	10.504	13.492		46.355	11.303	21.448	29.194	42.413	36.592		59.527	18.021	28.976		23.359	31.778		18.637	24.385	26.142			23.626	32.834	26.738	18.682	34.741	37.119	31.594	30.35	6.695			33.087		26.575	33.176	15.595	33.769	36.537	18.447
8					7.906	11.728				37.953	38.991									33.611	25.792	22.732	26.494	28.135			26.658		30.403	14.776	33.779	28.773	34.596	28.013	7.625					23.303	30.32		33.839	34.612	17.728
9																						31.53				17.035			27.414			21.698	37.399	30.022	7.139					22.815			33.434		24.065
10																										29.711							28.39	30.422						28.114			37.699
11																										21.807								31.953						27.442
12
13
14
15
16
17
18
Average	7.05843	1.08243	3.73817	12.8116	11.7704	18.6069	22.1885	24.626	19.243	29.8184	31.2993	56.9091	28.4825	57.3667	38.9784	21.303	25.1102	23.9193	17.4177	34.3727	27.3982	27.8367	27.0169	24.2806	27.5792	27.3788	33.461	28.0855	27.8501	18.6015	32.5366	29.5974	28.6651	24.4251	9.68922	29.0398	29.4202	32.306	14.8112	21.5328	28.8887	18.1598	29.5192	27.4067	28.1832
SEM	2.22263	0.36684	0.285871	2.1489	0.962973	1.76603	3.33555	4.42134	2.10161	3.18758	3.27398	2.73412	4.43251	6.91598	8.17632	1.28289	4.54824	2.50004	2.62123	0.886185	2.71678	3.05849	1.80589	1.63405	1.2087	1.86342	2.92548	1.69859	1.93768	1.17263	1.60822	2.64131	1.94972	2.648	1.45018	1.75807	1.69393	1.06233	1.03715	1.61494	1.98716	3.13121	2.89064	3.62951	2.82172
	Sham Saline	CLP Saline		CLP MS10	CLP NX MS10		DPI MS10			FASUDIL MS10			PD MS10			SP MS10			WM MS10
Average	7.2922	22.8966		42.6072	24.4246		26.8223			27.0754			24.9827			25.422			26.4315
SEM	2.25572	2.03904		6.17629	2.81541		0.649294			2.39056			4.03806			3.19514			2.09776

## Sheet: MCP1 RVLM Indvidual 
MCP-1 (dilution 1:200) RVLM ( Threshold 0-150) %Area
	Sham Saline					CLP Saline					CLP MS10					CLP NX MS10					DPI MS10					FASUDIL MS10					PD MS10					SP MS10					WM MS10
Field	Sh. Saline 2	Sh. Saline 4	Sh. Saline 5	Sh. Saline 6	Sh. Saline 8	CLP Saline 2	CLP Saline 3	CLP Saline 4	CLP Saline 5	CLP Saline 8	CLP MS10 7	CLP MS10 1	CLP MS10 3	CLP MS10 6	CLP MS10 8	CLP NX MS10 8	CLP NX MS10 1	CLP NX MS10 2	CLP NX MS10 3	CLP NX MS10 4	DPI MS10 2	DPI MS10 3	DPI MS10 4	DPI MS10 5	DPI MS10 6	FASUDIL MS10 1	FASUDIL MS10 2	FASUDIL MS10 3	FASUDIL MS10 5	FASUDIL MS10 6 LOW	PD MS10 1	PD MS10 2	PD MS10 3	PD MS10 5	PD MS10 6 low	SP MS10 1	SP MS10 2	SP MS10 4	SP MS10 6	SP MS10 very low	WM MS10 1	WM MS10 3	WM MS10 6	WM MS10 7	WM MS10 8
1	2.343	1.814	5.338	15.58	14.537	26.949	18.289	22.676	21.849	44.27	48.99	47.384	33.217	57.014	45.293	24.266	28.681	31.069	26.08	21.404	35.813		32.069	29.189	27.517	30.944	33.959	23.623	37.372	28.119	43.342					21.263	29.123		28.338	12.013	16.304		32.781	16.431	24.647
2	2.838	1.924	2.217	11.307	15.58	30.331	16.849	28.914	22.051	18.616	53.719	62.12	32.728	54.686	42.074	16.583	22.15		28.445	30.449	34.08		31.697	17.187	24.619	25.254	30.22	30.13		25.716	40.391			36.183		20.059	30.536			8.625	29.918		28.266	24.034
3	3.559	1.45	1.939	17.498	11.307	24.608	12.583	12.433	4.556	15.553	48.191	50.125	32.153	45.595	43.266	17.313	31.08	27.897	29.038	31.753	28.854	25.617	34.609	18.854	25.821	29.627	35.057	28.841	35.483	29.742	24.818		35.766		14.273	26.619	24.726			19.721	30.017	40.558	36.197	21.138
4	2.349	8	3.992	11.348	17.498	13.024	13.227	23.069	14.01	10.391	22.797	47.592	40.987		39.274	14.616	15.787	24.589	29.587	24.009	28.594	20.028	18.261		28.247	26.746	33.015	32.571		29.613	29.532	18.521	28.085	21.758	23.642		36.761	25.257	12.283	19.497	38.41	30.86		26.138
5		4.136	3.814	10.98	11.348	7.642	13.227	27.158	12.536	22.64	25.702	50.451	51.777	27.57	30.07	27.958	22.825	19.74	21.642	19.992	24.48	30.789	35.146	37.453	31.692	24.284	37.936		17.352	28.697	21.06	23.828	30.695		21.03	27.831	31.88	22.104	23.567	9.101		17.064	40.224	18.857	29.751
6	0.622	2.956	2.023	11.386	10.98	19.646	4.924	19.002	22.116	12.883	20.724	38.283	29.216	27.836	27.36	20.662	21.259	24.083	26.437	25.43	18.013		34.597			25.273	18.809		18.371	22.278	34.448		30.776		19.889	31.728	30.378	22.68	38.861	7.878		22.988			35.541
7	0.552	1.142			11.386	10.567		26.995		12.028	20.724	57.046	40.06			18.444	35.132		21.773	31.552		28.536	36.171			25.887	17.629	28.499	18.829		43.16	31.056	38.803	28.481	23.598	35.195			30.695	14.543					24.163
8	1.667					16.384					44.318					15.959	24.594					36.552	35.185			25.668	20.301	23.18	37.376			33.006	23.616	21.35	18.299				32.571	11.701			35.16
9	1.54					26.401											30.908						34.385				20.156	26.698	35.956			23.545	27.169	20.58						9.387					19.097
10	8.321					27.285																						26.039					19.889		22.923										15.986
11	4.205																																22.201												14.858
12
13
14
15
16
17
18
Average	2.7996	3.06029	3.2205	13.0165	13.2337	20.2837	13.1832	22.8924	16.1863	19.483	35.6456	50.4287	37.1626	42.5402	37.8895	19.4751	25.824	25.4756	26.1431	26.3699	28.3057	28.3044	32.4578	25.6708	27.5792	26.7104	27.4536	27.4476	28.677	27.3608	33.8216	25.9912	28.5556	25.6704	20.522	27.1158	30.5673	23.347	27.7192	12.4962	28.6622	27.8675	34.5256	21.3196	23.4347
SEM	0.715803	0.908767	0.563161	1.14262	0.989819	2.52335	1.89812	2.15969	2.91517	4.42493	5.08251	2.86773	2.92802	6.35084	3.02853	1.61686	2.02024	1.90751	1.24392	1.85335	2.64992	2.73835	1.83957	4.74027	1.2087	0.82668	2.69841	1.13293	3.72263	1.17818	3.39368	2.65826	2.07009	2.98579	1.28741	2.38996	1.59508	0.969367	3.70781	1.50818	4.57491	5.08698	1.9735	1.74041	2.82976
	Sham Saline	CLP Saline		CLP MS10	CLP NX MS10		DPI MS10			FASUDIL MS10			PD MS10			SP MS10			WM MS10
Average	7.06612	18.4057		40.7333	24.6575		28.4636			27.5299			26.9121			24.2491			27.1619
SEM	2.47472	1.68847		2.68317	1.30435		1.10874			0.318484			2.16408			3.15534			2.29126
